# Supplementary material for: Reconstruction of a replication-competent ancestral murine endogenous retrovirus-L
Source: Retrovirology. 2018 May 2;15:34. doi: 10.1186/s12977-018-0416-3 (PMC5930517; doi:10.1186/s12977-018-0416-3)
Supplement: Supplementary file 1 — Additional file 1: Table S1. MuERV-L loci identified in mouse genome assemblies. [file 12977_2018_416_MOESM1_ESM.xlsx]

## Sheet: README
Table S1: MuERV-L loci identified in mouse genome assemblies
Record_ID	Identifier for the loci
Assembly	Mouse genome assembly used for the screen
Chromosome file	Name of the fasta file
Scaffold	Chromosome/Scaffold
Orientation	Strand
Start	Start coordinate
End	End coordinate
Genome structure	Features present in the provirus
5nt link+PBS	Sequence flanking the end of 3' LTR and Mouse gDNA. 5nt linker: GAAGT, PBS: TGGTACCAGGAGTGGGGTTC
Gene	Gene name.
Biotype	Type of gene according to Enseml classification
TrID	Ensembl Transcript ID
Genomic feature	Type of genomic feature
Feature orientation	Strand of the genomic feature
Divergence	Substitutions per site in comparisons between soloLTRs and its consensus, or paired LTRs in a provirus
Age (MYA)	Estimated age of insertion. MYA: Million years ago
671 D gag	Precense or abcense of the 33nt deletion in gag at position 671
NA	non available

## Sheet: Mm_Celera
Record_ID	Assembly	Chromosome_file	Scaffold	Orientation	Assigned_name	Start	End	Genome_structure
2967	Mm_Celera	mm_alt_Mm_Celera_chr1.fa	gi|83274080|ref|AC_000023.1|	1	MuERV-L	4167064	4167258	ltr
2968	Mm_Celera	mm_alt_Mm_Celera_chr1.fa	gi|83274080|ref|AC_000023.1|	1	MuERV-L	5060818	5061011	ltr
2969	Mm_Celera	mm_alt_Mm_Celera_chr1.fa	gi|83274080|ref|AC_000023.1|	1	MuERV-L	7177948	7178214	pol
2970	Mm_Celera	mm_alt_Mm_Celera_chr1.fa	gi|83274080|ref|AC_000023.1|	1	MuERV-L	9345922	9346332	ltr
2971	Mm_Celera	mm_alt_Mm_Celera_chr1.fa	gi|83274080|ref|AC_000023.1|	1	MuERV-L	9848470	9848872	ltr
2972	Mm_Celera	mm_alt_Mm_Celera_chr1.fa	gi|83274080|ref|AC_000023.1|	1	MuERV-L	11238687	11238866	ltr
2973	Mm_Celera	mm_alt_Mm_Celera_chr1.fa	gi|83274080|ref|AC_000023.1|	1	MuERV-L	11852897	11853154	gag
2974	Mm_Celera	mm_alt_Mm_Celera_chr1.fa	gi|83274080|ref|AC_000023.1|	1	MuERV-L	13100656	13100925	gag
2975	Mm_Celera	mm_alt_Mm_Celera_chr1.fa	gi|83274080|ref|AC_000023.1|	1	MuERV-L	13543665	13544102	ltr
2976	Mm_Celera	mm_alt_Mm_Celera_chr1.fa	gi|83274080|ref|AC_000023.1|	1	MuERV-L	15950996	15959336	gag-pol-ltr
2977	Mm_Celera	mm_alt_Mm_Celera_chr1.fa	gi|83274080|ref|AC_000023.1|	1	MuERV-L	16819597	16820090	ltr
2978	Mm_Celera	mm_alt_Mm_Celera_chr1.fa	gi|83274080|ref|AC_000023.1|	1	MuERV-L	22684440	22684855	ltr
2979	Mm_Celera	mm_alt_Mm_Celera_chr1.fa	gi|83274080|ref|AC_000023.1|	1	MuERV-L	23707859	23708048	ltr
2980	Mm_Celera	mm_alt_Mm_Celera_chr1.fa	gi|83274080|ref|AC_000023.1|	1	MuERV-L	26236878	26237065	ltr
2981	Mm_Celera	mm_alt_Mm_Celera_chr1.fa	gi|83274080|ref|AC_000023.1|	1	MuERV-L	27713742	27713935	ltr
2982	Mm_Celera	mm_alt_Mm_Celera_chr1.fa	gi|83274080|ref|AC_000023.1|	1	MuERV-L	28439386	28439796	ltr
2983	Mm_Celera	mm_alt_Mm_Celera_chr1.fa	gi|83274080|ref|AC_000023.1|	1	MuERV-L	29994062	29994352	ltr
2984	Mm_Celera	mm_alt_Mm_Celera_chr1.fa	gi|83274080|ref|AC_000023.1|	1	MuERV-L	30419715	30420124	ltr
2985	Mm_Celera	mm_alt_Mm_Celera_chr1.fa	gi|83274080|ref|AC_000023.1|	1	MuERV-L	30874374	30874662	ltr
2986	Mm_Celera	mm_alt_Mm_Celera_chr1.fa	gi|83274080|ref|AC_000023.1|	1	MuERV-L	32788698	32789462	ltr-gag
2987	Mm_Celera	mm_alt_Mm_Celera_chr1.fa	gi|83274080|ref|AC_000023.1|	1	MuERV-L	33853559	33853969	ltr
2988	Mm_Celera	mm_alt_Mm_Celera_chr1.fa	gi|83274080|ref|AC_000023.1|	1	MuERV-L	35823434	35823846	ltr
2989	Mm_Celera	mm_alt_Mm_Celera_chr1.fa	gi|83274080|ref|AC_000023.1|	1	MuERV-L	35953409	35953732	gag-pol
2990	Mm_Celera	mm_alt_Mm_Celera_chr1.fa	gi|83274080|ref|AC_000023.1|	1	MuERV-L	36064009	36073411	ltr
2991	Mm_Celera	mm_alt_Mm_Celera_chr1.fa	gi|83274080|ref|AC_000023.1|	1	MuERV-L	37916201	37916549	ltr
2992	Mm_Celera	mm_alt_Mm_Celera_chr1.fa	gi|83274080|ref|AC_000023.1|	1	MuERV-L	47101191	47101684	ltr
2993	Mm_Celera	mm_alt_Mm_Celera_chr1.fa	gi|83274080|ref|AC_000023.1|	1	MuERV-L	47493236	47493645	ltr
2994	Mm_Celera	mm_alt_Mm_Celera_chr1.fa	gi|83274080|ref|AC_000023.1|	1	MuERV-L	48599826	48602666	ltr
2995	Mm_Celera	mm_alt_Mm_Celera_chr1.fa	gi|83274080|ref|AC_000023.1|	1	MuERV-L	50583959	50584151	ltr
2996	Mm_Celera	mm_alt_Mm_Celera_chr1.fa	gi|83274080|ref|AC_000023.1|	1	MuERV-L	51010527	51015206	gag-pol-ltr
2997	Mm_Celera	mm_alt_Mm_Celera_chr1.fa	gi|83274080|ref|AC_000023.1|	1	MuERV-L	54193389	54193791	ltr
2998	Mm_Celera	mm_alt_Mm_Celera_chr1.fa	gi|83274080|ref|AC_000023.1|	1	MuERV-L	55415038	55421328	ltr-gag-ltr
2999	Mm_Celera	mm_alt_Mm_Celera_chr1.fa	gi|83274080|ref|AC_000023.1|	1	MuERV-L	55811966	55812162	ltr
3000	Mm_Celera	mm_alt_Mm_Celera_chr1.fa	gi|83274080|ref|AC_000023.1|	1	MuERV-L	56440572	56446833	ltr-gag-pol-ltr
3001	Mm_Celera	mm_alt_Mm_Celera_chr1.fa	gi|83274080|ref|AC_000023.1|	1	MuERV-L	60554183	60554592	ltr
3002	Mm_Celera	mm_alt_Mm_Celera_chr1.fa	gi|83274080|ref|AC_000023.1|	1	MuERV-L	64936920	64938700	ltr
3003	Mm_Celera	mm_alt_Mm_Celera_chr1.fa	gi|83274080|ref|AC_000023.1|	1	MuERV-L	64996851	64997024	pol
3004	Mm_Celera	mm_alt_Mm_Celera_chr1.fa	gi|83274080|ref|AC_000023.1|	1	MuERV-L	70789765	70790174	ltr
3005	Mm_Celera	mm_alt_Mm_Celera_chr1.fa	gi|83274080|ref|AC_000023.1|	1	MuERV-L	75200854	75203757	gag-pol
3006	Mm_Celera	mm_alt_Mm_Celera_chr1.fa	gi|83274080|ref|AC_000023.1|	1	MuERV-L	79988983	79994857	ltr-gag-ltr
3007	Mm_Celera	mm_alt_Mm_Celera_chr1.fa	gi|83274080|ref|AC_000023.1|	1	MuERV-L	83095801	83096054	ltr
3008	Mm_Celera	mm_alt_Mm_Celera_chr1.fa	gi|83274080|ref|AC_000023.1|	1	MuERV-L	83857940	83858132	ltr
3009	Mm_Celera	mm_alt_Mm_Celera_chr1.fa	gi|83274080|ref|AC_000023.1|	1	MuERV-L	84221161	84227354	ltr-gag-pol-ltr
3010	Mm_Celera	mm_alt_Mm_Celera_chr1.fa	gi|83274080|ref|AC_000023.1|	1	MuERV-L	88768690	88768885	ltr
3011	Mm_Celera	mm_alt_Mm_Celera_chr1.fa	gi|83274080|ref|AC_000023.1|	1	MuERV-L	91169153	91169595	ltr
3012	Mm_Celera	mm_alt_Mm_Celera_chr1.fa	gi|83274080|ref|AC_000023.1|	1	MuERV-L	91920309	91920806	pol
3013	Mm_Celera	mm_alt_Mm_Celera_chr1.fa	gi|83274080|ref|AC_000023.1|	1	MuERV-L	92200356	92200940	ltr-gag
3014	Mm_Celera	mm_alt_Mm_Celera_chr1.fa	gi|83274080|ref|AC_000023.1|	1	MuERV-L	94172074	94172869	gag-pol
3015	Mm_Celera	mm_alt_Mm_Celera_chr1.fa	gi|83274080|ref|AC_000023.1|	1	MuERV-L	95979416	95979695	ltr
3016	Mm_Celera	mm_alt_Mm_Celera_chr1.fa	gi|83274080|ref|AC_000023.1|	1	MuERV-L	96832238	96835815	ltr
3017	Mm_Celera	mm_alt_Mm_Celera_chr1.fa	gi|83274080|ref|AC_000023.1|	1	MuERV-L	101111902	101112081	pol
3018	Mm_Celera	mm_alt_Mm_Celera_chr1.fa	gi|83274080|ref|AC_000023.1|	1	MuERV-L	101638159	101644431	ltr-gag-pol-ltr
3019	Mm_Celera	mm_alt_Mm_Celera_chr1.fa	gi|83274080|ref|AC_000023.1|	1	MuERV-L	101961412	101961820	ltr
3020	Mm_Celera	mm_alt_Mm_Celera_chr1.fa	gi|83274080|ref|AC_000023.1|	1	MuERV-L	102527806	102527979	gag
3021	Mm_Celera	mm_alt_Mm_Celera_chr1.fa	gi|83274080|ref|AC_000023.1|	1	MuERV-L	103484808	103484995	ltr
3022	Mm_Celera	mm_alt_Mm_Celera_chr1.fa	gi|83274080|ref|AC_000023.1|	1	MuERV-L	108071350	108071542	ltr
3023	Mm_Celera	mm_alt_Mm_Celera_chr1.fa	gi|83274080|ref|AC_000023.1|	1	MuERV-L	109257262	109257497	ltr
3024	Mm_Celera	mm_alt_Mm_Celera_chr1.fa	gi|83274080|ref|AC_000023.1|	1	MuERV-L	114118635	114118902	ltr
3025	Mm_Celera	mm_alt_Mm_Celera_chr1.fa	gi|83274080|ref|AC_000023.1|	1	MuERV-L	115730012	115730543	gag
3026	Mm_Celera	mm_alt_Mm_Celera_chr1.fa	gi|83274080|ref|AC_000023.1|	1	MuERV-L	116080723	116081137	ltr
3027	Mm_Celera	mm_alt_Mm_Celera_chr1.fa	gi|83274080|ref|AC_000023.1|	1	MuERV-L	116100556	116100952	ltr
3028	Mm_Celera	mm_alt_Mm_Celera_chr1.fa	gi|83274080|ref|AC_000023.1|	1	MuERV-L	118138785	118139195	ltr
3029	Mm_Celera	mm_alt_Mm_Celera_chr1.fa	gi|83274080|ref|AC_000023.1|	1	MuERV-L	118850165	118850581	ltr
3030	Mm_Celera	mm_alt_Mm_Celera_chr1.fa	gi|83274080|ref|AC_000023.1|	1	MuERV-L	124219230	124220517	gag
3031	Mm_Celera	mm_alt_Mm_Celera_chr1.fa	gi|83274080|ref|AC_000023.1|	1	MuERV-L	124260504	124260915	ltr
3032	Mm_Celera	mm_alt_Mm_Celera_chr1.fa	gi|83274080|ref|AC_000023.1|	1	MuERV-L	129839284	129839381	ltr
3033	Mm_Celera	mm_alt_Mm_Celera_chr1.fa	gi|83274080|ref|AC_000023.1|	1	MuERV-L	133037475	133037674	ltr
3034	Mm_Celera	mm_alt_Mm_Celera_chr1.fa	gi|83274080|ref|AC_000023.1|	1	MuERV-L	133779317	133780315	pol
3035	Mm_Celera	mm_alt_Mm_Celera_chr1.fa	gi|83274080|ref|AC_000023.1|	1	MuERV-L	136742039	136742447	ltr
3036	Mm_Celera	mm_alt_Mm_Celera_chr1.fa	gi|83274080|ref|AC_000023.1|	1	MuERV-L	136960648	136961059	ltr
3037	Mm_Celera	mm_alt_Mm_Celera_chr1.fa	gi|83274080|ref|AC_000023.1|	1	MuERV-L	137579181	137580467	ltr-gag
3038	Mm_Celera	mm_alt_Mm_Celera_chr1.fa	gi|83274080|ref|AC_000023.1|	1	MuERV-L	138650140	138651151	pol-ltr
3039	Mm_Celera	mm_alt_Mm_Celera_chr1.fa	gi|83274080|ref|AC_000023.1|	1	MuERV-L	139222942	139223090	ltr
3040	Mm_Celera	mm_alt_Mm_Celera_chr1.fa	gi|83274080|ref|AC_000023.1|	1	MuERV-L	140269410	140271605	gag
3041	Mm_Celera	mm_alt_Mm_Celera_chr1.fa	gi|83274080|ref|AC_000023.1|	1	MuERV-L	142173888	142174109	pol
3042	Mm_Celera	mm_alt_Mm_Celera_chr1.fa	gi|83274080|ref|AC_000023.1|	1	MuERV-L	142214485	142218078	pol
3043	Mm_Celera	mm_alt_Mm_Celera_chr1.fa	gi|83274080|ref|AC_000023.1|	1	MuERV-L	142326338	142327535	gag-pol
3044	Mm_Celera	mm_alt_Mm_Celera_chr1.fa	gi|83274080|ref|AC_000023.1|	1	MuERV-L	142451942	142454547	gag-pol
3045	Mm_Celera	mm_alt_Mm_Celera_chr1.fa	gi|83274080|ref|AC_000023.1|	1	MuERV-L	142635692	142636084	ltr
3046	Mm_Celera	mm_alt_Mm_Celera_chr1.fa	gi|83274080|ref|AC_000023.1|	1	MuERV-L	142715713	142718725	gag-pol
3047	Mm_Celera	mm_alt_Mm_Celera_chr1.fa	gi|83274080|ref|AC_000023.1|	1	MuERV-L	143348324	143348517	ltr
3048	Mm_Celera	mm_alt_Mm_Celera_chr1.fa	gi|83274080|ref|AC_000023.1|	1	MuERV-L	143611171	143611586	ltr
3049	Mm_Celera	mm_alt_Mm_Celera_chr1.fa	gi|83274080|ref|AC_000023.1|	1	MuERV-L	143846984	143847261	ltr
3050	Mm_Celera	mm_alt_Mm_Celera_chr1.fa	gi|83274080|ref|AC_000023.1|	1	MuERV-L	144678003	144678413	ltr
3051	Mm_Celera	mm_alt_Mm_Celera_chr1.fa	gi|83274080|ref|AC_000023.1|	1	MuERV-L	147230445	147230854	ltr
3052	Mm_Celera	mm_alt_Mm_Celera_chr1.fa	gi|83274080|ref|AC_000023.1|	1	MuERV-L	148479296	148479547	gag
3053	Mm_Celera	mm_alt_Mm_Celera_chr1.fa	gi|83274080|ref|AC_000023.1|	1	MuERV-L	148947044	148947236	ltr
3054	Mm_Celera	mm_alt_Mm_Celera_chr1.fa	gi|83274080|ref|AC_000023.1|	1	MuERV-L	152378918	152384630	ltr-gag-pol-ltr
3055	Mm_Celera	mm_alt_Mm_Celera_chr1.fa	gi|83274080|ref|AC_000023.1|	1	MuERV-L	153069420	153069612	ltr
3056	Mm_Celera	mm_alt_Mm_Celera_chr1.fa	gi|83274080|ref|AC_000023.1|	1	MuERV-L	153828584	153828778	ltr
3057	Mm_Celera	mm_alt_Mm_Celera_chr1.fa	gi|83274080|ref|AC_000023.1|	1	MuERV-L	154290987	154291300	ltr
3058	Mm_Celera	mm_alt_Mm_Celera_chr1.fa	gi|83274080|ref|AC_000023.1|	1	MuERV-L	154902869	154904442	ltr-gag
3059	Mm_Celera	mm_alt_Mm_Celera_chr1.fa	gi|83274080|ref|AC_000023.1|	1	MuERV-L	156372012	156372424	ltr
3060	Mm_Celera	mm_alt_Mm_Celera_chr1.fa	gi|83274080|ref|AC_000023.1|	1	MuERV-L	159120147	159120556	ltr
3061	Mm_Celera	mm_alt_Mm_Celera_chr1.fa	gi|83274080|ref|AC_000023.1|	1	MuERV-L	164695225	164695622	ltr
3062	Mm_Celera	mm_alt_Mm_Celera_chr1.fa	gi|83274080|ref|AC_000023.1|	1	MuERV-L	167522112	167522521	ltr
3063	Mm_Celera	mm_alt_Mm_Celera_chr1.fa	gi|83274080|ref|AC_000023.1|	1	MuERV-L	169044340	169044665	ltr
3064	Mm_Celera	mm_alt_Mm_Celera_chr1.fa	gi|83274080|ref|AC_000023.1|	1	MuERV-L	169980844	169981253	ltr
3065	Mm_Celera	mm_alt_Mm_Celera_chr1.fa	gi|83274080|ref|AC_000023.1|	1	MuERV-L	170038256	170038519	pol
3066	Mm_Celera	mm_alt_Mm_Celera_chr1.fa	gi|83274080|ref|AC_000023.1|	1	MuERV-L	171041379	171041814	ltr
3067	Mm_Celera	mm_alt_Mm_Celera_chr1.fa	gi|83274080|ref|AC_000023.1|	1	MuERV-L	174724225	174729811	gag-pol-ltr
3068	Mm_Celera	mm_alt_Mm_Celera_chr1.fa	gi|83274080|ref|AC_000023.1|	1	MuERV-L	175647610	175648023	ltr
3069	Mm_Celera	mm_alt_Mm_Celera_chr1.fa	gi|83274080|ref|AC_000023.1|	1	MuERV-L	181650238	181650956	gag
3070	Mm_Celera	mm_alt_Mm_Celera_chr1.fa	gi|83274080|ref|AC_000023.1|	1	MuERV-L	184648573	184648786	ltr
3071	Mm_Celera	mm_alt_Mm_Celera_chr1.fa	gi|83274080|ref|AC_000023.1|	1	MuERV-L	186093260	186093967	gag
3072	Mm_Celera	mm_alt_Mm_Celera_chr1.fa	gi|83274080|ref|AC_000023.1|	1	MuERV-L	186782077	186785235	gag-ltr
3073	Mm_Celera	mm_alt_Mm_Celera_chr1.fa	gi|83274080|ref|AC_000023.1|	1	MuERV-L	187604677	187604864	ltr
3074	Mm_Celera	mm_alt_Mm_Celera_chr1.fa	gi|83274080|ref|AC_000023.1|	1	MuERV-L	190175173	190175368	ltr
3075	Mm_Celera	mm_alt_Mm_Celera_chr1.fa	gi|83274080|ref|AC_000023.1|	1	MuERV-L	190571765	190571929	ltr
3076	Mm_Celera	mm_alt_Mm_Celera_chr1.fa	gi|83274080|ref|AC_000023.1|	1	MuERV-L	193818550	193818827	ltr
3077	Mm_Celera	mm_alt_Mm_Celera_chr1.fa	gi|83274080|ref|AC_000023.1|	1	MuERV-L	196313118	196314173	ltr
3078	Mm_Celera	mm_alt_Mm_Celera_chr1.fa	gi|83274080|ref|AC_000023.1|	1	MuERV-L	197239788	197240197	ltr
3079	Mm_Celera	mm_alt_Mm_Celera_chr1.fa	gi|83274080|ref|AC_000023.1|	1	MuERV-L	202126406	202126600	ltr
3080	Mm_Celera	mm_alt_Mm_Celera_chr1.fa	gi|83274080|ref|AC_000023.1|	-1	MuERV-L	198889663	198890055	ltr
3081	Mm_Celera	mm_alt_Mm_Celera_chr1.fa	gi|83274080|ref|AC_000023.1|	-1	MuERV-L	195838443	195838851	ltr
3082	Mm_Celera	mm_alt_Mm_Celera_chr1.fa	gi|83274080|ref|AC_000023.1|	-1	MuERV-L	192571240	192577230	ltr
3083	Mm_Celera	mm_alt_Mm_Celera_chr1.fa	gi|83274080|ref|AC_000023.1|	-1	MuERV-L	192519654	192520144	ltr
3084	Mm_Celera	mm_alt_Mm_Celera_chr1.fa	gi|83274080|ref|AC_000023.1|	-1	MuERV-L	186755343	186755869	ltr-pol
3085	Mm_Celera	mm_alt_Mm_Celera_chr1.fa	gi|83274080|ref|AC_000023.1|	-1	MuERV-L	185903380	185903828	ltr
3086	Mm_Celera	mm_alt_Mm_Celera_chr1.fa	gi|83274080|ref|AC_000023.1|	-1	MuERV-L	184390111	184393141	ltr-gag-ltr
3087	Mm_Celera	mm_alt_Mm_Celera_chr1.fa	gi|83274080|ref|AC_000023.1|	-1	MuERV-L	183614932	183615320	ltr
3088	Mm_Celera	mm_alt_Mm_Celera_chr1.fa	gi|83274080|ref|AC_000023.1|	-1	MuERV-L	174691424	174691833	ltr
3089	Mm_Celera	mm_alt_Mm_Celera_chr1.fa	gi|83274080|ref|AC_000023.1|	-1	MuERV-L	174663412	174663834	gag
3090	Mm_Celera	mm_alt_Mm_Celera_chr1.fa	gi|83274080|ref|AC_000023.1|	-1	MuERV-L	173761056	173761336	ltr
3091	Mm_Celera	mm_alt_Mm_Celera_chr1.fa	gi|83274080|ref|AC_000023.1|	-1	MuERV-L	172541831	172542268	ltr
3092	Mm_Celera	mm_alt_Mm_Celera_chr1.fa	gi|83274080|ref|AC_000023.1|	-1	MuERV-L	169005335	169005748	ltr
3093	Mm_Celera	mm_alt_Mm_Celera_chr1.fa	gi|83274080|ref|AC_000023.1|	-1	MuERV-L	168855618	168855740	ltr
3094	Mm_Celera	mm_alt_Mm_Celera_chr1.fa	gi|83274080|ref|AC_000023.1|	-1	MuERV-L	167715967	167716376	ltr
3095	Mm_Celera	mm_alt_Mm_Celera_chr1.fa	gi|83274080|ref|AC_000023.1|	-1	MuERV-L	161683688	161683746	ltr
3096	Mm_Celera	mm_alt_Mm_Celera_chr1.fa	gi|83274080|ref|AC_000023.1|	-1	MuERV-L	161536454	161536847	ltr
3097	Mm_Celera	mm_alt_Mm_Celera_chr1.fa	gi|83274080|ref|AC_000023.1|	-1	MuERV-L	161050629	161050756	ltr
3098	Mm_Celera	mm_alt_Mm_Celera_chr1.fa	gi|83274080|ref|AC_000023.1|	-1	MuERV-L	159869558	159869961	ltr
3099	Mm_Celera	mm_alt_Mm_Celera_chr1.fa	gi|83274080|ref|AC_000023.1|	-1	MuERV-L	157971872	157978311	gag-pol-ltr
3100	Mm_Celera	mm_alt_Mm_Celera_chr1.fa	gi|83274080|ref|AC_000023.1|	-1	MuERV-L	152030621	152030774	ltr
3101	Mm_Celera	mm_alt_Mm_Celera_chr1.fa	gi|83274080|ref|AC_000023.1|	-1	MuERV-L	150832386	150833989	pol-ltr
3102	Mm_Celera	mm_alt_Mm_Celera_chr1.fa	gi|83274080|ref|AC_000023.1|	-1	MuERV-L	150419616	150420056	gag
3103	Mm_Celera	mm_alt_Mm_Celera_chr1.fa	gi|83274080|ref|AC_000023.1|	-1	MuERV-L	149961399	149962392	gag-pol
3104	Mm_Celera	mm_alt_Mm_Celera_chr1.fa	gi|83274080|ref|AC_000023.1|	-1	MuERV-L	147623364	147623787	ltr
3105	Mm_Celera	mm_alt_Mm_Celera_chr1.fa	gi|83274080|ref|AC_000023.1|	-1	MuERV-L	142592590	142593006	ltr
3106	Mm_Celera	mm_alt_Mm_Celera_chr1.fa	gi|83274080|ref|AC_000023.1|	-1	MuERV-L	139102548	139102695	ltr
3107	Mm_Celera	mm_alt_Mm_Celera_chr1.fa	gi|83274080|ref|AC_000023.1|	-1	MuERV-L	137290006	137290414	ltr
3108	Mm_Celera	mm_alt_Mm_Celera_chr1.fa	gi|83274080|ref|AC_000023.1|	-1	MuERV-L	137042103	137042176	ltr
3109	Mm_Celera	mm_alt_Mm_Celera_chr1.fa	gi|83274080|ref|AC_000023.1|	-1	MuERV-L	134858516	134858712	ltr
3110	Mm_Celera	mm_alt_Mm_Celera_chr1.fa	gi|83274080|ref|AC_000023.1|	-1	MuERV-L	133773285	133773687	ltr
3111	Mm_Celera	mm_alt_Mm_Celera_chr1.fa	gi|83274080|ref|AC_000023.1|	-1	MuERV-L	132021684	132027940	ltr-gag-ltr
3112	Mm_Celera	mm_alt_Mm_Celera_chr1.fa	gi|83274080|ref|AC_000023.1|	-1	MuERV-L	131860999	131861408	ltr
3113	Mm_Celera	mm_alt_Mm_Celera_chr1.fa	gi|83274080|ref|AC_000023.1|	-1	MuERV-L	128424107	128424485	ltr
3114	Mm_Celera	mm_alt_Mm_Celera_chr1.fa	gi|83274080|ref|AC_000023.1|	-1	MuERV-L	125290776	125291186	ltr
3115	Mm_Celera	mm_alt_Mm_Celera_chr1.fa	gi|83274080|ref|AC_000023.1|	-1	MuERV-L	125166123	125166532	ltr
3116	Mm_Celera	mm_alt_Mm_Celera_chr1.fa	gi|83274080|ref|AC_000023.1|	-1	MuERV-L	125020306	125020493	ltr
3117	Mm_Celera	mm_alt_Mm_Celera_chr1.fa	gi|83274080|ref|AC_000023.1|	-1	MuERV-L	123978709	123979131	pol
3118	Mm_Celera	mm_alt_Mm_Celera_chr1.fa	gi|83274080|ref|AC_000023.1|	-1	MuERV-L	120311342	120311746	ltr
3119	Mm_Celera	mm_alt_Mm_Celera_chr1.fa	gi|83274080|ref|AC_000023.1|	-1	MuERV-L	119786176	119786328	pol
3120	Mm_Celera	mm_alt_Mm_Celera_chr1.fa	gi|83274080|ref|AC_000023.1|	-1	MuERV-L	117144517	117145001	ltr
3121	Mm_Celera	mm_alt_Mm_Celera_chr1.fa	gi|83274080|ref|AC_000023.1|	-1	MuERV-L	116111684	116112331	ltr-gag
3122	Mm_Celera	mm_alt_Mm_Celera_chr1.fa	gi|83274080|ref|AC_000023.1|	-1	MuERV-L	115472695	115473110	ltr
3123	Mm_Celera	mm_alt_Mm_Celera_chr1.fa	gi|83274080|ref|AC_000023.1|	-1	MuERV-L	113111783	113111941	pol
3124	Mm_Celera	mm_alt_Mm_Celera_chr1.fa	gi|83274080|ref|AC_000023.1|	-1	MuERV-L	109910251	109910447	ltr
3125	Mm_Celera	mm_alt_Mm_Celera_chr1.fa	gi|83274080|ref|AC_000023.1|	-1	MuERV-L	104853512	104853921	ltr
3126	Mm_Celera	mm_alt_Mm_Celera_chr1.fa	gi|83274080|ref|AC_000023.1|	-1	MuERV-L	103646223	103646516	pol
3127	Mm_Celera	mm_alt_Mm_Celera_chr1.fa	gi|83274080|ref|AC_000023.1|	-1	MuERV-L	102315590	102315979	ltr
3128	Mm_Celera	mm_alt_Mm_Celera_chr1.fa	gi|83274080|ref|AC_000023.1|	-1	MuERV-L	92200940	92201419	pol
3129	Mm_Celera	mm_alt_Mm_Celera_chr1.fa	gi|83274080|ref|AC_000023.1|	-1	MuERV-L	90480290	90480742	ltr
3130	Mm_Celera	mm_alt_Mm_Celera_chr1.fa	gi|83274080|ref|AC_000023.1|	-1	MuERV-L	86926746	86927155	ltr
3131	Mm_Celera	mm_alt_Mm_Celera_chr1.fa	gi|83274080|ref|AC_000023.1|	-1	MuERV-L	84601497	84607470	ltr
3132	Mm_Celera	mm_alt_Mm_Celera_chr1.fa	gi|83274080|ref|AC_000023.1|	-1	MuERV-L	83288839	83289248	ltr
3133	Mm_Celera	mm_alt_Mm_Celera_chr1.fa	gi|83274080|ref|AC_000023.1|	-1	MuERV-L	82489607	82495894	ltr
3134	Mm_Celera	mm_alt_Mm_Celera_chr1.fa	gi|83274080|ref|AC_000023.1|	-1	MuERV-L	82465096	82471424	ltr-gag-pol-ltr
3135	Mm_Celera	mm_alt_Mm_Celera_chr1.fa	gi|83274080|ref|AC_000023.1|	-1	MuERV-L	75420381	75420551	ltr
3136	Mm_Celera	mm_alt_Mm_Celera_chr1.fa	gi|83274080|ref|AC_000023.1|	-1	MuERV-L	74435317	74435724	ltr
3137	Mm_Celera	mm_alt_Mm_Celera_chr1.fa	gi|83274080|ref|AC_000023.1|	-1	MuERV-L	73190799	73190996	ltr
3138	Mm_Celera	mm_alt_Mm_Celera_chr1.fa	gi|83274080|ref|AC_000023.1|	-1	MuERV-L	60628038	60629344	pol-ltr
3139	Mm_Celera	mm_alt_Mm_Celera_chr1.fa	gi|83274080|ref|AC_000023.1|	-1	MuERV-L	59456665	59460379	ltr-gag-pol
3140	Mm_Celera	mm_alt_Mm_Celera_chr1.fa	gi|83274080|ref|AC_000023.1|	-1	MuERV-L	59286292	59286440	ltr
3141	Mm_Celera	mm_alt_Mm_Celera_chr1.fa	gi|83274080|ref|AC_000023.1|	-1	MuERV-L	57513636	57514040	ltr
3142	Mm_Celera	mm_alt_Mm_Celera_chr1.fa	gi|83274080|ref|AC_000023.1|	-1	MuERV-L	56607824	56608237	ltr
3143	Mm_Celera	mm_alt_Mm_Celera_chr1.fa	gi|83274080|ref|AC_000023.1|	-1	MuERV-L	53910281	53911504	pol-ltr
3144	Mm_Celera	mm_alt_Mm_Celera_chr1.fa	gi|83274080|ref|AC_000023.1|	-1	MuERV-L	53700693	53700935	gag
3145	Mm_Celera	mm_alt_Mm_Celera_chr1.fa	gi|83274080|ref|AC_000023.1|	-1	MuERV-L	52778951	52779226	gag
3146	Mm_Celera	mm_alt_Mm_Celera_chr1.fa	gi|83274080|ref|AC_000023.1|	-1	MuERV-L	50785584	50785780	ltr
3147	Mm_Celera	mm_alt_Mm_Celera_chr1.fa	gi|83274080|ref|AC_000023.1|	-1	MuERV-L	50668976	50675708	gag-pol-ltr
3148	Mm_Celera	mm_alt_Mm_Celera_chr1.fa	gi|83274080|ref|AC_000023.1|	-1	MuERV-L	48810289	48810699	ltr
3149	Mm_Celera	mm_alt_Mm_Celera_chr1.fa	gi|83274080|ref|AC_000023.1|	-1	MuERV-L	48078633	48079036	ltr
3150	Mm_Celera	mm_alt_Mm_Celera_chr1.fa	gi|83274080|ref|AC_000023.1|	-1	MuERV-L	47097120	47100044	ltr-gag-pol-ltr
3151	Mm_Celera	mm_alt_Mm_Celera_chr1.fa	gi|83274080|ref|AC_000023.1|	-1	MuERV-L	45556130	45556834	pol
3152	Mm_Celera	mm_alt_Mm_Celera_chr1.fa	gi|83274080|ref|AC_000023.1|	-1	MuERV-L	45437418	45437600	ltr
3153	Mm_Celera	mm_alt_Mm_Celera_chr1.fa	gi|83274080|ref|AC_000023.1|	-1	MuERV-L	43990079	43990255	ltr
3154	Mm_Celera	mm_alt_Mm_Celera_chr1.fa	gi|83274080|ref|AC_000023.1|	-1	MuERV-L	38382527	38382723	ltr
3155	Mm_Celera	mm_alt_Mm_Celera_chr1.fa	gi|83274080|ref|AC_000023.1|	-1	MuERV-L	38243183	38243353	ltr
3156	Mm_Celera	mm_alt_Mm_Celera_chr1.fa	gi|83274080|ref|AC_000023.1|	-1	MuERV-L	37494422	37494821	ltr
3157	Mm_Celera	mm_alt_Mm_Celera_chr1.fa	gi|83274080|ref|AC_000023.1|	-1	MuERV-L	35144251	35144349	pol
3158	Mm_Celera	mm_alt_Mm_Celera_chr1.fa	gi|83274080|ref|AC_000023.1|	-1	MuERV-L	34127439	34127855	ltr
3159	Mm_Celera	mm_alt_Mm_Celera_chr1.fa	gi|83274080|ref|AC_000023.1|	-1	MuERV-L	26427250	26427606	pol
3160	Mm_Celera	mm_alt_Mm_Celera_chr1.fa	gi|83274080|ref|AC_000023.1|	-1	MuERV-L	23506241	23506590	ltr
3161	Mm_Celera	mm_alt_Mm_Celera_chr1.fa	gi|83274080|ref|AC_000023.1|	-1	MuERV-L	21991366	21991768	ltr
3162	Mm_Celera	mm_alt_Mm_Celera_chr1.fa	gi|83274080|ref|AC_000023.1|	-1	MuERV-L	20018825	20019847	gag-pol
3163	Mm_Celera	mm_alt_Mm_Celera_chr1.fa	gi|83274080|ref|AC_000023.1|	-1	MuERV-L	16814446	16814814	ltr
3164	Mm_Celera	mm_alt_Mm_Celera_chr1.fa	gi|83274080|ref|AC_000023.1|	-1	MuERV-L	14004780	14004865	ltr
3165	Mm_Celera	mm_alt_Mm_Celera_chr1.fa	gi|83274080|ref|AC_000023.1|	-1	MuERV-L	13407408	13407710	gag
3166	Mm_Celera	mm_alt_Mm_Celera_chr1.fa	gi|83274080|ref|AC_000023.1|	-1	MuERV-L	12093092	12093257	ltr
3167	Mm_Celera	mm_alt_Mm_Celera_chr1.fa	gi|83274080|ref|AC_000023.1|	-1	MuERV-L	5468430	5474848	ltr-gag-pol-ltr
3168	Mm_Celera	mm_alt_Mm_Celera_chr1.fa	gi|83274080|ref|AC_000023.1|	-1	MuERV-L	4724073	4724481	ltr
3169	Mm_Celera	mm_alt_Mm_Celera_chr1.fa	gi|83274080|ref|AC_000023.1|	-1	MuERV-L	3968647	3968744	ltr
3170	Mm_Celera	mm_alt_Mm_Celera_chr1.fa	gi|83274080|ref|AC_000023.1|	-1	MuERV-L	3183392	3183784	ltr
3171	Mm_Celera	mm_alt_Mm_Celera_chr1.fa	gi|83274080|ref|AC_000023.1|	-1	MuERV-L	3083298	3083719	ltr-gag
3172	Mm_Celera	mm_alt_Mm_Celera_chr10.fa	gi|83274083|ref|AC_000032.1|	1	MuERV-L	6427933	6428318	ltr
3173	Mm_Celera	mm_alt_Mm_Celera_chr10.fa	gi|83274083|ref|AC_000032.1|	1	MuERV-L	10058617	10059025	ltr
3174	Mm_Celera	mm_alt_Mm_Celera_chr10.fa	gi|83274083|ref|AC_000032.1|	1	MuERV-L	10300574	10300745	ltr
3175	Mm_Celera	mm_alt_Mm_Celera_chr10.fa	gi|83274083|ref|AC_000032.1|	1	MuERV-L	11250123	11250526	ltr
3176	Mm_Celera	mm_alt_Mm_Celera_chr10.fa	gi|83274083|ref|AC_000032.1|	1	MuERV-L	16440135	16440362	ltr
3177	Mm_Celera	mm_alt_Mm_Celera_chr10.fa	gi|83274083|ref|AC_000032.1|	1	MuERV-L	18173353	18174373	gag
3178	Mm_Celera	mm_alt_Mm_Celera_chr10.fa	gi|83274083|ref|AC_000032.1|	1	MuERV-L	20104339	20104602	pol
3179	Mm_Celera	mm_alt_Mm_Celera_chr10.fa	gi|83274083|ref|AC_000032.1|	1	MuERV-L	20513318	20513499	ltr
3180	Mm_Celera	mm_alt_Mm_Celera_chr10.fa	gi|83274083|ref|AC_000032.1|	1	MuERV-L	21879589	21879774	ltr
3181	Mm_Celera	mm_alt_Mm_Celera_chr10.fa	gi|83274083|ref|AC_000032.1|	1	MuERV-L	24994054	24994232	ltr
3182	Mm_Celera	mm_alt_Mm_Celera_chr10.fa	gi|83274083|ref|AC_000032.1|	1	MuERV-L	25787685	25788123	ltr
3183	Mm_Celera	mm_alt_Mm_Celera_chr10.fa	gi|83274083|ref|AC_000032.1|	1	MuERV-L	27343241	27343633	gag
3184	Mm_Celera	mm_alt_Mm_Celera_chr10.fa	gi|83274083|ref|AC_000032.1|	1	MuERV-L	28797897	28798305	ltr
3185	Mm_Celera	mm_alt_Mm_Celera_chr10.fa	gi|83274083|ref|AC_000032.1|	1	MuERV-L	29874958	29883080	ltr-gag-ltr
3186	Mm_Celera	mm_alt_Mm_Celera_chr10.fa	gi|83274083|ref|AC_000032.1|	1	MuERV-L	30850049	30850896	ltr-gag
3187	Mm_Celera	mm_alt_Mm_Celera_chr10.fa	gi|83274083|ref|AC_000032.1|	1	MuERV-L	30884118	30884535	ltr
3188	Mm_Celera	mm_alt_Mm_Celera_chr10.fa	gi|83274083|ref|AC_000032.1|	1	MuERV-L	31496516	31502772	ltr-gag-pol-ltr
3189	Mm_Celera	mm_alt_Mm_Celera_chr10.fa	gi|83274083|ref|AC_000032.1|	1	MuERV-L	32899748	32905061	ltr-gag-ltr
3190	Mm_Celera	mm_alt_Mm_Celera_chr10.fa	gi|83274083|ref|AC_000032.1|	1	MuERV-L	33255478	33255887	ltr
3191	Mm_Celera	mm_alt_Mm_Celera_chr10.fa	gi|83274083|ref|AC_000032.1|	1	MuERV-L	35935528	35935917	ltr
3192	Mm_Celera	mm_alt_Mm_Celera_chr10.fa	gi|83274083|ref|AC_000032.1|	1	MuERV-L	37902711	37902903	ltr
3193	Mm_Celera	mm_alt_Mm_Celera_chr10.fa	gi|83274083|ref|AC_000032.1|	1	MuERV-L	39359438	39359620	ltr
3194	Mm_Celera	mm_alt_Mm_Celera_chr10.fa	gi|83274083|ref|AC_000032.1|	1	MuERV-L	39718139	39718573	ltr
3195	Mm_Celera	mm_alt_Mm_Celera_chr10.fa	gi|83274083|ref|AC_000032.1|	1	MuERV-L	46051688	46051940	ltr
3196	Mm_Celera	mm_alt_Mm_Celera_chr10.fa	gi|83274083|ref|AC_000032.1|	1	MuERV-L	46633034	46633921	gag
3197	Mm_Celera	mm_alt_Mm_Celera_chr10.fa	gi|83274083|ref|AC_000032.1|	1	MuERV-L	47205870	47206202	pol
3198	Mm_Celera	mm_alt_Mm_Celera_chr10.fa	gi|83274083|ref|AC_000032.1|	1	MuERV-L	47338573	47338766	ltr
3199	Mm_Celera	mm_alt_Mm_Celera_chr10.fa	gi|83274083|ref|AC_000032.1|	1	MuERV-L	47932336	47938739	ltr-gag-pol-ltr
3200	Mm_Celera	mm_alt_Mm_Celera_chr10.fa	gi|83274083|ref|AC_000032.1|	1	MuERV-L	50708344	50708747	ltr
3201	Mm_Celera	mm_alt_Mm_Celera_chr10.fa	gi|83274083|ref|AC_000032.1|	1	MuERV-L	52228443	52228691	gag
3202	Mm_Celera	mm_alt_Mm_Celera_chr10.fa	gi|83274083|ref|AC_000032.1|	1	MuERV-L	52279290	52285906	ltr-gag-pol-ltr
3203	Mm_Celera	mm_alt_Mm_Celera_chr10.fa	gi|83274083|ref|AC_000032.1|	1	MuERV-L	52889050	52895589	ltr-gag-pol-ltr
3204	Mm_Celera	mm_alt_Mm_Celera_chr10.fa	gi|83274083|ref|AC_000032.1|	1	MuERV-L	53041689	53042558	ltr-gag
3205	Mm_Celera	mm_alt_Mm_Celera_chr10.fa	gi|83274083|ref|AC_000032.1|	1	MuERV-L	54189785	54189988	gag
3206	Mm_Celera	mm_alt_Mm_Celera_chr10.fa	gi|83274083|ref|AC_000032.1|	1	MuERV-L	54964279	54964680	pol
3207	Mm_Celera	mm_alt_Mm_Celera_chr10.fa	gi|83274083|ref|AC_000032.1|	1	MuERV-L	55959250	55960317	gag-pol
3208	Mm_Celera	mm_alt_Mm_Celera_chr10.fa	gi|83274083|ref|AC_000032.1|	1	MuERV-L	56880437	56880846	ltr
3209	Mm_Celera	mm_alt_Mm_Celera_chr10.fa	gi|83274083|ref|AC_000032.1|	1	MuERV-L	60950375	60950790	ltr
3210	Mm_Celera	mm_alt_Mm_Celera_chr10.fa	gi|83274083|ref|AC_000032.1|	1	MuERV-L	61645874	61652235	ltr-gag-pol-ltr
3211	Mm_Celera	mm_alt_Mm_Celera_chr10.fa	gi|83274083|ref|AC_000032.1|	1	MuERV-L	66914146	66914337	ltr
3212	Mm_Celera	mm_alt_Mm_Celera_chr10.fa	gi|83274083|ref|AC_000032.1|	1	MuERV-L	67901050	67901544	ltr
3213	Mm_Celera	mm_alt_Mm_Celera_chr10.fa	gi|83274083|ref|AC_000032.1|	1	MuERV-L	73279991	73281262	gag-pol
3214	Mm_Celera	mm_alt_Mm_Celera_chr10.fa	gi|83274083|ref|AC_000032.1|	1	MuERV-L	73874697	73875151	ltr
3215	Mm_Celera	mm_alt_Mm_Celera_chr10.fa	gi|83274083|ref|AC_000032.1|	1	MuERV-L	75892618	75892983	ltr
3216	Mm_Celera	mm_alt_Mm_Celera_chr10.fa	gi|83274083|ref|AC_000032.1|	1	MuERV-L	77749534	77749729	ltr
3217	Mm_Celera	mm_alt_Mm_Celera_chr10.fa	gi|83274083|ref|AC_000032.1|	1	MuERV-L	84944957	84945156	ltr
3218	Mm_Celera	mm_alt_Mm_Celera_chr10.fa	gi|83274083|ref|AC_000032.1|	1	MuERV-L	85374323	85374515	ltr
3219	Mm_Celera	mm_alt_Mm_Celera_chr10.fa	gi|83274083|ref|AC_000032.1|	1	MuERV-L	85405139	85405554	ltr
3220	Mm_Celera	mm_alt_Mm_Celera_chr10.fa	gi|83274083|ref|AC_000032.1|	1	MuERV-L	85755610	85758551	ltr-gag-pol-ltr
3221	Mm_Celera	mm_alt_Mm_Celera_chr10.fa	gi|83274083|ref|AC_000032.1|	1	MuERV-L	85758638	85762606	pol-ltr
3222	Mm_Celera	mm_alt_Mm_Celera_chr10.fa	gi|83274083|ref|AC_000032.1|	1	MuERV-L	86263507	86263674	pol
3223	Mm_Celera	mm_alt_Mm_Celera_chr10.fa	gi|83274083|ref|AC_000032.1|	1	MuERV-L	87405329	87405820	pol
3224	Mm_Celera	mm_alt_Mm_Celera_chr10.fa	gi|83274083|ref|AC_000032.1|	1	MuERV-L	87674544	87675128	ltr-gag
3225	Mm_Celera	mm_alt_Mm_Celera_chr10.fa	gi|83274083|ref|AC_000032.1|	1	MuERV-L	87837588	87843805	ltr-gag-pol-ltr
3226	Mm_Celera	mm_alt_Mm_Celera_chr10.fa	gi|83274083|ref|AC_000032.1|	1	MuERV-L	88562741	88568902	ltr-gag-pol-ltr
3227	Mm_Celera	mm_alt_Mm_Celera_chr10.fa	gi|83274083|ref|AC_000032.1|	1	MuERV-L	90497125	90497516	ltr
3228	Mm_Celera	mm_alt_Mm_Celera_chr10.fa	gi|83274083|ref|AC_000032.1|	1	MuERV-L	91700166	91700735	gag
3229	Mm_Celera	mm_alt_Mm_Celera_chr10.fa	gi|83274083|ref|AC_000032.1|	1	MuERV-L	93435646	93435828	ltr
3230	Mm_Celera	mm_alt_Mm_Celera_chr10.fa	gi|83274083|ref|AC_000032.1|	1	MuERV-L	97311068	97311267	ltr
3231	Mm_Celera	mm_alt_Mm_Celera_chr10.fa	gi|83274083|ref|AC_000032.1|	1	MuERV-L	99989108	99989501	ltr
3232	Mm_Celera	mm_alt_Mm_Celera_chr10.fa	gi|83274083|ref|AC_000032.1|	1	MuERV-L	100396189	100396381	ltr
3233	Mm_Celera	mm_alt_Mm_Celera_chr10.fa	gi|83274083|ref|AC_000032.1|	1	MuERV-L	106137569	106154178	ltr
3234	Mm_Celera	mm_alt_Mm_Celera_chr10.fa	gi|83274083|ref|AC_000032.1|	1	MuERV-L	111883763	111885047	ltr-gag-ltr
3235	Mm_Celera	mm_alt_Mm_Celera_chr10.fa	gi|83274083|ref|AC_000032.1|	1	MuERV-L	112041080	112047064	ltr-gag-pol-ltr
3236	Mm_Celera	mm_alt_Mm_Celera_chr10.fa	gi|83274083|ref|AC_000032.1|	1	MuERV-L	114513876	114514064	ltr
3237	Mm_Celera	mm_alt_Mm_Celera_chr10.fa	gi|83274083|ref|AC_000032.1|	1	MuERV-L	115437824	115443611	gag-pol-ltr
3238	Mm_Celera	mm_alt_Mm_Celera_chr10.fa	gi|83274083|ref|AC_000032.1|	1	MuERV-L	119665955	119666363	ltr
3239	Mm_Celera	mm_alt_Mm_Celera_chr10.fa	gi|83274083|ref|AC_000032.1|	1	MuERV-L	120064167	120064857	gag-pol
3240	Mm_Celera	mm_alt_Mm_Celera_chr10.fa	gi|83274083|ref|AC_000032.1|	1	MuERV-L	120807488	120808757	pol-ltr
3241	Mm_Celera	mm_alt_Mm_Celera_chr10.fa	gi|83274083|ref|AC_000032.1|	1	MuERV-L	127663987	127664166	ltr
3242	Mm_Celera	mm_alt_Mm_Celera_chr10.fa	gi|83274083|ref|AC_000032.1|	1	MuERV-L	128519733	128520008	ltr
3243	Mm_Celera	mm_alt_Mm_Celera_chr10.fa	gi|83274083|ref|AC_000032.1|	1	MuERV-L	129333229	129333640	ltr
3244	Mm_Celera	mm_alt_Mm_Celera_chr10.fa	gi|83274083|ref|AC_000032.1|	1	MuERV-L	129770496	129770688	ltr
3245	Mm_Celera	mm_alt_Mm_Celera_chr10.fa	gi|83274083|ref|AC_000032.1|	1	MuERV-L	129802192	129802602	ltr
3246	Mm_Celera	mm_alt_Mm_Celera_chr10.fa	gi|83274083|ref|AC_000032.1|	1	MuERV-L	131233733	131233912	pol
3247	Mm_Celera	mm_alt_Mm_Celera_chr10.fa	gi|83274083|ref|AC_000032.1|	1	MuERV-L	131829331	131829743	ltr
3248	Mm_Celera	mm_alt_Mm_Celera_chr10.fa	gi|83274083|ref|AC_000032.1|	-1	MuERV-L	132292619	132293028	ltr
3249	Mm_Celera	mm_alt_Mm_Celera_chr10.fa	gi|83274083|ref|AC_000032.1|	-1	MuERV-L	130398624	130398827	pol
3250	Mm_Celera	mm_alt_Mm_Celera_chr10.fa	gi|83274083|ref|AC_000032.1|	-1	MuERV-L	123068030	123070577	ltr-gag-pol-ltr
3251	Mm_Celera	mm_alt_Mm_Celera_chr10.fa	gi|83274083|ref|AC_000032.1|	-1	MuERV-L	121595179	121595589	ltr
3252	Mm_Celera	mm_alt_Mm_Celera_chr10.fa	gi|83274083|ref|AC_000032.1|	-1	MuERV-L	119966953	119967362	ltr
3253	Mm_Celera	mm_alt_Mm_Celera_chr10.fa	gi|83274083|ref|AC_000032.1|	-1	MuERV-L	115131414	115131822	ltr
3254	Mm_Celera	mm_alt_Mm_Celera_chr10.fa	gi|83274083|ref|AC_000032.1|	-1	MuERV-L	113130200	113130608	ltr
3255	Mm_Celera	mm_alt_Mm_Celera_chr10.fa	gi|83274083|ref|AC_000032.1|	-1	MuERV-L	112587349	112587758	ltr
3256	Mm_Celera	mm_alt_Mm_Celera_chr10.fa	gi|83274083|ref|AC_000032.1|	-1	MuERV-L	110373252	110377079	gag-pol
3257	Mm_Celera	mm_alt_Mm_Celera_chr10.fa	gi|83274083|ref|AC_000032.1|	-1	MuERV-L	105833857	105834267	ltr
3258	Mm_Celera	mm_alt_Mm_Celera_chr10.fa	gi|83274083|ref|AC_000032.1|	-1	MuERV-L	103812154	103812563	ltr
3259	Mm_Celera	mm_alt_Mm_Celera_chr10.fa	gi|83274083|ref|AC_000032.1|	-1	MuERV-L	103462900	103463299	ltr
3260	Mm_Celera	mm_alt_Mm_Celera_chr10.fa	gi|83274083|ref|AC_000032.1|	-1	MuERV-L	102229591	102229785	pol
3261	Mm_Celera	mm_alt_Mm_Celera_chr10.fa	gi|83274083|ref|AC_000032.1|	-1	MuERV-L	101565623	101565812	ltr
3262	Mm_Celera	mm_alt_Mm_Celera_chr10.fa	gi|83274083|ref|AC_000032.1|	-1	MuERV-L	101156476	101156891	ltr
3263	Mm_Celera	mm_alt_Mm_Celera_chr10.fa	gi|83274083|ref|AC_000032.1|	-1	MuERV-L	100947373	100947594	pol
3264	Mm_Celera	mm_alt_Mm_Celera_chr10.fa	gi|83274083|ref|AC_000032.1|	-1	MuERV-L	94979105	94980082	gag
3265	Mm_Celera	mm_alt_Mm_Celera_chr10.fa	gi|83274083|ref|AC_000032.1|	-1	MuERV-L	92276841	92277250	ltr
3266	Mm_Celera	mm_alt_Mm_Celera_chr10.fa	gi|83274083|ref|AC_000032.1|	-1	MuERV-L	92126932	92127312	ltr
3267	Mm_Celera	mm_alt_Mm_Celera_chr10.fa	gi|83274083|ref|AC_000032.1|	-1	MuERV-L	90980748	90981089	gag
3268	Mm_Celera	mm_alt_Mm_Celera_chr10.fa	gi|83274083|ref|AC_000032.1|	-1	MuERV-L	90267486	90267545	ltr
3269	Mm_Celera	mm_alt_Mm_Celera_chr10.fa	gi|83274083|ref|AC_000032.1|	-1	MuERV-L	90221068	90221477	ltr
3270	Mm_Celera	mm_alt_Mm_Celera_chr10.fa	gi|83274083|ref|AC_000032.1|	-1	MuERV-L	87732751	87738211	gag-pol-ltr
3271	Mm_Celera	mm_alt_Mm_Celera_chr10.fa	gi|83274083|ref|AC_000032.1|	-1	MuERV-L	86156654	86162308	ltr-gag-ltr
3272	Mm_Celera	mm_alt_Mm_Celera_chr10.fa	gi|83274083|ref|AC_000032.1|	-1	MuERV-L	85420011	85420196	ltr
3273	Mm_Celera	mm_alt_Mm_Celera_chr10.fa	gi|83274083|ref|AC_000032.1|	-1	MuERV-L	84269565	84269732	pol
3274	Mm_Celera	mm_alt_Mm_Celera_chr10.fa	gi|83274083|ref|AC_000032.1|	-1	MuERV-L	82741595	82741979	ltr
3275	Mm_Celera	mm_alt_Mm_Celera_chr10.fa	gi|83274083|ref|AC_000032.1|	-1	MuERV-L	81787264	81787638	ltr
3276	Mm_Celera	mm_alt_Mm_Celera_chr10.fa	gi|83274083|ref|AC_000032.1|	-1	MuERV-L	80899618	80899873	ltr-gag
3277	Mm_Celera	mm_alt_Mm_Celera_chr10.fa	gi|83274083|ref|AC_000032.1|	-1	MuERV-L	80228706	80231542	ltr-gag-pol
3278	Mm_Celera	mm_alt_Mm_Celera_chr10.fa	gi|83274083|ref|AC_000032.1|	-1	MuERV-L	78213479	78213587	ltr
3279	Mm_Celera	mm_alt_Mm_Celera_chr10.fa	gi|83274083|ref|AC_000032.1|	-1	MuERV-L	74774949	74775312	ltr
3280	Mm_Celera	mm_alt_Mm_Celera_chr10.fa	gi|83274083|ref|AC_000032.1|	-1	MuERV-L	72094205	72094615	ltr
3281	Mm_Celera	mm_alt_Mm_Celera_chr10.fa	gi|83274083|ref|AC_000032.1|	-1	MuERV-L	67796897	67797275	ltr
3282	Mm_Celera	mm_alt_Mm_Celera_chr10.fa	gi|83274083|ref|AC_000032.1|	-1	MuERV-L	65774578	65774747	ltr
3283	Mm_Celera	mm_alt_Mm_Celera_chr10.fa	gi|83274083|ref|AC_000032.1|	-1	MuERV-L	64993563	64993862	ltr
3284	Mm_Celera	mm_alt_Mm_Celera_chr10.fa	gi|83274083|ref|AC_000032.1|	-1	MuERV-L	63834791	63837638	ltr-gag-pol-ltr
3285	Mm_Celera	mm_alt_Mm_Celera_chr10.fa	gi|83274083|ref|AC_000032.1|	-1	MuERV-L	62616764	62617167	ltr
3286	Mm_Celera	mm_alt_Mm_Celera_chr10.fa	gi|83274083|ref|AC_000032.1|	-1	MuERV-L	62143166	62143575	ltr
3287	Mm_Celera	mm_alt_Mm_Celera_chr10.fa	gi|83274083|ref|AC_000032.1|	-1	MuERV-L	59838066	59838265	ltr
3288	Mm_Celera	mm_alt_Mm_Celera_chr10.fa	gi|83274083|ref|AC_000032.1|	-1	MuERV-L	58667322	58667522	ltr
3289	Mm_Celera	mm_alt_Mm_Celera_chr10.fa	gi|83274083|ref|AC_000032.1|	-1	MuERV-L	57912530	57912910	ltr
3290	Mm_Celera	mm_alt_Mm_Celera_chr10.fa	gi|83274083|ref|AC_000032.1|	-1	MuERV-L	54397891	54403608	ltr
3291	Mm_Celera	mm_alt_Mm_Celera_chr10.fa	gi|83274083|ref|AC_000032.1|	-1	MuERV-L	51139614	51146368	ltr-gag-pol-ltr
3292	Mm_Celera	mm_alt_Mm_Celera_chr10.fa	gi|83274083|ref|AC_000032.1|	-1	MuERV-L	45690519	45691658	ltr-gag
3293	Mm_Celera	mm_alt_Mm_Celera_chr10.fa	gi|83274083|ref|AC_000032.1|	-1	MuERV-L	41524739	41524936	ltr
3294	Mm_Celera	mm_alt_Mm_Celera_chr10.fa	gi|83274083|ref|AC_000032.1|	-1	MuERV-L	39776733	39777019	ltr
3295	Mm_Celera	mm_alt_Mm_Celera_chr10.fa	gi|83274083|ref|AC_000032.1|	-1	MuERV-L	39500423	39500619	ltr
3296	Mm_Celera	mm_alt_Mm_Celera_chr10.fa	gi|83274083|ref|AC_000032.1|	-1	MuERV-L	39431105	39431520	ltr
3297	Mm_Celera	mm_alt_Mm_Celera_chr10.fa	gi|83274083|ref|AC_000032.1|	-1	MuERV-L	37838721	37842191	ltr-gag-pol
3298	Mm_Celera	mm_alt_Mm_Celera_chr10.fa	gi|83274083|ref|AC_000032.1|	-1	MuERV-L	37760480	37760656	ltr
3299	Mm_Celera	mm_alt_Mm_Celera_chr10.fa	gi|83274083|ref|AC_000032.1|	-1	MuERV-L	36160195	36160350	ltr
3300	Mm_Celera	mm_alt_Mm_Celera_chr10.fa	gi|83274083|ref|AC_000032.1|	-1	MuERV-L	29757204	29757596	ltr
3301	Mm_Celera	mm_alt_Mm_Celera_chr10.fa	gi|83274083|ref|AC_000032.1|	-1	MuERV-L	28792787	28793191	ltr
3302	Mm_Celera	mm_alt_Mm_Celera_chr10.fa	gi|83274083|ref|AC_000032.1|	-1	MuERV-L	27826982	27829633	gag-pol
3303	Mm_Celera	mm_alt_Mm_Celera_chr10.fa	gi|83274083|ref|AC_000032.1|	-1	MuERV-L	27491657	27492066	ltr
3304	Mm_Celera	mm_alt_Mm_Celera_chr10.fa	gi|83274083|ref|AC_000032.1|	-1	MuERV-L	26562800	26563208	ltr
3305	Mm_Celera	mm_alt_Mm_Celera_chr10.fa	gi|83274083|ref|AC_000032.1|	-1	MuERV-L	26285633	26285694	ltr
3306	Mm_Celera	mm_alt_Mm_Celera_chr10.fa	gi|83274083|ref|AC_000032.1|	-1	MuERV-L	24581126	24581302	ltr
3307	Mm_Celera	mm_alt_Mm_Celera_chr10.fa	gi|83274083|ref|AC_000032.1|	-1	MuERV-L	23727025	23728268	gag
3308	Mm_Celera	mm_alt_Mm_Celera_chr10.fa	gi|83274083|ref|AC_000032.1|	-1	MuERV-L	10161995	10162404	ltr
3309	Mm_Celera	mm_alt_Mm_Celera_chr10.fa	gi|83274083|ref|AC_000032.1|	-1	MuERV-L	7674752	7674928	ltr
3310	Mm_Celera	mm_alt_Mm_Celera_chr10.fa	gi|83274083|ref|AC_000032.1|	-1	MuERV-L	4814595	4814963	gag
3311	Mm_Celera	mm_alt_Mm_Celera_chr11.fa	gi|83274085|ref|AC_000033.1|	1	MuERV-L	5394638	5394830	ltr
3312	Mm_Celera	mm_alt_Mm_Celera_chr11.fa	gi|83274085|ref|AC_000033.1|	1	MuERV-L	6317294	6317605	pol
3313	Mm_Celera	mm_alt_Mm_Celera_chr11.fa	gi|83274085|ref|AC_000033.1|	1	MuERV-L	6719509	6719673	pol
3314	Mm_Celera	mm_alt_Mm_Celera_chr11.fa	gi|83274085|ref|AC_000033.1|	1	MuERV-L	6866202	6867845	gag-pol
3315	Mm_Celera	mm_alt_Mm_Celera_chr11.fa	gi|83274085|ref|AC_000033.1|	1	MuERV-L	8117632	8117754	ltr
3316	Mm_Celera	mm_alt_Mm_Celera_chr11.fa	gi|83274085|ref|AC_000033.1|	1	MuERV-L	10247410	10247789	ltr
3317	Mm_Celera	mm_alt_Mm_Celera_chr11.fa	gi|83274085|ref|AC_000033.1|	1	MuERV-L	16670910	16671005	pol
3318	Mm_Celera	mm_alt_Mm_Celera_chr11.fa	gi|83274085|ref|AC_000033.1|	1	MuERV-L	17622296	17622481	ltr
3319	Mm_Celera	mm_alt_Mm_Celera_chr11.fa	gi|83274085|ref|AC_000033.1|	1	MuERV-L	17669856	17670192	ltr
3320	Mm_Celera	mm_alt_Mm_Celera_chr11.fa	gi|83274085|ref|AC_000033.1|	1	MuERV-L	21689938	21690134	ltr
3321	Mm_Celera	mm_alt_Mm_Celera_chr11.fa	gi|83274085|ref|AC_000033.1|	1	MuERV-L	22248809	22249198	ltr
3322	Mm_Celera	mm_alt_Mm_Celera_chr11.fa	gi|83274085|ref|AC_000033.1|	1	MuERV-L	24074640	24075366	gag
3323	Mm_Celera	mm_alt_Mm_Celera_chr11.fa	gi|83274085|ref|AC_000033.1|	1	MuERV-L	24603091	24603283	ltr
3324	Mm_Celera	mm_alt_Mm_Celera_chr11.fa	gi|83274085|ref|AC_000033.1|	1	MuERV-L	26083611	26089333	gag-pol-ltr
3325	Mm_Celera	mm_alt_Mm_Celera_chr11.fa	gi|83274085|ref|AC_000033.1|	1	MuERV-L	26401844	26402338	pol
3326	Mm_Celera	mm_alt_Mm_Celera_chr11.fa	gi|83274085|ref|AC_000033.1|	1	MuERV-L	27939127	27940524	ltr-gag
3327	Mm_Celera	mm_alt_Mm_Celera_chr11.fa	gi|83274085|ref|AC_000033.1|	1	MuERV-L	29601806	29601991	ltr
3328	Mm_Celera	mm_alt_Mm_Celera_chr11.fa	gi|83274085|ref|AC_000033.1|	1	MuERV-L	30148945	30150027	pol
3329	Mm_Celera	mm_alt_Mm_Celera_chr11.fa	gi|83274085|ref|AC_000033.1|	1	MuERV-L	30383668	30384073	ltr
3330	Mm_Celera	mm_alt_Mm_Celera_chr11.fa	gi|83274085|ref|AC_000033.1|	1	MuERV-L	31473000	31473416	gag
3331	Mm_Celera	mm_alt_Mm_Celera_chr11.fa	gi|83274085|ref|AC_000033.1|	1	MuERV-L	32691317	32691677	ltr
3332	Mm_Celera	mm_alt_Mm_Celera_chr11.fa	gi|83274085|ref|AC_000033.1|	1	MuERV-L	33184006	33184416	ltr
3333	Mm_Celera	mm_alt_Mm_Celera_chr11.fa	gi|83274085|ref|AC_000033.1|	1	MuERV-L	33284997	33287035	ltr-pol-ltr
3334	Mm_Celera	mm_alt_Mm_Celera_chr11.fa	gi|83274085|ref|AC_000033.1|	1	MuERV-L	33411935	33412246	pol
3335	Mm_Celera	mm_alt_Mm_Celera_chr11.fa	gi|83274085|ref|AC_000033.1|	1	MuERV-L	33833389	33833497	ltr
3336	Mm_Celera	mm_alt_Mm_Celera_chr11.fa	gi|83274085|ref|AC_000033.1|	1	MuERV-L	35307429	35307814	ltr
3337	Mm_Celera	mm_alt_Mm_Celera_chr11.fa	gi|83274085|ref|AC_000033.1|	1	MuERV-L	35468068	35468477	ltr
3338	Mm_Celera	mm_alt_Mm_Celera_chr11.fa	gi|83274085|ref|AC_000033.1|	1	MuERV-L	42044124	42044316	ltr
3339	Mm_Celera	mm_alt_Mm_Celera_chr11.fa	gi|83274085|ref|AC_000033.1|	1	MuERV-L	42819163	42819321	pol
3340	Mm_Celera	mm_alt_Mm_Celera_chr11.fa	gi|83274085|ref|AC_000033.1|	1	MuERV-L	43476733	43476936	gag
3341	Mm_Celera	mm_alt_Mm_Celera_chr11.fa	gi|83274085|ref|AC_000033.1|	1	MuERV-L	43919551	43919965	ltr
3342	Mm_Celera	mm_alt_Mm_Celera_chr11.fa	gi|83274085|ref|AC_000033.1|	1	MuERV-L	47696643	47697089	ltr
3343	Mm_Celera	mm_alt_Mm_Celera_chr11.fa	gi|83274085|ref|AC_000033.1|	1	MuERV-L	47899792	47900200	ltr
3344	Mm_Celera	mm_alt_Mm_Celera_chr11.fa	gi|83274085|ref|AC_000033.1|	1	MuERV-L	48500186	48500595	ltr
3345	Mm_Celera	mm_alt_Mm_Celera_chr11.fa	gi|83274085|ref|AC_000033.1|	1	MuERV-L	52448295	52448704	ltr
3346	Mm_Celera	mm_alt_Mm_Celera_chr11.fa	gi|83274085|ref|AC_000033.1|	1	MuERV-L	56458063	56458259	ltr
3347	Mm_Celera	mm_alt_Mm_Celera_chr11.fa	gi|83274085|ref|AC_000033.1|	1	MuERV-L	57545808	57546003	ltr
3348	Mm_Celera	mm_alt_Mm_Celera_chr11.fa	gi|83274085|ref|AC_000033.1|	1	MuERV-L	58686222	58686631	ltr
3349	Mm_Celera	mm_alt_Mm_Celera_chr11.fa	gi|83274085|ref|AC_000033.1|	1	MuERV-L	60966420	60967463	gag
3350	Mm_Celera	mm_alt_Mm_Celera_chr11.fa	gi|83274085|ref|AC_000033.1|	1	MuERV-L	61673927	61674103	pol
3351	Mm_Celera	mm_alt_Mm_Celera_chr11.fa	gi|83274085|ref|AC_000033.1|	1	MuERV-L	63886019	63886342	ltr
3352	Mm_Celera	mm_alt_Mm_Celera_chr11.fa	gi|83274085|ref|AC_000033.1|	1	MuERV-L	71470794	71471393	pol
3353	Mm_Celera	mm_alt_Mm_Celera_chr11.fa	gi|83274085|ref|AC_000033.1|	1	MuERV-L	74810099	74810824	ltr-gag
3354	Mm_Celera	mm_alt_Mm_Celera_chr11.fa	gi|83274085|ref|AC_000033.1|	1	MuERV-L	77635316	77635429	pol
3355	Mm_Celera	mm_alt_Mm_Celera_chr11.fa	gi|83274085|ref|AC_000033.1|	1	MuERV-L	77705368	77705793	ltr
3356	Mm_Celera	mm_alt_Mm_Celera_chr11.fa	gi|83274085|ref|AC_000033.1|	1	MuERV-L	78555218	78555410	ltr
3357	Mm_Celera	mm_alt_Mm_Celera_chr11.fa	gi|83274085|ref|AC_000033.1|	1	MuERV-L	79850780	79851274	ltr
3358	Mm_Celera	mm_alt_Mm_Celera_chr11.fa	gi|83274085|ref|AC_000033.1|	1	MuERV-L	80906844	80907254	ltr
3359	Mm_Celera	mm_alt_Mm_Celera_chr11.fa	gi|83274085|ref|AC_000033.1|	1	MuERV-L	84586144	84586323	ltr
3360	Mm_Celera	mm_alt_Mm_Celera_chr11.fa	gi|83274085|ref|AC_000033.1|	1	MuERV-L	92201332	92201524	ltr
3361	Mm_Celera	mm_alt_Mm_Celera_chr11.fa	gi|83274085|ref|AC_000033.1|	1	MuERV-L	95748316	95748603	gag
3362	Mm_Celera	mm_alt_Mm_Celera_chr11.fa	gi|83274085|ref|AC_000033.1|	1	MuERV-L	100311223	100311627	ltr
3363	Mm_Celera	mm_alt_Mm_Celera_chr11.fa	gi|83274085|ref|AC_000033.1|	1	MuERV-L	100880792	100880976	ltr
3364	Mm_Celera	mm_alt_Mm_Celera_chr11.fa	gi|83274085|ref|AC_000033.1|	1	MuERV-L	102189624	102190933	ltr-gag
3365	Mm_Celera	mm_alt_Mm_Celera_chr11.fa	gi|83274085|ref|AC_000033.1|	1	MuERV-L	115643552	115643960	ltr
3366	Mm_Celera	mm_alt_Mm_Celera_chr11.fa	gi|83274085|ref|AC_000033.1|	1	MuERV-L	122786558	122786788	gag
3367	Mm_Celera	mm_alt_Mm_Celera_chr11.fa	gi|83274085|ref|AC_000033.1|	1	MuERV-L	122812987	122813191	ltr
3368	Mm_Celera	mm_alt_Mm_Celera_chr11.fa	gi|83274085|ref|AC_000033.1|	1	MuERV-L	123244720	123245013	ltr
3369	Mm_Celera	mm_alt_Mm_Celera_chr11.fa	gi|83274085|ref|AC_000033.1|	1	MuERV-L	124176896	124177393	gag-pol
3370	Mm_Celera	mm_alt_Mm_Celera_chr11.fa	gi|83274085|ref|AC_000033.1|	1	MuERV-L	124900235	124900337	ltr
3371	Mm_Celera	mm_alt_Mm_Celera_chr11.fa	gi|83274085|ref|AC_000033.1|	1	MuERV-L	126224061	126224661	ltr
3372	Mm_Celera	mm_alt_Mm_Celera_chr11.fa	gi|83274085|ref|AC_000033.1|	1	MuERV-L	126585424	126585834	ltr
3373	Mm_Celera	mm_alt_Mm_Celera_chr11.fa	gi|83274085|ref|AC_000033.1|	1	MuERV-L	126741006	126741415	ltr
3374	Mm_Celera	mm_alt_Mm_Celera_chr11.fa	gi|83274085|ref|AC_000033.1|	-1	MuERV-L	133384962	133385371	ltr
3375	Mm_Celera	mm_alt_Mm_Celera_chr11.fa	gi|83274085|ref|AC_000033.1|	-1	MuERV-L	129550052	129550486	gag
3376	Mm_Celera	mm_alt_Mm_Celera_chr11.fa	gi|83274085|ref|AC_000033.1|	-1	MuERV-L	128280058	128280865	pol-ltr
3377	Mm_Celera	mm_alt_Mm_Celera_chr11.fa	gi|83274085|ref|AC_000033.1|	-1	MuERV-L	127483714	127484123	ltr
3378	Mm_Celera	mm_alt_Mm_Celera_chr11.fa	gi|83274085|ref|AC_000033.1|	-1	MuERV-L	121205967	121206371	ltr
3379	Mm_Celera	mm_alt_Mm_Celera_chr11.fa	gi|83274085|ref|AC_000033.1|	-1	MuERV-L	118356037	118356222	ltr
3380	Mm_Celera	mm_alt_Mm_Celera_chr11.fa	gi|83274085|ref|AC_000033.1|	-1	MuERV-L	117579518	117585908	ltr-gag-pol-ltr
3381	Mm_Celera	mm_alt_Mm_Celera_chr11.fa	gi|83274085|ref|AC_000033.1|	-1	MuERV-L	116282790	116282966	ltr
3382	Mm_Celera	mm_alt_Mm_Celera_chr11.fa	gi|83274085|ref|AC_000033.1|	-1	MuERV-L	115958902	115959311	ltr
3383	Mm_Celera	mm_alt_Mm_Celera_chr11.fa	gi|83274085|ref|AC_000033.1|	-1	MuERV-L	114133399	114133688	ltr
3384	Mm_Celera	mm_alt_Mm_Celera_chr11.fa	gi|83274085|ref|AC_000033.1|	-1	MuERV-L	110444295	110460501	ltr-gag-pol-ltr
3385	Mm_Celera	mm_alt_Mm_Celera_chr11.fa	gi|83274085|ref|AC_000033.1|	-1	MuERV-L	106569363	106569557	ltr
3386	Mm_Celera	mm_alt_Mm_Celera_chr11.fa	gi|83274085|ref|AC_000033.1|	-1	MuERV-L	104245194	104246819	ltr-gag-pol
3387	Mm_Celera	mm_alt_Mm_Celera_chr11.fa	gi|83274085|ref|AC_000033.1|	-1	MuERV-L	98370917	98371327	ltr
3388	Mm_Celera	mm_alt_Mm_Celera_chr11.fa	gi|83274085|ref|AC_000033.1|	-1	MuERV-L	94664398	94664673	gag
3389	Mm_Celera	mm_alt_Mm_Celera_chr11.fa	gi|83274085|ref|AC_000033.1|	-1	MuERV-L	93173604	93173785	ltr
3390	Mm_Celera	mm_alt_Mm_Celera_chr11.fa	gi|83274085|ref|AC_000033.1|	-1	MuERV-L	92711529	92711944	ltr
3391	Mm_Celera	mm_alt_Mm_Celera_chr11.fa	gi|83274085|ref|AC_000033.1|	-1	MuERV-L	92694841	92700465	ltr-gag-ltr
3392	Mm_Celera	mm_alt_Mm_Celera_chr11.fa	gi|83274085|ref|AC_000033.1|	-1	MuERV-L	91374636	91374770	ltr
3393	Mm_Celera	mm_alt_Mm_Celera_chr11.fa	gi|83274085|ref|AC_000033.1|	-1	MuERV-L	84361694	84368008	ltr-gag-pol-ltr
3394	Mm_Celera	mm_alt_Mm_Celera_chr11.fa	gi|83274085|ref|AC_000033.1|	-1	MuERV-L	80433080	80433790	gag
3395	Mm_Celera	mm_alt_Mm_Celera_chr11.fa	gi|83274085|ref|AC_000033.1|	-1	MuERV-L	70568618	70569027	ltr
3396	Mm_Celera	mm_alt_Mm_Celera_chr11.fa	gi|83274085|ref|AC_000033.1|	-1	MuERV-L	63298216	63298627	ltr
3397	Mm_Celera	mm_alt_Mm_Celera_chr11.fa	gi|83274085|ref|AC_000033.1|	-1	MuERV-L	60676812	60676988	ltr
3398	Mm_Celera	mm_alt_Mm_Celera_chr11.fa	gi|83274085|ref|AC_000033.1|	-1	MuERV-L	58692345	58692753	ltr
3399	Mm_Celera	mm_alt_Mm_Celera_chr11.fa	gi|83274085|ref|AC_000033.1|	-1	MuERV-L	58562992	58563219	gag
3400	Mm_Celera	mm_alt_Mm_Celera_chr11.fa	gi|83274085|ref|AC_000033.1|	-1	MuERV-L	55367736	55368116	ltr
3401	Mm_Celera	mm_alt_Mm_Celera_chr11.fa	gi|83274085|ref|AC_000033.1|	-1	MuERV-L	53340485	53340926	ltr
3402	Mm_Celera	mm_alt_Mm_Celera_chr11.fa	gi|83274085|ref|AC_000033.1|	-1	MuERV-L	49005169	49005505	ltr
3403	Mm_Celera	mm_alt_Mm_Celera_chr11.fa	gi|83274085|ref|AC_000033.1|	-1	MuERV-L	48111410	48111808	ltr
3404	Mm_Celera	mm_alt_Mm_Celera_chr11.fa	gi|83274085|ref|AC_000033.1|	-1	MuERV-L	44485397	44488720	ltr-gag-ltr
3405	Mm_Celera	mm_alt_Mm_Celera_chr11.fa	gi|83274085|ref|AC_000033.1|	-1	MuERV-L	44133740	44133910	ltr
3406	Mm_Celera	mm_alt_Mm_Celera_chr11.fa	gi|83274085|ref|AC_000033.1|	-1	MuERV-L	41772827	41773513	pol
3407	Mm_Celera	mm_alt_Mm_Celera_chr11.fa	gi|83274085|ref|AC_000033.1|	-1	MuERV-L	37397850	37398581	gag
3408	Mm_Celera	mm_alt_Mm_Celera_chr11.fa	gi|83274085|ref|AC_000033.1|	-1	MuERV-L	33033961	33034344	pol
3409	Mm_Celera	mm_alt_Mm_Celera_chr11.fa	gi|83274085|ref|AC_000033.1|	-1	MuERV-L	32402323	32402519	ltr
3410	Mm_Celera	mm_alt_Mm_Celera_chr11.fa	gi|83274085|ref|AC_000033.1|	-1	MuERV-L	26583446	26583856	ltr
3411	Mm_Celera	mm_alt_Mm_Celera_chr11.fa	gi|83274085|ref|AC_000033.1|	-1	MuERV-L	24537606	24538299	ltr-gag
3412	Mm_Celera	mm_alt_Mm_Celera_chr11.fa	gi|83274085|ref|AC_000033.1|	-1	MuERV-L	23442137	23442571	ltr
3413	Mm_Celera	mm_alt_Mm_Celera_chr11.fa	gi|83274085|ref|AC_000033.1|	-1	MuERV-L	22159029	22159438	ltr
3414	Mm_Celera	mm_alt_Mm_Celera_chr11.fa	gi|83274085|ref|AC_000033.1|	-1	MuERV-L	21661386	21663873	ltr-gag-pol-ltr
3415	Mm_Celera	mm_alt_Mm_Celera_chr11.fa	gi|83274085|ref|AC_000033.1|	-1	MuERV-L	17022520	17022607	ltr
3416	Mm_Celera	mm_alt_Mm_Celera_chr11.fa	gi|83274085|ref|AC_000033.1|	-1	MuERV-L	15353475	15354122	pol
3417	Mm_Celera	mm_alt_Mm_Celera_chr11.fa	gi|83274085|ref|AC_000033.1|	-1	MuERV-L	11711840	11712061	pol
3418	Mm_Celera	mm_alt_Mm_Celera_chr11.fa	gi|83274085|ref|AC_000033.1|	-1	MuERV-L	11406034	11406915	pol-ltr
3419	Mm_Celera	mm_alt_Mm_Celera_chr11.fa	gi|83274085|ref|AC_000033.1|	-1	MuERV-L	11405538	11405663	gag
3420	Mm_Celera	mm_alt_Mm_Celera_chr11.fa	gi|83274085|ref|AC_000033.1|	-1	MuERV-L	10638518	10638927	ltr
3421	Mm_Celera	mm_alt_Mm_Celera_chr11.fa	gi|83274085|ref|AC_000033.1|	-1	MuERV-L	9564304	9564705	ltr
3422	Mm_Celera	mm_alt_Mm_Celera_chr11.fa	gi|83274085|ref|AC_000033.1|	-1	MuERV-L	9523575	9523985	ltr
3423	Mm_Celera	mm_alt_Mm_Celera_chr11.fa	gi|83274085|ref|AC_000033.1|	-1	MuERV-L	5275826	5276526	pol-ltr
3424	Mm_Celera	mm_alt_Mm_Celera_chr12.fa	gi|83274087|ref|AC_000034.1|	1	MuERV-L	3992161	3992351	ltr
3425	Mm_Celera	mm_alt_Mm_Celera_chr12.fa	gi|83274087|ref|AC_000034.1|	1	MuERV-L	8994859	9001738	ltr-gag-pol-ltr
3426	Mm_Celera	mm_alt_Mm_Celera_chr12.fa	gi|83274087|ref|AC_000034.1|	1	MuERV-L	10902646	10903063	ltr
3427	Mm_Celera	mm_alt_Mm_Celera_chr12.fa	gi|83274087|ref|AC_000034.1|	1	MuERV-L	13208312	13208721	ltr
3428	Mm_Celera	mm_alt_Mm_Celera_chr12.fa	gi|83274087|ref|AC_000034.1|	1	MuERV-L	15250114	15250308	ltr
3429	Mm_Celera	mm_alt_Mm_Celera_chr12.fa	gi|83274087|ref|AC_000034.1|	1	MuERV-L	17784181	17784517	ltr
3430	Mm_Celera	mm_alt_Mm_Celera_chr12.fa	gi|83274087|ref|AC_000034.1|	1	MuERV-L	18194428	18194837	ltr
3431	Mm_Celera	mm_alt_Mm_Celera_chr12.fa	gi|83274087|ref|AC_000034.1|	1	MuERV-L	22283097	22283493	ltr
3432	Mm_Celera	mm_alt_Mm_Celera_chr12.fa	gi|83274087|ref|AC_000034.1|	1	MuERV-L	23738062	23738254	ltr
3433	Mm_Celera	mm_alt_Mm_Celera_chr12.fa	gi|83274087|ref|AC_000034.1|	1	MuERV-L	29390658	29391074	pol
3434	Mm_Celera	mm_alt_Mm_Celera_chr12.fa	gi|83274087|ref|AC_000034.1|	1	MuERV-L	29500892	29502472	ltr-gag
3435	Mm_Celera	mm_alt_Mm_Celera_chr12.fa	gi|83274087|ref|AC_000034.1|	1	MuERV-L	30425191	30425374	ltr
3436	Mm_Celera	mm_alt_Mm_Celera_chr12.fa	gi|83274087|ref|AC_000034.1|	1	MuERV-L	35558988	35562429	pol-ltr
3437	Mm_Celera	mm_alt_Mm_Celera_chr12.fa	gi|83274087|ref|AC_000034.1|	1	MuERV-L	36816316	36818263	gag-pol
3438	Mm_Celera	mm_alt_Mm_Celera_chr12.fa	gi|83274087|ref|AC_000034.1|	1	MuERV-L	42378670	42380411	gag-pol
3439	Mm_Celera	mm_alt_Mm_Celera_chr12.fa	gi|83274087|ref|AC_000034.1|	1	MuERV-L	43468483	43468675	ltr
3440	Mm_Celera	mm_alt_Mm_Celera_chr12.fa	gi|83274087|ref|AC_000034.1|	1	MuERV-L	45591456	45591651	ltr
3441	Mm_Celera	mm_alt_Mm_Celera_chr12.fa	gi|83274087|ref|AC_000034.1|	1	MuERV-L	46786561	46786969	ltr
3442	Mm_Celera	mm_alt_Mm_Celera_chr12.fa	gi|83274087|ref|AC_000034.1|	1	MuERV-L	51929943	51930357	ltr
3443	Mm_Celera	mm_alt_Mm_Celera_chr12.fa	gi|83274087|ref|AC_000034.1|	1	MuERV-L	53031842	53032025	ltr
3444	Mm_Celera	mm_alt_Mm_Celera_chr12.fa	gi|83274087|ref|AC_000034.1|	1	MuERV-L	55457271	55457500	ltr
3445	Mm_Celera	mm_alt_Mm_Celera_chr12.fa	gi|83274087|ref|AC_000034.1|	1	MuERV-L	55641158	55641567	ltr
3446	Mm_Celera	mm_alt_Mm_Celera_chr12.fa	gi|83274087|ref|AC_000034.1|	1	MuERV-L	56230602	56230690	ltr
3447	Mm_Celera	mm_alt_Mm_Celera_chr12.fa	gi|83274087|ref|AC_000034.1|	1	MuERV-L	58169366	58169424	ltr
3448	Mm_Celera	mm_alt_Mm_Celera_chr12.fa	gi|83274087|ref|AC_000034.1|	1	MuERV-L	58488012	58488230	pol
3449	Mm_Celera	mm_alt_Mm_Celera_chr12.fa	gi|83274087|ref|AC_000034.1|	1	MuERV-L	59447338	59447530	ltr
3450	Mm_Celera	mm_alt_Mm_Celera_chr12.fa	gi|83274087|ref|AC_000034.1|	1	MuERV-L	62530387	62530945	gag
3451	Mm_Celera	mm_alt_Mm_Celera_chr12.fa	gi|83274087|ref|AC_000034.1|	1	MuERV-L	63253950	63254246	pol
3452	Mm_Celera	mm_alt_Mm_Celera_chr12.fa	gi|83274087|ref|AC_000034.1|	1	MuERV-L	67194379	67194563	ltr
3453	Mm_Celera	mm_alt_Mm_Celera_chr12.fa	gi|83274087|ref|AC_000034.1|	1	MuERV-L	67406299	67406713	ltr
3454	Mm_Celera	mm_alt_Mm_Celera_chr12.fa	gi|83274087|ref|AC_000034.1|	1	MuERV-L	70322220	70331230	pol
3455	Mm_Celera	mm_alt_Mm_Celera_chr12.fa	gi|83274087|ref|AC_000034.1|	1	MuERV-L	70711462	70711654	ltr
3456	Mm_Celera	mm_alt_Mm_Celera_chr12.fa	gi|83274087|ref|AC_000034.1|	1	MuERV-L	72180863	72182987	ltr-gag
3457	Mm_Celera	mm_alt_Mm_Celera_chr12.fa	gi|83274087|ref|AC_000034.1|	1	MuERV-L	73375613	73376233	pol
3458	Mm_Celera	mm_alt_Mm_Celera_chr12.fa	gi|83274087|ref|AC_000034.1|	1	MuERV-L	74749472	74749831	ltr
3459	Mm_Celera	mm_alt_Mm_Celera_chr12.fa	gi|83274087|ref|AC_000034.1|	1	MuERV-L	74941436	74941622	ltr
3460	Mm_Celera	mm_alt_Mm_Celera_chr12.fa	gi|83274087|ref|AC_000034.1|	1	MuERV-L	84950713	84951043	ltr
3461	Mm_Celera	mm_alt_Mm_Celera_chr12.fa	gi|83274087|ref|AC_000034.1|	1	MuERV-L	85071482	85077845	ltr-gag-pol-ltr
3462	Mm_Celera	mm_alt_Mm_Celera_chr12.fa	gi|83274087|ref|AC_000034.1|	1	MuERV-L	85535193	85535602	ltr
3463	Mm_Celera	mm_alt_Mm_Celera_chr12.fa	gi|83274087|ref|AC_000034.1|	1	MuERV-L	86192415	86192812	ltr
3464	Mm_Celera	mm_alt_Mm_Celera_chr12.fa	gi|83274087|ref|AC_000034.1|	1	MuERV-L	86739823	86741765	ltr-pol-ltr
3465	Mm_Celera	mm_alt_Mm_Celera_chr12.fa	gi|83274087|ref|AC_000034.1|	1	MuERV-L	87960791	87961612	pol
3466	Mm_Celera	mm_alt_Mm_Celera_chr12.fa	gi|83274087|ref|AC_000034.1|	1	MuERV-L	92567021	92567213	ltr
3467	Mm_Celera	mm_alt_Mm_Celera_chr12.fa	gi|83274087|ref|AC_000034.1|	1	MuERV-L	99686798	99693141	ltr-gag-pol-ltr
3468	Mm_Celera	mm_alt_Mm_Celera_chr12.fa	gi|83274087|ref|AC_000034.1|	1	MuERV-L	101726360	101726767	ltr
3469	Mm_Celera	mm_alt_Mm_Celera_chr12.fa	gi|83274087|ref|AC_000034.1|	1	MuERV-L	105558881	105559576	gag
3470	Mm_Celera	mm_alt_Mm_Celera_chr12.fa	gi|83274087|ref|AC_000034.1|	1	MuERV-L	108199386	108199835	ltr
3471	Mm_Celera	mm_alt_Mm_Celera_chr12.fa	gi|83274087|ref|AC_000034.1|	1	MuERV-L	113231359	113231726	ltr
3472	Mm_Celera	mm_alt_Mm_Celera_chr12.fa	gi|83274087|ref|AC_000034.1|	1	MuERV-L	114049644	114050118	ltr
3473	Mm_Celera	mm_alt_Mm_Celera_chr12.fa	gi|83274087|ref|AC_000034.1|	-1	MuERV-L	109814038	109816329	gag-pol
3474	Mm_Celera	mm_alt_Mm_Celera_chr12.fa	gi|83274087|ref|AC_000034.1|	-1	MuERV-L	106711764	106712174	ltr
3475	Mm_Celera	mm_alt_Mm_Celera_chr12.fa	gi|83274087|ref|AC_000034.1|	-1	MuERV-L	96837207	96837611	ltr
3476	Mm_Celera	mm_alt_Mm_Celera_chr12.fa	gi|83274087|ref|AC_000034.1|	-1	MuERV-L	91689863	91690171	gag
3477	Mm_Celera	mm_alt_Mm_Celera_chr12.fa	gi|83274087|ref|AC_000034.1|	-1	MuERV-L	88509228	88509636	ltr
3478	Mm_Celera	mm_alt_Mm_Celera_chr12.fa	gi|83274087|ref|AC_000034.1|	-1	MuERV-L	87707898	87708269	ltr
3479	Mm_Celera	mm_alt_Mm_Celera_chr12.fa	gi|83274087|ref|AC_000034.1|	-1	MuERV-L	83953749	83953925	ltr
3480	Mm_Celera	mm_alt_Mm_Celera_chr12.fa	gi|83274087|ref|AC_000034.1|	-1	MuERV-L	83170088	83170259	ltr
3481	Mm_Celera	mm_alt_Mm_Celera_chr12.fa	gi|83274087|ref|AC_000034.1|	-1	MuERV-L	82056618	82056814	ltr
3482	Mm_Celera	mm_alt_Mm_Celera_chr12.fa	gi|83274087|ref|AC_000034.1|	-1	MuERV-L	80587672	80593996	ltr-gag-pol-ltr
3483	Mm_Celera	mm_alt_Mm_Celera_chr12.fa	gi|83274087|ref|AC_000034.1|	-1	MuERV-L	77838342	77844342	ltr-gag-ltr
3484	Mm_Celera	mm_alt_Mm_Celera_chr12.fa	gi|83274087|ref|AC_000034.1|	-1	MuERV-L	75178348	75178763	ltr
3485	Mm_Celera	mm_alt_Mm_Celera_chr12.fa	gi|83274087|ref|AC_000034.1|	-1	MuERV-L	74401552	74401728	ltr
3486	Mm_Celera	mm_alt_Mm_Celera_chr12.fa	gi|83274087|ref|AC_000034.1|	-1	MuERV-L	73672949	73679753	ltr-gag-ltr
3487	Mm_Celera	mm_alt_Mm_Celera_chr12.fa	gi|83274087|ref|AC_000034.1|	-1	MuERV-L	72631164	72631565	ltr
3488	Mm_Celera	mm_alt_Mm_Celera_chr12.fa	gi|83274087|ref|AC_000034.1|	-1	MuERV-L	71627313	71627484	ltr
3489	Mm_Celera	mm_alt_Mm_Celera_chr12.fa	gi|83274087|ref|AC_000034.1|	-1	MuERV-L	70361465	70361874	ltr
3490	Mm_Celera	mm_alt_Mm_Celera_chr12.fa	gi|83274087|ref|AC_000034.1|	-1	MuERV-L	69206198	69206404	pol
3491	Mm_Celera	mm_alt_Mm_Celera_chr12.fa	gi|83274087|ref|AC_000034.1|	-1	MuERV-L	68394413	68394827	ltr
3492	Mm_Celera	mm_alt_Mm_Celera_chr12.fa	gi|83274087|ref|AC_000034.1|	-1	MuERV-L	65904913	65906902	gag-pol
3493	Mm_Celera	mm_alt_Mm_Celera_chr12.fa	gi|83274087|ref|AC_000034.1|	-1	MuERV-L	63556217	63556657	ltr
3494	Mm_Celera	mm_alt_Mm_Celera_chr12.fa	gi|83274087|ref|AC_000034.1|	-1	MuERV-L	60457830	60464273	ltr-gag-ltr
3495	Mm_Celera	mm_alt_Mm_Celera_chr12.fa	gi|83274087|ref|AC_000034.1|	-1	MuERV-L	60185478	60185672	ltr
3496	Mm_Celera	mm_alt_Mm_Celera_chr12.fa	gi|83274087|ref|AC_000034.1|	-1	MuERV-L	57785539	57785949	ltr
3497	Mm_Celera	mm_alt_Mm_Celera_chr12.fa	gi|83274087|ref|AC_000034.1|	-1	MuERV-L	57253173	57259374	ltr-gag-pol-ltr
3498	Mm_Celera	mm_alt_Mm_Celera_chr12.fa	gi|83274087|ref|AC_000034.1|	-1	MuERV-L	55684484	55684892	ltr
3499	Mm_Celera	mm_alt_Mm_Celera_chr12.fa	gi|83274087|ref|AC_000034.1|	-1	MuERV-L	52201629	52201697	ltr
3500	Mm_Celera	mm_alt_Mm_Celera_chr12.fa	gi|83274087|ref|AC_000034.1|	-1	MuERV-L	49812980	49813542	ltr-pol
3501	Mm_Celera	mm_alt_Mm_Celera_chr12.fa	gi|83274087|ref|AC_000034.1|	-1	MuERV-L	47939266	47939439	pol
3502	Mm_Celera	mm_alt_Mm_Celera_chr12.fa	gi|83274087|ref|AC_000034.1|	-1	MuERV-L	46033233	46033633	ltr
3503	Mm_Celera	mm_alt_Mm_Celera_chr12.fa	gi|83274087|ref|AC_000034.1|	-1	MuERV-L	34669228	34669722	ltr
3504	Mm_Celera	mm_alt_Mm_Celera_chr12.fa	gi|83274087|ref|AC_000034.1|	-1	MuERV-L	33801578	33801772	pol
3505	Mm_Celera	mm_alt_Mm_Celera_chr12.fa	gi|83274087|ref|AC_000034.1|	-1	MuERV-L	31525115	31525516	ltr
3506	Mm_Celera	mm_alt_Mm_Celera_chr12.fa	gi|83274087|ref|AC_000034.1|	-1	MuERV-L	29927214	29927623	ltr
3507	Mm_Celera	mm_alt_Mm_Celera_chr12.fa	gi|83274087|ref|AC_000034.1|	-1	MuERV-L	26353073	26353741	pol-ltr
3508	Mm_Celera	mm_alt_Mm_Celera_chr12.fa	gi|83274087|ref|AC_000034.1|	-1	MuERV-L	24090688	24090864	ltr
3509	Mm_Celera	mm_alt_Mm_Celera_chr12.fa	gi|83274087|ref|AC_000034.1|	-1	MuERV-L	18845744	18847328	ltr-gag-pol-ltr
3510	Mm_Celera	mm_alt_Mm_Celera_chr12.fa	gi|83274087|ref|AC_000034.1|	-1	MuERV-L	18644913	18645073	ltr
3511	Mm_Celera	mm_alt_Mm_Celera_chr12.fa	gi|83274087|ref|AC_000034.1|	-1	MuERV-L	18191036	18194192	ltr-gag-ltr
3512	Mm_Celera	mm_alt_Mm_Celera_chr12.fa	gi|83274087|ref|AC_000034.1|	-1	MuERV-L	17777593	17777997	ltr
3513	Mm_Celera	mm_alt_Mm_Celera_chr12.fa	gi|83274087|ref|AC_000034.1|	-1	MuERV-L	15620430	15620840	ltr
3514	Mm_Celera	mm_alt_Mm_Celera_chr12.fa	gi|83274087|ref|AC_000034.1|	-1	MuERV-L	12979775	12980183	ltr
3515	Mm_Celera	mm_alt_Mm_Celera_chr12.fa	gi|83274087|ref|AC_000034.1|	-1	MuERV-L	9889834	9890248	ltr
3516	Mm_Celera	mm_alt_Mm_Celera_chr12.fa	gi|83274087|ref|AC_000034.1|	-1	MuERV-L	4077503	4077673	ltr
3517	Mm_Celera	mm_alt_Mm_Celera_chr12.fa	gi|83274087|ref|AC_000034.1|	-1	MuERV-L	3479878	3480838	pol-ltr
3518	Mm_Celera	mm_alt_Mm_Celera_chr13.fa	gi|83274089|ref|AC_000035.1|	1	MuERV-L	3290231	3290396	ltr
3519	Mm_Celera	mm_alt_Mm_Celera_chr13.fa	gi|83274089|ref|AC_000035.1|	1	MuERV-L	4606436	4611279	gag-pol-ltr
3520	Mm_Celera	mm_alt_Mm_Celera_chr13.fa	gi|83274089|ref|AC_000035.1|	1	MuERV-L	4611651	4618190	gag-pol-ltr
3521	Mm_Celera	mm_alt_Mm_Celera_chr13.fa	gi|83274089|ref|AC_000035.1|	1	MuERV-L	6658947	6661884	ltr-gag-pol
3522	Mm_Celera	mm_alt_Mm_Celera_chr13.fa	gi|83274089|ref|AC_000035.1|	1	MuERV-L	6882203	6885121	ltr-gag-ltr
3523	Mm_Celera	mm_alt_Mm_Celera_chr13.fa	gi|83274089|ref|AC_000035.1|	1	MuERV-L	7570891	7571085	ltr
3524	Mm_Celera	mm_alt_Mm_Celera_chr13.fa	gi|83274089|ref|AC_000035.1|	1	MuERV-L	10141719	10141913	ltr
3525	Mm_Celera	mm_alt_Mm_Celera_chr13.fa	gi|83274089|ref|AC_000035.1|	1	MuERV-L	10765409	10765509	ltr
3526	Mm_Celera	mm_alt_Mm_Celera_chr13.fa	gi|83274089|ref|AC_000035.1|	1	MuERV-L	10929016	10929430	ltr
3527	Mm_Celera	mm_alt_Mm_Celera_chr13.fa	gi|83274089|ref|AC_000035.1|	1	MuERV-L	14769164	14769511	gag
3528	Mm_Celera	mm_alt_Mm_Celera_chr13.fa	gi|83274089|ref|AC_000035.1|	1	MuERV-L	14837222	14837563	pol
3529	Mm_Celera	mm_alt_Mm_Celera_chr13.fa	gi|83274089|ref|AC_000035.1|	1	MuERV-L	17361968	17362385	ltr
3530	Mm_Celera	mm_alt_Mm_Celera_chr13.fa	gi|83274089|ref|AC_000035.1|	1	MuERV-L	17666242	17666652	ltr
3531	Mm_Celera	mm_alt_Mm_Celera_chr13.fa	gi|83274089|ref|AC_000035.1|	1	MuERV-L	18237959	18243647	ltr-gag-pol-ltr
3532	Mm_Celera	mm_alt_Mm_Celera_chr13.fa	gi|83274089|ref|AC_000035.1|	1	MuERV-L	22404785	22404896	ltr
3533	Mm_Celera	mm_alt_Mm_Celera_chr13.fa	gi|83274089|ref|AC_000035.1|	1	MuERV-L	22872584	22872984	ltr
3534	Mm_Celera	mm_alt_Mm_Celera_chr13.fa	gi|83274089|ref|AC_000035.1|	1	MuERV-L	25090494	25090832	pol
3535	Mm_Celera	mm_alt_Mm_Celera_chr13.fa	gi|83274089|ref|AC_000035.1|	1	MuERV-L	25892472	25892639	ltr
3536	Mm_Celera	mm_alt_Mm_Celera_chr13.fa	gi|83274089|ref|AC_000035.1|	1	MuERV-L	27926413	27930983	ltr-gag-ltr
3537	Mm_Celera	mm_alt_Mm_Celera_chr13.fa	gi|83274089|ref|AC_000035.1|	1	MuERV-L	28844476	28847885	ltr-gag-pol-ltr
3538	Mm_Celera	mm_alt_Mm_Celera_chr13.fa	gi|83274089|ref|AC_000035.1|	1	MuERV-L	30534401	30534989	ltr-gag
3539	Mm_Celera	mm_alt_Mm_Celera_chr13.fa	gi|83274089|ref|AC_000035.1|	1	MuERV-L	33100343	33106509	ltr-gag-pol-ltr
3540	Mm_Celera	mm_alt_Mm_Celera_chr13.fa	gi|83274089|ref|AC_000035.1|	1	MuERV-L	36678929	36679339	ltr
3541	Mm_Celera	mm_alt_Mm_Celera_chr13.fa	gi|83274089|ref|AC_000035.1|	1	MuERV-L	39825646	39826056	ltr
3542	Mm_Celera	mm_alt_Mm_Celera_chr13.fa	gi|83274089|ref|AC_000035.1|	1	MuERV-L	41934441	41934849	ltr
3543	Mm_Celera	mm_alt_Mm_Celera_chr13.fa	gi|83274089|ref|AC_000035.1|	1	MuERV-L	42015178	42015462	ltr
3544	Mm_Celera	mm_alt_Mm_Celera_chr13.fa	gi|83274089|ref|AC_000035.1|	1	MuERV-L	48788411	48789023	pol-ltr
3545	Mm_Celera	mm_alt_Mm_Celera_chr13.fa	gi|83274089|ref|AC_000035.1|	1	MuERV-L	49237126	49237310	ltr
3546	Mm_Celera	mm_alt_Mm_Celera_chr13.fa	gi|83274089|ref|AC_000035.1|	1	MuERV-L	50588391	50588801	ltr
3547	Mm_Celera	mm_alt_Mm_Celera_chr13.fa	gi|83274089|ref|AC_000035.1|	1	MuERV-L	50784450	50789563	ltr-pol-ltr
3548	Mm_Celera	mm_alt_Mm_Celera_chr13.fa	gi|83274089|ref|AC_000035.1|	1	MuERV-L	52062882	52063262	ltr
3549	Mm_Celera	mm_alt_Mm_Celera_chr13.fa	gi|83274089|ref|AC_000035.1|	1	MuERV-L	54011978	54012388	ltr
3550	Mm_Celera	mm_alt_Mm_Celera_chr13.fa	gi|83274089|ref|AC_000035.1|	1	MuERV-L	55479305	55479687	ltr
3551	Mm_Celera	mm_alt_Mm_Celera_chr13.fa	gi|83274089|ref|AC_000035.1|	1	MuERV-L	56739257	56739472	ltr
3552	Mm_Celera	mm_alt_Mm_Celera_chr13.fa	gi|83274089|ref|AC_000035.1|	1	MuERV-L	58271192	58272103	gag
3553	Mm_Celera	mm_alt_Mm_Celera_chr13.fa	gi|83274089|ref|AC_000035.1|	1	MuERV-L	59052830	59053159	gag
3554	Mm_Celera	mm_alt_Mm_Celera_chr13.fa	gi|83274089|ref|AC_000035.1|	1	MuERV-L	60673117	60673593	gag
3555	Mm_Celera	mm_alt_Mm_Celera_chr13.fa	gi|83274089|ref|AC_000035.1|	1	MuERV-L	60904401	60904730	pol
3556	Mm_Celera	mm_alt_Mm_Celera_chr13.fa	gi|83274089|ref|AC_000035.1|	1	MuERV-L	62485141	62485707	pol
3557	Mm_Celera	mm_alt_Mm_Celera_chr13.fa	gi|83274089|ref|AC_000035.1|	1	MuERV-L	67600321	67600455	pol
3558	Mm_Celera	mm_alt_Mm_Celera_chr13.fa	gi|83274089|ref|AC_000035.1|	1	MuERV-L	71401874	71402057	ltr
3559	Mm_Celera	mm_alt_Mm_Celera_chr13.fa	gi|83274089|ref|AC_000035.1|	1	MuERV-L	72152249	72152434	ltr
3560	Mm_Celera	mm_alt_Mm_Celera_chr13.fa	gi|83274089|ref|AC_000035.1|	1	MuERV-L	76959369	76959684	ltr
3561	Mm_Celera	mm_alt_Mm_Celera_chr13.fa	gi|83274089|ref|AC_000035.1|	1	MuERV-L	79869514	79869920	ltr
3562	Mm_Celera	mm_alt_Mm_Celera_chr13.fa	gi|83274089|ref|AC_000035.1|	1	MuERV-L	79993650	79994059	ltr
3563	Mm_Celera	mm_alt_Mm_Celera_chr13.fa	gi|83274089|ref|AC_000035.1|	1	MuERV-L	80659005	80659414	ltr
3564	Mm_Celera	mm_alt_Mm_Celera_chr13.fa	gi|83274089|ref|AC_000035.1|	1	MuERV-L	81003165	81003857	pol
3565	Mm_Celera	mm_alt_Mm_Celera_chr13.fa	gi|83274089|ref|AC_000035.1|	1	MuERV-L	82048649	82049058	ltr
3566	Mm_Celera	mm_alt_Mm_Celera_chr13.fa	gi|83274089|ref|AC_000035.1|	1	MuERV-L	83997010	83997413	ltr
3567	Mm_Celera	mm_alt_Mm_Celera_chr13.fa	gi|83274089|ref|AC_000035.1|	1	MuERV-L	84503647	84504169	ltr
3568	Mm_Celera	mm_alt_Mm_Celera_chr13.fa	gi|83274089|ref|AC_000035.1|	1	MuERV-L	85076108	85076512	ltr
3569	Mm_Celera	mm_alt_Mm_Celera_chr13.fa	gi|83274089|ref|AC_000035.1|	1	MuERV-L	87486765	87488083	ltr-gag-ltr
3570	Mm_Celera	mm_alt_Mm_Celera_chr13.fa	gi|83274089|ref|AC_000035.1|	1	MuERV-L	87949042	87949444	ltr
3571	Mm_Celera	mm_alt_Mm_Celera_chr13.fa	gi|83274089|ref|AC_000035.1|	1	MuERV-L	88343403	88344281	pol-ltr
3572	Mm_Celera	mm_alt_Mm_Celera_chr13.fa	gi|83274089|ref|AC_000035.1|	1	MuERV-L	88896904	88897098	ltr
3573	Mm_Celera	mm_alt_Mm_Celera_chr13.fa	gi|83274089|ref|AC_000035.1|	1	MuERV-L	94884434	94884843	ltr
3574	Mm_Celera	mm_alt_Mm_Celera_chr13.fa	gi|83274089|ref|AC_000035.1|	1	MuERV-L	96107595	96108005	ltr
3575	Mm_Celera	mm_alt_Mm_Celera_chr13.fa	gi|83274089|ref|AC_000035.1|	1	MuERV-L	97664194	97666657	gag-pol
3576	Mm_Celera	mm_alt_Mm_Celera_chr13.fa	gi|83274089|ref|AC_000035.1|	1	MuERV-L	98826268	98826736	ltr
3577	Mm_Celera	mm_alt_Mm_Celera_chr13.fa	gi|83274089|ref|AC_000035.1|	1	MuERV-L	99371992	99372401	ltr
3578	Mm_Celera	mm_alt_Mm_Celera_chr13.fa	gi|83274089|ref|AC_000035.1|	1	MuERV-L	100302586	100302686	ltr
3579	Mm_Celera	mm_alt_Mm_Celera_chr13.fa	gi|83274089|ref|AC_000035.1|	1	MuERV-L	102361360	102361774	ltr
3580	Mm_Celera	mm_alt_Mm_Celera_chr13.fa	gi|83274089|ref|AC_000035.1|	1	MuERV-L	103075231	103075638	ltr
3581	Mm_Celera	mm_alt_Mm_Celera_chr13.fa	gi|83274089|ref|AC_000035.1|	1	MuERV-L	103113106	103113297	ltr
3582	Mm_Celera	mm_alt_Mm_Celera_chr13.fa	gi|83274089|ref|AC_000035.1|	1	MuERV-L	103367844	103368017	ltr
3583	Mm_Celera	mm_alt_Mm_Celera_chr13.fa	gi|83274089|ref|AC_000035.1|	1	MuERV-L	108212335	108215082	ltr
3584	Mm_Celera	mm_alt_Mm_Celera_chr13.fa	gi|83274089|ref|AC_000035.1|	1	MuERV-L	110981156	110981346	ltr
3585	Mm_Celera	mm_alt_Mm_Celera_chr13.fa	gi|83274089|ref|AC_000035.1|	1	MuERV-L	114487518	114487928	ltr
3586	Mm_Celera	mm_alt_Mm_Celera_chr13.fa	gi|83274089|ref|AC_000035.1|	1	MuERV-L	118370006	118370413	ltr
3587	Mm_Celera	mm_alt_Mm_Celera_chr13.fa	gi|83274089|ref|AC_000035.1|	1	MuERV-L	123415960	123416146	ltr
3588	Mm_Celera	mm_alt_Mm_Celera_chr13.fa	gi|83274089|ref|AC_000035.1|	-1	MuERV-L	121435049	121444848	ltr-gag-pol-ltr
3589	Mm_Celera	mm_alt_Mm_Celera_chr13.fa	gi|83274089|ref|AC_000035.1|	-1	MuERV-L	121434807	121435001	gag
3590	Mm_Celera	mm_alt_Mm_Celera_chr13.fa	gi|83274089|ref|AC_000035.1|	-1	MuERV-L	115812609	115813031	pol
3591	Mm_Celera	mm_alt_Mm_Celera_chr13.fa	gi|83274089|ref|AC_000035.1|	-1	MuERV-L	113013081	113013530	ltr
3592	Mm_Celera	mm_alt_Mm_Celera_chr13.fa	gi|83274089|ref|AC_000035.1|	-1	MuERV-L	110103044	110103768	ltr-gag
3593	Mm_Celera	mm_alt_Mm_Celera_chr13.fa	gi|83274089|ref|AC_000035.1|	-1	MuERV-L	106957477	106957555	ltr
3594	Mm_Celera	mm_alt_Mm_Celera_chr13.fa	gi|83274089|ref|AC_000035.1|	-1	MuERV-L	106592108	106592554	gag
3595	Mm_Celera	mm_alt_Mm_Celera_chr13.fa	gi|83274089|ref|AC_000035.1|	-1	MuERV-L	106209233	106209641	ltr
3596	Mm_Celera	mm_alt_Mm_Celera_chr13.fa	gi|83274089|ref|AC_000035.1|	-1	MuERV-L	104499730	104500121	ltr
3597	Mm_Celera	mm_alt_Mm_Celera_chr13.fa	gi|83274089|ref|AC_000035.1|	-1	MuERV-L	97837088	97839397	ltr-gag-pol-ltr
3598	Mm_Celera	mm_alt_Mm_Celera_chr13.fa	gi|83274089|ref|AC_000035.1|	-1	MuERV-L	96809839	96810009	ltr
3599	Mm_Celera	mm_alt_Mm_Celera_chr13.fa	gi|83274089|ref|AC_000035.1|	-1	MuERV-L	96197163	96197572	ltr
3600	Mm_Celera	mm_alt_Mm_Celera_chr13.fa	gi|83274089|ref|AC_000035.1|	-1	MuERV-L	92765875	92766258	ltr
3601	Mm_Celera	mm_alt_Mm_Celera_chr13.fa	gi|83274089|ref|AC_000035.1|	-1	MuERV-L	91777059	91777468	ltr
3602	Mm_Celera	mm_alt_Mm_Celera_chr13.fa	gi|83274089|ref|AC_000035.1|	-1	MuERV-L	89319820	89320836	pol
3603	Mm_Celera	mm_alt_Mm_Celera_chr13.fa	gi|83274089|ref|AC_000035.1|	-1	MuERV-L	88485815	88486177	ltr
3604	Mm_Celera	mm_alt_Mm_Celera_chr13.fa	gi|83274089|ref|AC_000035.1|	-1	MuERV-L	87831667	87832081	ltr
3605	Mm_Celera	mm_alt_Mm_Celera_chr13.fa	gi|83274089|ref|AC_000035.1|	-1	MuERV-L	87596382	87596797	ltr
3606	Mm_Celera	mm_alt_Mm_Celera_chr13.fa	gi|83274089|ref|AC_000035.1|	-1	MuERV-L	86911424	86911839	ltr
3607	Mm_Celera	mm_alt_Mm_Celera_chr13.fa	gi|83274089|ref|AC_000035.1|	-1	MuERV-L	84702386	84702595	pol
3608	Mm_Celera	mm_alt_Mm_Celera_chr13.fa	gi|83274089|ref|AC_000035.1|	-1	MuERV-L	83980878	83983011	ltr-gag-ltr
3609	Mm_Celera	mm_alt_Mm_Celera_chr13.fa	gi|83274089|ref|AC_000035.1|	-1	MuERV-L	83910747	83911118	pol
3610	Mm_Celera	mm_alt_Mm_Celera_chr13.fa	gi|83274089|ref|AC_000035.1|	-1	MuERV-L	80089805	80090214	ltr
3611	Mm_Celera	mm_alt_Mm_Celera_chr13.fa	gi|83274089|ref|AC_000035.1|	-1	MuERV-L	80074796	80075041	ltr
3612	Mm_Celera	mm_alt_Mm_Celera_chr13.fa	gi|83274089|ref|AC_000035.1|	-1	MuERV-L	79777381	79777790	ltr
3613	Mm_Celera	mm_alt_Mm_Celera_chr13.fa	gi|83274089|ref|AC_000035.1|	-1	MuERV-L	79568359	79568535	ltr
3614	Mm_Celera	mm_alt_Mm_Celera_chr13.fa	gi|83274089|ref|AC_000035.1|	-1	MuERV-L	79179434	79179843	ltr
3615	Mm_Celera	mm_alt_Mm_Celera_chr13.fa	gi|83274089|ref|AC_000035.1|	-1	MuERV-L	77172667	77172874	ltr
3616	Mm_Celera	mm_alt_Mm_Celera_chr13.fa	gi|83274089|ref|AC_000035.1|	-1	MuERV-L	73297110	73301781	ltr-gag-pol-ltr
3617	Mm_Celera	mm_alt_Mm_Celera_chr13.fa	gi|83274089|ref|AC_000035.1|	-1	MuERV-L	72545878	72546288	ltr
3618	Mm_Celera	mm_alt_Mm_Celera_chr13.fa	gi|83274089|ref|AC_000035.1|	-1	MuERV-L	71484066	71485290	pol-ltr
3619	Mm_Celera	mm_alt_Mm_Celera_chr13.fa	gi|83274089|ref|AC_000035.1|	-1	MuERV-L	70985221	70985322	ltr
3620	Mm_Celera	mm_alt_Mm_Celera_chr13.fa	gi|83274089|ref|AC_000035.1|	-1	MuERV-L	70450039	70450442	ltr
3621	Mm_Celera	mm_alt_Mm_Celera_chr13.fa	gi|83274089|ref|AC_000035.1|	-1	MuERV-L	70147199	70147609	ltr
3622	Mm_Celera	mm_alt_Mm_Celera_chr13.fa	gi|83274089|ref|AC_000035.1|	-1	MuERV-L	69868238	69868641	ltr
3623	Mm_Celera	mm_alt_Mm_Celera_chr13.fa	gi|83274089|ref|AC_000035.1|	-1	MuERV-L	69734773	69735176	ltr
3624	Mm_Celera	mm_alt_Mm_Celera_chr13.fa	gi|83274089|ref|AC_000035.1|	-1	MuERV-L	66913227	66913642	ltr
3625	Mm_Celera	mm_alt_Mm_Celera_chr13.fa	gi|83274089|ref|AC_000035.1|	-1	MuERV-L	65772649	65773058	ltr
3626	Mm_Celera	mm_alt_Mm_Celera_chr13.fa	gi|83274089|ref|AC_000035.1|	-1	MuERV-L	65443466	65443730	ltr
3627	Mm_Celera	mm_alt_Mm_Celera_chr13.fa	gi|83274089|ref|AC_000035.1|	-1	MuERV-L	64041883	64042292	ltr
3628	Mm_Celera	mm_alt_Mm_Celera_chr13.fa	gi|83274089|ref|AC_000035.1|	-1	MuERV-L	59490948	59497491	ltr-gag-pol-ltr
3629	Mm_Celera	mm_alt_Mm_Celera_chr13.fa	gi|83274089|ref|AC_000035.1|	-1	MuERV-L	59417747	59418162	ltr
3630	Mm_Celera	mm_alt_Mm_Celera_chr13.fa	gi|83274089|ref|AC_000035.1|	-1	MuERV-L	58320246	58320441	ltr
3631	Mm_Celera	mm_alt_Mm_Celera_chr13.fa	gi|83274089|ref|AC_000035.1|	-1	MuERV-L	55620545	55620943	gag-pol
3632	Mm_Celera	mm_alt_Mm_Celera_chr13.fa	gi|83274089|ref|AC_000035.1|	-1	MuERV-L	54924843	54925252	ltr
3633	Mm_Celera	mm_alt_Mm_Celera_chr13.fa	gi|83274089|ref|AC_000035.1|	-1	MuERV-L	52698272	52698541	pol
3634	Mm_Celera	mm_alt_Mm_Celera_chr13.fa	gi|83274089|ref|AC_000035.1|	-1	MuERV-L	52134319	52139176	pol-ltr
3635	Mm_Celera	mm_alt_Mm_Celera_chr13.fa	gi|83274089|ref|AC_000035.1|	-1	MuERV-L	52128695	52134271	gag-pol-ltr
3636	Mm_Celera	mm_alt_Mm_Celera_chr13.fa	gi|83274089|ref|AC_000035.1|	-1	MuERV-L	51159720	51160124	ltr
3637	Mm_Celera	mm_alt_Mm_Celera_chr13.fa	gi|83274089|ref|AC_000035.1|	-1	MuERV-L	47340892	47343863	gag-pol
3638	Mm_Celera	mm_alt_Mm_Celera_chr13.fa	gi|83274089|ref|AC_000035.1|	-1	MuERV-L	46705358	46705540	ltr
3639	Mm_Celera	mm_alt_Mm_Celera_chr13.fa	gi|83274089|ref|AC_000035.1|	-1	MuERV-L	44081876	44082287	ltr
3640	Mm_Celera	mm_alt_Mm_Celera_chr13.fa	gi|83274089|ref|AC_000035.1|	-1	MuERV-L	42914521	42914691	ltr
3641	Mm_Celera	mm_alt_Mm_Celera_chr13.fa	gi|83274089|ref|AC_000035.1|	-1	MuERV-L	41987009	41987191	ltr
3642	Mm_Celera	mm_alt_Mm_Celera_chr13.fa	gi|83274089|ref|AC_000035.1|	-1	MuERV-L	41686913	41687338	pol-ltr
3643	Mm_Celera	mm_alt_Mm_Celera_chr13.fa	gi|83274089|ref|AC_000035.1|	-1	MuERV-L	39453088	39453246	gag
3644	Mm_Celera	mm_alt_Mm_Celera_chr13.fa	gi|83274089|ref|AC_000035.1|	-1	MuERV-L	35878744	35884352	ltr-gag-ltr
3645	Mm_Celera	mm_alt_Mm_Celera_chr13.fa	gi|83274089|ref|AC_000035.1|	-1	MuERV-L	34722559	34728075	gag-pol
3646	Mm_Celera	mm_alt_Mm_Celera_chr13.fa	gi|83274089|ref|AC_000035.1|	-1	MuERV-L	27846922	27847310	ltr
3647	Mm_Celera	mm_alt_Mm_Celera_chr13.fa	gi|83274089|ref|AC_000035.1|	-1	MuERV-L	25654367	25654466	ltr
3648	Mm_Celera	mm_alt_Mm_Celera_chr13.fa	gi|83274089|ref|AC_000035.1|	-1	MuERV-L	24638617	24639026	ltr
3649	Mm_Celera	mm_alt_Mm_Celera_chr13.fa	gi|83274089|ref|AC_000035.1|	-1	MuERV-L	23491942	23492180	ltr
3650	Mm_Celera	mm_alt_Mm_Celera_chr13.fa	gi|83274089|ref|AC_000035.1|	-1	MuERV-L	22299791	22300208	ltr
3651	Mm_Celera	mm_alt_Mm_Celera_chr13.fa	gi|83274089|ref|AC_000035.1|	-1	MuERV-L	22225825	22226234	ltr
3652	Mm_Celera	mm_alt_Mm_Celera_chr13.fa	gi|83274089|ref|AC_000035.1|	-1	MuERV-L	22065139	22065344	ltr
3653	Mm_Celera	mm_alt_Mm_Celera_chr13.fa	gi|83274089|ref|AC_000035.1|	-1	MuERV-L	20469082	20469258	ltr
3654	Mm_Celera	mm_alt_Mm_Celera_chr13.fa	gi|83274089|ref|AC_000035.1|	-1	MuERV-L	18953729	18953939	ltr
3655	Mm_Celera	mm_alt_Mm_Celera_chr13.fa	gi|83274089|ref|AC_000035.1|	-1	MuERV-L	18307589	18314226	ltr-gag-pol-ltr
3656	Mm_Celera	mm_alt_Mm_Celera_chr13.fa	gi|83274089|ref|AC_000035.1|	-1	MuERV-L	16624916	16625112	ltr
3657	Mm_Celera	mm_alt_Mm_Celera_chr13.fa	gi|83274089|ref|AC_000035.1|	-1	MuERV-L	15988941	15989141	ltr
3658	Mm_Celera	mm_alt_Mm_Celera_chr13.fa	gi|83274089|ref|AC_000035.1|	-1	MuERV-L	10118636	10119077	ltr
3659	Mm_Celera	mm_alt_Mm_Celera_chr13.fa	gi|83274089|ref|AC_000035.1|	-1	MuERV-L	9287782	9288163	ltr
3660	Mm_Celera	mm_alt_Mm_Celera_chr13.fa	gi|83274089|ref|AC_000035.1|	-1	MuERV-L	7271457	7271859	ltr
3661	Mm_Celera	mm_alt_Mm_Celera_chr13.fa	gi|83274089|ref|AC_000035.1|	-1	MuERV-L	7004924	7011268	ltr-gag-pol-ltr
3662	Mm_Celera	mm_alt_Mm_Celera_chr13.fa	gi|83274089|ref|AC_000035.1|	-1	MuERV-L	6896474	6896603	ltr
3663	Mm_Celera	mm_alt_Mm_Celera_chr13.fa	gi|83274089|ref|AC_000035.1|	-1	MuERV-L	3945319	3945942	gag
3664	Mm_Celera	mm_alt_Mm_Celera_chr14.fa	gi|83274245|ref|AC_000036.1|	1	MuERV-L	3649413	3649848	ltr
3665	Mm_Celera	mm_alt_Mm_Celera_chr14.fa	gi|83274245|ref|AC_000036.1|	1	MuERV-L	3691066	3697769	ltr-gag-pol-ltr
3666	Mm_Celera	mm_alt_Mm_Celera_chr14.fa	gi|83274245|ref|AC_000036.1|	1	MuERV-L	4152668	4153006	pol
3667	Mm_Celera	mm_alt_Mm_Celera_chr14.fa	gi|83274245|ref|AC_000036.1|	1	MuERV-L	5203998	5204239	ltr
3668	Mm_Celera	mm_alt_Mm_Celera_chr14.fa	gi|83274245|ref|AC_000036.1|	1	MuERV-L	5638688	5638872	ltr
3669	Mm_Celera	mm_alt_Mm_Celera_chr14.fa	gi|83274245|ref|AC_000036.1|	1	MuERV-L	6567075	6567240	ltr
3670	Mm_Celera	mm_alt_Mm_Celera_chr14.fa	gi|83274245|ref|AC_000036.1|	1	MuERV-L	8266942	8267138	ltr
3671	Mm_Celera	mm_alt_Mm_Celera_chr14.fa	gi|83274245|ref|AC_000036.1|	1	MuERV-L	8657648	8658040	ltr
3672	Mm_Celera	mm_alt_Mm_Celera_chr14.fa	gi|83274245|ref|AC_000036.1|	1	MuERV-L	8735817	8736254	ltr
3673	Mm_Celera	mm_alt_Mm_Celera_chr14.fa	gi|83274245|ref|AC_000036.1|	1	MuERV-L	8879703	8880454	ltr-gag
3674	Mm_Celera	mm_alt_Mm_Celera_chr14.fa	gi|83274245|ref|AC_000036.1|	1	MuERV-L	11750635	11750895	ltr
3675	Mm_Celera	mm_alt_Mm_Celera_chr14.fa	gi|83274245|ref|AC_000036.1|	1	MuERV-L	12821749	12821931	ltr
3676	Mm_Celera	mm_alt_Mm_Celera_chr14.fa	gi|83274245|ref|AC_000036.1|	1	MuERV-L	14034499	14034691	ltr
3677	Mm_Celera	mm_alt_Mm_Celera_chr14.fa	gi|83274245|ref|AC_000036.1|	1	MuERV-L	14938279	14938471	ltr
3678	Mm_Celera	mm_alt_Mm_Celera_chr14.fa	gi|83274245|ref|AC_000036.1|	1	MuERV-L	20330859	20331292	ltr
3679	Mm_Celera	mm_alt_Mm_Celera_chr14.fa	gi|83274245|ref|AC_000036.1|	1	MuERV-L	30269405	30269828	ltr
3680	Mm_Celera	mm_alt_Mm_Celera_chr14.fa	gi|83274245|ref|AC_000036.1|	1	MuERV-L	41848720	41849415	ltr-gag
3681	Mm_Celera	mm_alt_Mm_Celera_chr14.fa	gi|83274245|ref|AC_000036.1|	1	MuERV-L	41918164	41924358	ltr-gag-pol-ltr
3682	Mm_Celera	mm_alt_Mm_Celera_chr14.fa	gi|83274245|ref|AC_000036.1|	1	MuERV-L	43639802	43640239	ltr
3683	Mm_Celera	mm_alt_Mm_Celera_chr14.fa	gi|83274245|ref|AC_000036.1|	1	MuERV-L	43761948	43762105	ltr
3684	Mm_Celera	mm_alt_Mm_Celera_chr14.fa	gi|83274245|ref|AC_000036.1|	1	MuERV-L	46082363	46082614	pol
3685	Mm_Celera	mm_alt_Mm_Celera_chr14.fa	gi|83274245|ref|AC_000036.1|	1	MuERV-L	46289795	46290175	pol
3686	Mm_Celera	mm_alt_Mm_Celera_chr14.fa	gi|83274245|ref|AC_000036.1|	1	MuERV-L	46367239	46367436	pol
3687	Mm_Celera	mm_alt_Mm_Celera_chr14.fa	gi|83274245|ref|AC_000036.1|	1	MuERV-L	46885389	46886135	pol
3688	Mm_Celera	mm_alt_Mm_Celera_chr14.fa	gi|83274245|ref|AC_000036.1|	1	MuERV-L	47543253	47543390	ltr
3689	Mm_Celera	mm_alt_Mm_Celera_chr14.fa	gi|83274245|ref|AC_000036.1|	1	MuERV-L	47560955	47561148	ltr
3690	Mm_Celera	mm_alt_Mm_Celera_chr14.fa	gi|83274245|ref|AC_000036.1|	1	MuERV-L	48706252	48706656	ltr
3691	Mm_Celera	mm_alt_Mm_Celera_chr14.fa	gi|83274245|ref|AC_000036.1|	1	MuERV-L	50281830	50282022	ltr
3692	Mm_Celera	mm_alt_Mm_Celera_chr14.fa	gi|83274245|ref|AC_000036.1|	1	MuERV-L	50974490	50974717	pol
3693	Mm_Celera	mm_alt_Mm_Celera_chr14.fa	gi|83274245|ref|AC_000036.1|	1	MuERV-L	53337336	53337530	ltr
3694	Mm_Celera	mm_alt_Mm_Celera_chr14.fa	gi|83274245|ref|AC_000036.1|	1	MuERV-L	53956911	53957302	ltr
3695	Mm_Celera	mm_alt_Mm_Celera_chr14.fa	gi|83274245|ref|AC_000036.1|	1	MuERV-L	54784104	54784559	gag
3696	Mm_Celera	mm_alt_Mm_Celera_chr14.fa	gi|83274245|ref|AC_000036.1|	1	MuERV-L	57588246	57588632	pol
3697	Mm_Celera	mm_alt_Mm_Celera_chr14.fa	gi|83274245|ref|AC_000036.1|	1	MuERV-L	60296545	60296958	gag
3698	Mm_Celera	mm_alt_Mm_Celera_chr14.fa	gi|83274245|ref|AC_000036.1|	1	MuERV-L	60324569	60324647	ltr
3699	Mm_Celera	mm_alt_Mm_Celera_chr14.fa	gi|83274245|ref|AC_000036.1|	1	MuERV-L	62091269	62091744	ltr
3700	Mm_Celera	mm_alt_Mm_Celera_chr14.fa	gi|83274245|ref|AC_000036.1|	1	MuERV-L	64678953	64679362	ltr
3701	Mm_Celera	mm_alt_Mm_Celera_chr14.fa	gi|83274245|ref|AC_000036.1|	1	MuERV-L	70328309	70329006	gag-pol
3702	Mm_Celera	mm_alt_Mm_Celera_chr14.fa	gi|83274245|ref|AC_000036.1|	1	MuERV-L	71138877	71139287	ltr
3703	Mm_Celera	mm_alt_Mm_Celera_chr14.fa	gi|83274245|ref|AC_000036.1|	1	MuERV-L	73341806	73342214	ltr
3704	Mm_Celera	mm_alt_Mm_Celera_chr14.fa	gi|83274245|ref|AC_000036.1|	1	MuERV-L	77420247	77420374	ltr
3705	Mm_Celera	mm_alt_Mm_Celera_chr14.fa	gi|83274245|ref|AC_000036.1|	1	MuERV-L	78253137	78253519	ltr
3706	Mm_Celera	mm_alt_Mm_Celera_chr14.fa	gi|83274245|ref|AC_000036.1|	1	MuERV-L	78420758	78421151	ltr
3707	Mm_Celera	mm_alt_Mm_Celera_chr14.fa	gi|83274245|ref|AC_000036.1|	1	MuERV-L	79758881	79762078	ltr-pol
3708	Mm_Celera	mm_alt_Mm_Celera_chr14.fa	gi|83274245|ref|AC_000036.1|	1	MuERV-L	84516018	84516214	ltr
3709	Mm_Celera	mm_alt_Mm_Celera_chr14.fa	gi|83274245|ref|AC_000036.1|	1	MuERV-L	89638008	89638404	ltr
3710	Mm_Celera	mm_alt_Mm_Celera_chr14.fa	gi|83274245|ref|AC_000036.1|	1	MuERV-L	92942330	92942523	ltr
3711	Mm_Celera	mm_alt_Mm_Celera_chr14.fa	gi|83274245|ref|AC_000036.1|	1	MuERV-L	93701867	93701976	ltr
3712	Mm_Celera	mm_alt_Mm_Celera_chr14.fa	gi|83274245|ref|AC_000036.1|	1	MuERV-L	95264054	95269041	ltr
3713	Mm_Celera	mm_alt_Mm_Celera_chr14.fa	gi|83274245|ref|AC_000036.1|	1	MuERV-L	100601402	100601806	ltr
3714	Mm_Celera	mm_alt_Mm_Celera_chr14.fa	gi|83274245|ref|AC_000036.1|	1	MuERV-L	101266730	101271897	ltr-gag-pol-ltr
3715	Mm_Celera	mm_alt_Mm_Celera_chr14.fa	gi|83274245|ref|AC_000036.1|	1	MuERV-L	101953834	101954247	gag
3716	Mm_Celera	mm_alt_Mm_Celera_chr14.fa	gi|83274245|ref|AC_000036.1|	1	MuERV-L	103816834	103817030	ltr
3717	Mm_Celera	mm_alt_Mm_Celera_chr14.fa	gi|83274245|ref|AC_000036.1|	1	MuERV-L	104578073	104579627	ltr-gag
3718	Mm_Celera	mm_alt_Mm_Celera_chr14.fa	gi|83274245|ref|AC_000036.1|	1	MuERV-L	105462748	105463149	pol
3719	Mm_Celera	mm_alt_Mm_Celera_chr14.fa	gi|83274245|ref|AC_000036.1|	1	MuERV-L	107433621	107434027	ltr
3720	Mm_Celera	mm_alt_Mm_Celera_chr14.fa	gi|83274245|ref|AC_000036.1|	1	MuERV-L	107680545	107680952	ltr
3721	Mm_Celera	mm_alt_Mm_Celera_chr14.fa	gi|83274245|ref|AC_000036.1|	1	MuERV-L	108663104	108668829	ltr-gag-pol-ltr
3722	Mm_Celera	mm_alt_Mm_Celera_chr14.fa	gi|83274245|ref|AC_000036.1|	1	MuERV-L	108744387	108746073	pol-ltr
3723	Mm_Celera	mm_alt_Mm_Celera_chr14.fa	gi|83274245|ref|AC_000036.1|	1	MuERV-L	110593798	110594210	ltr
3724	Mm_Celera	mm_alt_Mm_Celera_chr14.fa	gi|83274245|ref|AC_000036.1|	1	MuERV-L	110904284	110906131	ltr-gag-pol-ltr
3725	Mm_Celera	mm_alt_Mm_Celera_chr14.fa	gi|83274245|ref|AC_000036.1|	1	MuERV-L	116629916	116630464	pol
3726	Mm_Celera	mm_alt_Mm_Celera_chr14.fa	gi|83274245|ref|AC_000036.1|	1	MuERV-L	116967097	116967291	ltr
3727	Mm_Celera	mm_alt_Mm_Celera_chr14.fa	gi|83274245|ref|AC_000036.1|	1	MuERV-L	119322901	119323293	ltr
3728	Mm_Celera	mm_alt_Mm_Celera_chr14.fa	gi|83274245|ref|AC_000036.1|	1	MuERV-L	119772789	119773197	ltr
3729	Mm_Celera	mm_alt_Mm_Celera_chr14.fa	gi|83274245|ref|AC_000036.1|	1	MuERV-L	119971060	119971463	ltr
3730	Mm_Celera	mm_alt_Mm_Celera_chr14.fa	gi|83274245|ref|AC_000036.1|	1	MuERV-L	120730875	120731071	ltr
3731	Mm_Celera	mm_alt_Mm_Celera_chr14.fa	gi|83274245|ref|AC_000036.1|	1	MuERV-L	120801241	120801831	gag-pol
3732	Mm_Celera	mm_alt_Mm_Celera_chr14.fa	gi|83274245|ref|AC_000036.1|	1	MuERV-L	124021606	124022013	ltr
3733	Mm_Celera	mm_alt_Mm_Celera_chr14.fa	gi|83274245|ref|AC_000036.1|	-1	MuERV-L	120724686	120724768	ltr
3734	Mm_Celera	mm_alt_Mm_Celera_chr14.fa	gi|83274245|ref|AC_000036.1|	-1	MuERV-L	120653692	120654078	ltr
3735	Mm_Celera	mm_alt_Mm_Celera_chr14.fa	gi|83274245|ref|AC_000036.1|	-1	MuERV-L	118632571	118632903	pol
3736	Mm_Celera	mm_alt_Mm_Celera_chr14.fa	gi|83274245|ref|AC_000036.1|	-1	MuERV-L	118384832	118385207	ltr
3737	Mm_Celera	mm_alt_Mm_Celera_chr14.fa	gi|83274245|ref|AC_000036.1|	-1	MuERV-L	116437485	116437709	pol
3738	Mm_Celera	mm_alt_Mm_Celera_chr14.fa	gi|83274245|ref|AC_000036.1|	-1	MuERV-L	111493455	111493864	ltr
3739	Mm_Celera	mm_alt_Mm_Celera_chr14.fa	gi|83274245|ref|AC_000036.1|	-1	MuERV-L	111398713	111399122	ltr
3740	Mm_Celera	mm_alt_Mm_Celera_chr14.fa	gi|83274245|ref|AC_000036.1|	-1	MuERV-L	109926572	109926976	ltr
3741	Mm_Celera	mm_alt_Mm_Celera_chr14.fa	gi|83274245|ref|AC_000036.1|	-1	MuERV-L	106367974	106368246	pol
3742	Mm_Celera	mm_alt_Mm_Celera_chr14.fa	gi|83274245|ref|AC_000036.1|	-1	MuERV-L	100450263	100450671	ltr
3743	Mm_Celera	mm_alt_Mm_Celera_chr14.fa	gi|83274245|ref|AC_000036.1|	-1	MuERV-L	99711349	99712597	pol-ltr
3744	Mm_Celera	mm_alt_Mm_Celera_chr14.fa	gi|83274245|ref|AC_000036.1|	-1	MuERV-L	99153033	99154341	ltr-gag
3745	Mm_Celera	mm_alt_Mm_Celera_chr14.fa	gi|83274245|ref|AC_000036.1|	-1	MuERV-L	98560924	98561145	pol
3746	Mm_Celera	mm_alt_Mm_Celera_chr14.fa	gi|83274245|ref|AC_000036.1|	-1	MuERV-L	95884974	95885351	ltr
3747	Mm_Celera	mm_alt_Mm_Celera_chr14.fa	gi|83274245|ref|AC_000036.1|	-1	MuERV-L	94620139	94620638	ltr
3748	Mm_Celera	mm_alt_Mm_Celera_chr14.fa	gi|83274245|ref|AC_000036.1|	-1	MuERV-L	88289505	88289914	ltr
3749	Mm_Celera	mm_alt_Mm_Celera_chr14.fa	gi|83274245|ref|AC_000036.1|	-1	MuERV-L	86126849	86127250	ltr
3750	Mm_Celera	mm_alt_Mm_Celera_chr14.fa	gi|83274245|ref|AC_000036.1|	-1	MuERV-L	83366849	83367261	ltr
3751	Mm_Celera	mm_alt_Mm_Celera_chr14.fa	gi|83274245|ref|AC_000036.1|	-1	MuERV-L	77475389	77475798	ltr
3752	Mm_Celera	mm_alt_Mm_Celera_chr14.fa	gi|83274245|ref|AC_000036.1|	-1	MuERV-L	76002458	76002589	pol
3753	Mm_Celera	mm_alt_Mm_Celera_chr14.fa	gi|83274245|ref|AC_000036.1|	-1	MuERV-L	74583543	74583952	ltr
3754	Mm_Celera	mm_alt_Mm_Celera_chr14.fa	gi|83274245|ref|AC_000036.1|	-1	MuERV-L	69739109	69739585	gag
3755	Mm_Celera	mm_alt_Mm_Celera_chr14.fa	gi|83274245|ref|AC_000036.1|	-1	MuERV-L	67937481	67937730	ltr
3756	Mm_Celera	mm_alt_Mm_Celera_chr14.fa	gi|83274245|ref|AC_000036.1|	-1	MuERV-L	67278301	67280963	gag-pol
3757	Mm_Celera	mm_alt_Mm_Celera_chr14.fa	gi|83274245|ref|AC_000036.1|	-1	MuERV-L	58778080	58778625	pol
3758	Mm_Celera	mm_alt_Mm_Celera_chr14.fa	gi|83274245|ref|AC_000036.1|	-1	MuERV-L	58598877	58599288	ltr
3759	Mm_Celera	mm_alt_Mm_Celera_chr14.fa	gi|83274245|ref|AC_000036.1|	-1	MuERV-L	58254616	58258287	ltr-gag-pol-ltr
3760	Mm_Celera	mm_alt_Mm_Celera_chr14.fa	gi|83274245|ref|AC_000036.1|	-1	MuERV-L	55212510	55214228	gag
3761	Mm_Celera	mm_alt_Mm_Celera_chr14.fa	gi|83274245|ref|AC_000036.1|	-1	MuERV-L	54799368	54802983	gag-ltr
3762	Mm_Celera	mm_alt_Mm_Celera_chr14.fa	gi|83274245|ref|AC_000036.1|	-1	MuERV-L	51541377	51541991	ltr-gag
3763	Mm_Celera	mm_alt_Mm_Celera_chr14.fa	gi|83274245|ref|AC_000036.1|	-1	MuERV-L	42966990	42967160	ltr
3764	Mm_Celera	mm_alt_Mm_Celera_chr14.fa	gi|83274245|ref|AC_000036.1|	-1	MuERV-L	42127369	42127905	gag
3765	Mm_Celera	mm_alt_Mm_Celera_chr14.fa	gi|83274245|ref|AC_000036.1|	-1	MuERV-L	41970262	41970492	ltr
3766	Mm_Celera	mm_alt_Mm_Celera_chr14.fa	gi|83274245|ref|AC_000036.1|	-1	MuERV-L	41589074	41589402	ltr
3767	Mm_Celera	mm_alt_Mm_Celera_chr14.fa	gi|83274245|ref|AC_000036.1|	-1	MuERV-L	41022911	41023080	ltr
3768	Mm_Celera	mm_alt_Mm_Celera_chr14.fa	gi|83274245|ref|AC_000036.1|	-1	MuERV-L	35830421	35830597	ltr
3769	Mm_Celera	mm_alt_Mm_Celera_chr14.fa	gi|83274245|ref|AC_000036.1|	-1	MuERV-L	32701636	32701913	ltr
3770	Mm_Celera	mm_alt_Mm_Celera_chr14.fa	gi|83274245|ref|AC_000036.1|	-1	MuERV-L	30080756	30080829	ltr
3771	Mm_Celera	mm_alt_Mm_Celera_chr14.fa	gi|83274245|ref|AC_000036.1|	-1	MuERV-L	29480968	29481384	ltr
3772	Mm_Celera	mm_alt_Mm_Celera_chr14.fa	gi|83274245|ref|AC_000036.1|	-1	MuERV-L	27039630	27040038	ltr
3773	Mm_Celera	mm_alt_Mm_Celera_chr14.fa	gi|83274245|ref|AC_000036.1|	-1	MuERV-L	25555012	25555266	gag
3774	Mm_Celera	mm_alt_Mm_Celera_chr14.fa	gi|83274245|ref|AC_000036.1|	-1	MuERV-L	22578742	22578938	ltr
3775	Mm_Celera	mm_alt_Mm_Celera_chr14.fa	gi|83274245|ref|AC_000036.1|	-1	MuERV-L	22538810	22539162	ltr
3776	Mm_Celera	mm_alt_Mm_Celera_chr14.fa	gi|83274245|ref|AC_000036.1|	-1	MuERV-L	13958113	13958331	gag
3777	Mm_Celera	mm_alt_Mm_Celera_chr14.fa	gi|83274245|ref|AC_000036.1|	-1	MuERV-L	9024395	9024591	ltr
3778	Mm_Celera	mm_alt_Mm_Celera_chr14.fa	gi|83274245|ref|AC_000036.1|	-1	MuERV-L	6134998	6135168	pol
3779	Mm_Celera	mm_alt_Mm_Celera_chr14.fa	gi|83274245|ref|AC_000036.1|	-1	MuERV-L	4566024	4566440	ltr
3780	Mm_Celera	mm_alt_Mm_Celera_chr15.fa	gi|83274388|ref|AC_000037.1|	1	MuERV-L	3339936	3340115	ltr
3781	Mm_Celera	mm_alt_Mm_Celera_chr15.fa	gi|83274388|ref|AC_000037.1|	1	MuERV-L	4789264	4789494	pol
3782	Mm_Celera	mm_alt_Mm_Celera_chr15.fa	gi|83274388|ref|AC_000037.1|	1	MuERV-L	5531360	5537102	ltr-gag-pol-ltr
3783	Mm_Celera	mm_alt_Mm_Celera_chr15.fa	gi|83274388|ref|AC_000037.1|	1	MuERV-L	17236437	17236847	ltr
3784	Mm_Celera	mm_alt_Mm_Celera_chr15.fa	gi|83274388|ref|AC_000037.1|	1	MuERV-L	17993170	17993355	ltr
3785	Mm_Celera	mm_alt_Mm_Celera_chr15.fa	gi|83274388|ref|AC_000037.1|	1	MuERV-L	18859856	18860266	ltr
3786	Mm_Celera	mm_alt_Mm_Celera_chr15.fa	gi|83274388|ref|AC_000037.1|	1	MuERV-L	19063884	19064267	pol
3787	Mm_Celera	mm_alt_Mm_Celera_chr15.fa	gi|83274388|ref|AC_000037.1|	1	MuERV-L	20171892	20172076	ltr
3788	Mm_Celera	mm_alt_Mm_Celera_chr15.fa	gi|83274388|ref|AC_000037.1|	1	MuERV-L	23073259	23073388	ltr
3789	Mm_Celera	mm_alt_Mm_Celera_chr15.fa	gi|83274388|ref|AC_000037.1|	1	MuERV-L	23163431	23163623	ltr
3790	Mm_Celera	mm_alt_Mm_Celera_chr15.fa	gi|83274388|ref|AC_000037.1|	1	MuERV-L	25086020	25086430	ltr
3791	Mm_Celera	mm_alt_Mm_Celera_chr15.fa	gi|83274388|ref|AC_000037.1|	1	MuERV-L	25717492	25719263	gag-pol
3792	Mm_Celera	mm_alt_Mm_Celera_chr15.fa	gi|83274388|ref|AC_000037.1|	1	MuERV-L	29370968	29371231	gag
3793	Mm_Celera	mm_alt_Mm_Celera_chr15.fa	gi|83274388|ref|AC_000037.1|	1	MuERV-L	29422800	29423211	ltr
3794	Mm_Celera	mm_alt_Mm_Celera_chr15.fa	gi|83274388|ref|AC_000037.1|	1	MuERV-L	35536250	35536637	ltr
3795	Mm_Celera	mm_alt_Mm_Celera_chr15.fa	gi|83274388|ref|AC_000037.1|	1	MuERV-L	37247498	37247678	ltr
3796	Mm_Celera	mm_alt_Mm_Celera_chr15.fa	gi|83274388|ref|AC_000037.1|	1	MuERV-L	38363082	38363486	ltr
3797	Mm_Celera	mm_alt_Mm_Celera_chr15.fa	gi|83274388|ref|AC_000037.1|	1	MuERV-L	42389217	42389291	ltr
3798	Mm_Celera	mm_alt_Mm_Celera_chr15.fa	gi|83274388|ref|AC_000037.1|	1	MuERV-L	45987294	45987703	ltr
3799	Mm_Celera	mm_alt_Mm_Celera_chr15.fa	gi|83274388|ref|AC_000037.1|	1	MuERV-L	46181722	46181851	ltr
3800	Mm_Celera	mm_alt_Mm_Celera_chr15.fa	gi|83274388|ref|AC_000037.1|	1	MuERV-L	47482950	47489691	ltr
3801	Mm_Celera	mm_alt_Mm_Celera_chr15.fa	gi|83274388|ref|AC_000037.1|	1	MuERV-L	49832030	49832383	ltr
3802	Mm_Celera	mm_alt_Mm_Celera_chr15.fa	gi|83274388|ref|AC_000037.1|	1	MuERV-L	51505039	51511573	ltr-gag-ltr
3803	Mm_Celera	mm_alt_Mm_Celera_chr15.fa	gi|83274388|ref|AC_000037.1|	1	MuERV-L	54302892	54303283	ltr
3804	Mm_Celera	mm_alt_Mm_Celera_chr15.fa	gi|83274388|ref|AC_000037.1|	1	MuERV-L	59556379	59556550	ltr
3805	Mm_Celera	mm_alt_Mm_Celera_chr15.fa	gi|83274388|ref|AC_000037.1|	1	MuERV-L	61641735	61641918	ltr
3806	Mm_Celera	mm_alt_Mm_Celera_chr15.fa	gi|83274388|ref|AC_000037.1|	1	MuERV-L	63461191	63461578	ltr
3807	Mm_Celera	mm_alt_Mm_Celera_chr15.fa	gi|83274388|ref|AC_000037.1|	1	MuERV-L	66651678	66651902	pol
3808	Mm_Celera	mm_alt_Mm_Celera_chr15.fa	gi|83274388|ref|AC_000037.1|	1	MuERV-L	67913430	67913732	pol
3809	Mm_Celera	mm_alt_Mm_Celera_chr15.fa	gi|83274388|ref|AC_000037.1|	1	MuERV-L	71649503	71649811	ltr
3810	Mm_Celera	mm_alt_Mm_Celera_chr15.fa	gi|83274388|ref|AC_000037.1|	1	MuERV-L	73661765	73661944	gag
3811	Mm_Celera	mm_alt_Mm_Celera_chr15.fa	gi|83274388|ref|AC_000037.1|	1	MuERV-L	76520474	76520722	pol
3812	Mm_Celera	mm_alt_Mm_Celera_chr15.fa	gi|83274388|ref|AC_000037.1|	1	MuERV-L	76563274	76563576	pol
3813	Mm_Celera	mm_alt_Mm_Celera_chr15.fa	gi|83274388|ref|AC_000037.1|	1	MuERV-L	76596703	76596951	pol
3814	Mm_Celera	mm_alt_Mm_Celera_chr15.fa	gi|83274388|ref|AC_000037.1|	1	MuERV-L	78442406	78442783	pol
3815	Mm_Celera	mm_alt_Mm_Celera_chr15.fa	gi|83274388|ref|AC_000037.1|	1	MuERV-L	82776328	82776517	ltr
3816	Mm_Celera	mm_alt_Mm_Celera_chr15.fa	gi|83274388|ref|AC_000037.1|	1	MuERV-L	83172868	83176921	gag-pol
3817	Mm_Celera	mm_alt_Mm_Celera_chr15.fa	gi|83274388|ref|AC_000037.1|	1	MuERV-L	83693457	83693553	ltr
3818	Mm_Celera	mm_alt_Mm_Celera_chr15.fa	gi|83274388|ref|AC_000037.1|	1	MuERV-L	86167140	86167543	ltr
3819	Mm_Celera	mm_alt_Mm_Celera_chr15.fa	gi|83274388|ref|AC_000037.1|	1	MuERV-L	90592547	90592956	ltr
3820	Mm_Celera	mm_alt_Mm_Celera_chr15.fa	gi|83274388|ref|AC_000037.1|	1	MuERV-L	91399616	91399897	pol
3821	Mm_Celera	mm_alt_Mm_Celera_chr15.fa	gi|83274388|ref|AC_000037.1|	1	MuERV-L	91925326	91925598	pol
3822	Mm_Celera	mm_alt_Mm_Celera_chr15.fa	gi|83274388|ref|AC_000037.1|	1	MuERV-L	99612563	99612755	ltr
3823	Mm_Celera	mm_alt_Mm_Celera_chr15.fa	gi|83274388|ref|AC_000037.1|	1	MuERV-L	99817650	99817846	ltr
3824	Mm_Celera	mm_alt_Mm_Celera_chr15.fa	gi|83274388|ref|AC_000037.1|	1	MuERV-L	100462553	100462962	ltr
3825	Mm_Celera	mm_alt_Mm_Celera_chr15.fa	gi|83274388|ref|AC_000037.1|	1	MuERV-L	101039126	101039535	ltr
3826	Mm_Celera	mm_alt_Mm_Celera_chr15.fa	gi|83274388|ref|AC_000037.1|	1	MuERV-L	104754731	104761054	ltr
3827	Mm_Celera	mm_alt_Mm_Celera_chr15.fa	gi|83274388|ref|AC_000037.1|	-1	MuERV-L	104482589	104483038	pol
3828	Mm_Celera	mm_alt_Mm_Celera_chr15.fa	gi|83274388|ref|AC_000037.1|	-1	MuERV-L	102711310	102719039	ltr-gag-ltr
3829	Mm_Celera	mm_alt_Mm_Celera_chr15.fa	gi|83274388|ref|AC_000037.1|	-1	MuERV-L	101839974	101840417	pol
3830	Mm_Celera	mm_alt_Mm_Celera_chr15.fa	gi|83274388|ref|AC_000037.1|	-1	MuERV-L	96167971	96168141	ltr
3831	Mm_Celera	mm_alt_Mm_Celera_chr15.fa	gi|83274388|ref|AC_000037.1|	-1	MuERV-L	95063857	95064001	ltr
3832	Mm_Celera	mm_alt_Mm_Celera_chr15.fa	gi|83274388|ref|AC_000037.1|	-1	MuERV-L	94157602	94157736	pol
3833	Mm_Celera	mm_alt_Mm_Celera_chr15.fa	gi|83274388|ref|AC_000037.1|	-1	MuERV-L	93014405	93014814	ltr
3834	Mm_Celera	mm_alt_Mm_Celera_chr15.fa	gi|83274388|ref|AC_000037.1|	-1	MuERV-L	90075745	90075921	ltr
3835	Mm_Celera	mm_alt_Mm_Celera_chr15.fa	gi|83274388|ref|AC_000037.1|	-1	MuERV-L	87561118	87561507	ltr
3836	Mm_Celera	mm_alt_Mm_Celera_chr15.fa	gi|83274388|ref|AC_000037.1|	-1	MuERV-L	87321850	87322524	ltr-gag
3837	Mm_Celera	mm_alt_Mm_Celera_chr15.fa	gi|83274388|ref|AC_000037.1|	-1	MuERV-L	85155414	85155822	ltr
3838	Mm_Celera	mm_alt_Mm_Celera_chr15.fa	gi|83274388|ref|AC_000037.1|	-1	MuERV-L	81112567	81112743	ltr
3839	Mm_Celera	mm_alt_Mm_Celera_chr15.fa	gi|83274388|ref|AC_000037.1|	-1	MuERV-L	76821761	76823054	pol-ltr
3840	Mm_Celera	mm_alt_Mm_Celera_chr15.fa	gi|83274388|ref|AC_000037.1|	-1	MuERV-L	76634869	76635117	pol
3841	Mm_Celera	mm_alt_Mm_Celera_chr15.fa	gi|83274388|ref|AC_000037.1|	-1	MuERV-L	70498966	70499112	pol
3842	Mm_Celera	mm_alt_Mm_Celera_chr15.fa	gi|83274388|ref|AC_000037.1|	-1	MuERV-L	70225343	70225444	ltr
3843	Mm_Celera	mm_alt_Mm_Celera_chr15.fa	gi|83274388|ref|AC_000037.1|	-1	MuERV-L	69974196	69974392	ltr
3844	Mm_Celera	mm_alt_Mm_Celera_chr15.fa	gi|83274388|ref|AC_000037.1|	-1	MuERV-L	66121478	66127527	ltr
3845	Mm_Celera	mm_alt_Mm_Celera_chr15.fa	gi|83274388|ref|AC_000037.1|	-1	MuERV-L	65573000	65573052	ltr
3846	Mm_Celera	mm_alt_Mm_Celera_chr15.fa	gi|83274388|ref|AC_000037.1|	-1	MuERV-L	60355936	60356196	pol
3847	Mm_Celera	mm_alt_Mm_Celera_chr15.fa	gi|83274388|ref|AC_000037.1|	-1	MuERV-L	57815249	57815659	ltr
3848	Mm_Celera	mm_alt_Mm_Celera_chr15.fa	gi|83274388|ref|AC_000037.1|	-1	MuERV-L	56642702	56643110	ltr
3849	Mm_Celera	mm_alt_Mm_Celera_chr15.fa	gi|83274388|ref|AC_000037.1|	-1	MuERV-L	55143933	55144931	ltr-gag-ltr
3850	Mm_Celera	mm_alt_Mm_Celera_chr15.fa	gi|83274388|ref|AC_000037.1|	-1	MuERV-L	51331568	51331978	ltr
3851	Mm_Celera	mm_alt_Mm_Celera_chr15.fa	gi|83274388|ref|AC_000037.1|	-1	MuERV-L	49669343	49669452	ltr
3852	Mm_Celera	mm_alt_Mm_Celera_chr15.fa	gi|83274388|ref|AC_000037.1|	-1	MuERV-L	41060643	41060840	ltr
3853	Mm_Celera	mm_alt_Mm_Celera_chr15.fa	gi|83274388|ref|AC_000037.1|	-1	MuERV-L	37332752	37332861	ltr
3854	Mm_Celera	mm_alt_Mm_Celera_chr15.fa	gi|83274388|ref|AC_000037.1|	-1	MuERV-L	35976757	35977560	ltr
3855	Mm_Celera	mm_alt_Mm_Celera_chr15.fa	gi|83274388|ref|AC_000037.1|	-1	MuERV-L	31723713	31724196	ltr
3856	Mm_Celera	mm_alt_Mm_Celera_chr15.fa	gi|83274388|ref|AC_000037.1|	-1	MuERV-L	31440228	31440638	ltr
3857	Mm_Celera	mm_alt_Mm_Celera_chr15.fa	gi|83274388|ref|AC_000037.1|	-1	MuERV-L	28821837	28822227	ltr
3858	Mm_Celera	mm_alt_Mm_Celera_chr15.fa	gi|83274388|ref|AC_000037.1|	-1	MuERV-L	27838036	27838231	ltr
3859	Mm_Celera	mm_alt_Mm_Celera_chr15.fa	gi|83274388|ref|AC_000037.1|	-1	MuERV-L	27087455	27087864	ltr
3860	Mm_Celera	mm_alt_Mm_Celera_chr15.fa	gi|83274388|ref|AC_000037.1|	-1	MuERV-L	22613142	22619012	ltr-gag-pol-ltr
3861	Mm_Celera	mm_alt_Mm_Celera_chr15.fa	gi|83274388|ref|AC_000037.1|	-1	MuERV-L	18239498	18239691	ltr
3862	Mm_Celera	mm_alt_Mm_Celera_chr15.fa	gi|83274388|ref|AC_000037.1|	-1	MuERV-L	18212182	18212463	ltr
3863	Mm_Celera	mm_alt_Mm_Celera_chr15.fa	gi|83274388|ref|AC_000037.1|	-1	MuERV-L	17715540	17722296	ltr-gag-pol-ltr
3864	Mm_Celera	mm_alt_Mm_Celera_chr15.fa	gi|83274388|ref|AC_000037.1|	-1	MuERV-L	16661168	16661364	ltr
3865	Mm_Celera	mm_alt_Mm_Celera_chr15.fa	gi|83274388|ref|AC_000037.1|	-1	MuERV-L	15547078	15547254	ltr
3866	Mm_Celera	mm_alt_Mm_Celera_chr15.fa	gi|83274388|ref|AC_000037.1|	-1	MuERV-L	8810835	8811182	ltr
3867	Mm_Celera	mm_alt_Mm_Celera_chr15.fa	gi|83274388|ref|AC_000037.1|	-1	MuERV-L	6387701	6395201	ltr
3868	Mm_Celera	mm_alt_Mm_Celera_chr15.fa	gi|83274388|ref|AC_000037.1|	-1	MuERV-L	4789104	4789262	ltr
3869	Mm_Celera	mm_alt_Mm_Celera_chr16.fa	gi|83280963|ref|AC_000038.1|	1	MuERV-L	4198643	4199046	ltr
3870	Mm_Celera	mm_alt_Mm_Celera_chr16.fa	gi|83280963|ref|AC_000038.1|	1	MuERV-L	4402277	4403585	ltr-pol-ltr
3871	Mm_Celera	mm_alt_Mm_Celera_chr16.fa	gi|83280963|ref|AC_000038.1|	1	MuERV-L	4624300	4624733	ltr
3872	Mm_Celera	mm_alt_Mm_Celera_chr16.fa	gi|83280963|ref|AC_000038.1|	1	MuERV-L	9564350	9564759	ltr
3873	Mm_Celera	mm_alt_Mm_Celera_chr16.fa	gi|83280963|ref|AC_000038.1|	1	MuERV-L	10504492	10506351	ltr
3874	Mm_Celera	mm_alt_Mm_Celera_chr16.fa	gi|83280963|ref|AC_000038.1|	1	MuERV-L	13226670	13226867	gag
3875	Mm_Celera	mm_alt_Mm_Celera_chr16.fa	gi|83280963|ref|AC_000038.1|	1	MuERV-L	13702582	13702997	ltr
3876	Mm_Celera	mm_alt_Mm_Celera_chr16.fa	gi|83280963|ref|AC_000038.1|	1	MuERV-L	13737185	13743502	ltr-gag-pol-ltr
3877	Mm_Celera	mm_alt_Mm_Celera_chr16.fa	gi|83280963|ref|AC_000038.1|	1	MuERV-L	14513655	14519766	ltr-gag-pol-ltr
3878	Mm_Celera	mm_alt_Mm_Celera_chr16.fa	gi|83280963|ref|AC_000038.1|	1	MuERV-L	15335774	15348195	ltr-gag-pol
3879	Mm_Celera	mm_alt_Mm_Celera_chr16.fa	gi|83280963|ref|AC_000038.1|	1	MuERV-L	17141133	17141520	ltr
3880	Mm_Celera	mm_alt_Mm_Celera_chr16.fa	gi|83280963|ref|AC_000038.1|	1	MuERV-L	17952973	17953158	gag
3881	Mm_Celera	mm_alt_Mm_Celera_chr16.fa	gi|83280963|ref|AC_000038.1|	1	MuERV-L	19674318	19675265	gag
3882	Mm_Celera	mm_alt_Mm_Celera_chr16.fa	gi|83280963|ref|AC_000038.1|	1	MuERV-L	19843484	19843621	gag
3883	Mm_Celera	mm_alt_Mm_Celera_chr16.fa	gi|83280963|ref|AC_000038.1|	1	MuERV-L	20508641	20509523	pol-ltr
3884	Mm_Celera	mm_alt_Mm_Celera_chr16.fa	gi|83280963|ref|AC_000038.1|	1	MuERV-L	20915148	20916477	pol-ltr
3885	Mm_Celera	mm_alt_Mm_Celera_chr16.fa	gi|83280963|ref|AC_000038.1|	1	MuERV-L	21450477	21450887	ltr
3886	Mm_Celera	mm_alt_Mm_Celera_chr16.fa	gi|83280963|ref|AC_000038.1|	1	MuERV-L	32096853	32097008	ltr
3887	Mm_Celera	mm_alt_Mm_Celera_chr16.fa	gi|83280963|ref|AC_000038.1|	1	MuERV-L	32892875	32892977	ltr
3888	Mm_Celera	mm_alt_Mm_Celera_chr16.fa	gi|83280963|ref|AC_000038.1|	1	MuERV-L	35847844	35848131	ltr
3889	Mm_Celera	mm_alt_Mm_Celera_chr16.fa	gi|83280963|ref|AC_000038.1|	1	MuERV-L	37948078	37948230	pol
3890	Mm_Celera	mm_alt_Mm_Celera_chr16.fa	gi|83280963|ref|AC_000038.1|	1	MuERV-L	39471191	39471437	ltr
3891	Mm_Celera	mm_alt_Mm_Celera_chr16.fa	gi|83280963|ref|AC_000038.1|	1	MuERV-L	39856809	39857213	ltr
3892	Mm_Celera	mm_alt_Mm_Celera_chr16.fa	gi|83280963|ref|AC_000038.1|	1	MuERV-L	42352321	42354403	gag-pol
3893	Mm_Celera	mm_alt_Mm_Celera_chr16.fa	gi|83280963|ref|AC_000038.1|	1	MuERV-L	45071138	45076729	ltr-gag-ltr
3894	Mm_Celera	mm_alt_Mm_Celera_chr16.fa	gi|83280963|ref|AC_000038.1|	1	MuERV-L	45730529	45730777	pol
3895	Mm_Celera	mm_alt_Mm_Celera_chr16.fa	gi|83280963|ref|AC_000038.1|	1	MuERV-L	50620795	50620988	ltr
3896	Mm_Celera	mm_alt_Mm_Celera_chr16.fa	gi|83280963|ref|AC_000038.1|	1	MuERV-L	51413012	51413283	ltr
3897	Mm_Celera	mm_alt_Mm_Celera_chr16.fa	gi|83280963|ref|AC_000038.1|	1	MuERV-L	56356393	56357518	pol-ltr
3898	Mm_Celera	mm_alt_Mm_Celera_chr16.fa	gi|83280963|ref|AC_000038.1|	1	MuERV-L	58129858	58135168	ltr-gag-ltr
3899	Mm_Celera	mm_alt_Mm_Celera_chr16.fa	gi|83280963|ref|AC_000038.1|	1	MuERV-L	58843633	58844166	gag
3900	Mm_Celera	mm_alt_Mm_Celera_chr16.fa	gi|83280963|ref|AC_000038.1|	1	MuERV-L	63815778	63816182	ltr
3901	Mm_Celera	mm_alt_Mm_Celera_chr16.fa	gi|83280963|ref|AC_000038.1|	1	MuERV-L	64805452	64805661	gag
3902	Mm_Celera	mm_alt_Mm_Celera_chr16.fa	gi|83280963|ref|AC_000038.1|	1	MuERV-L	65100486	65100682	ltr
3903	Mm_Celera	mm_alt_Mm_Celera_chr16.fa	gi|83280963|ref|AC_000038.1|	1	MuERV-L	72973953	72974306	ltr
3904	Mm_Celera	mm_alt_Mm_Celera_chr16.fa	gi|83280963|ref|AC_000038.1|	1	MuERV-L	73812194	73812386	ltr
3905	Mm_Celera	mm_alt_Mm_Celera_chr16.fa	gi|83280963|ref|AC_000038.1|	1	MuERV-L	76792035	76792218	ltr
3906	Mm_Celera	mm_alt_Mm_Celera_chr16.fa	gi|83280963|ref|AC_000038.1|	1	MuERV-L	77226621	77227024	ltr
3907	Mm_Celera	mm_alt_Mm_Celera_chr16.fa	gi|83280963|ref|AC_000038.1|	1	MuERV-L	80253945	80254117	ltr
3908	Mm_Celera	mm_alt_Mm_Celera_chr16.fa	gi|83280963|ref|AC_000038.1|	1	MuERV-L	81976398	81980908	ltr
3909	Mm_Celera	mm_alt_Mm_Celera_chr16.fa	gi|83280963|ref|AC_000038.1|	1	MuERV-L	82072062	82072249	ltr
3910	Mm_Celera	mm_alt_Mm_Celera_chr16.fa	gi|83280963|ref|AC_000038.1|	1	MuERV-L	85809474	85809587	gag
3911	Mm_Celera	mm_alt_Mm_Celera_chr16.fa	gi|83280963|ref|AC_000038.1|	1	MuERV-L	86126114	86126408	ltr
3912	Mm_Celera	mm_alt_Mm_Celera_chr16.fa	gi|83280963|ref|AC_000038.1|	1	MuERV-L	87679537	87679822	ltr
3913	Mm_Celera	mm_alt_Mm_Celera_chr16.fa	gi|83280963|ref|AC_000038.1|	1	MuERV-L	97993381	97993790	ltr
3914	Mm_Celera	mm_alt_Mm_Celera_chr16.fa	gi|83280963|ref|AC_000038.1|	-1	MuERV-L	93449846	93450254	ltr
3915	Mm_Celera	mm_alt_Mm_Celera_chr16.fa	gi|83280963|ref|AC_000038.1|	-1	MuERV-L	88565081	88565257	ltr
3916	Mm_Celera	mm_alt_Mm_Celera_chr16.fa	gi|83280963|ref|AC_000038.1|	-1	MuERV-L	85488335	85488529	ltr
3917	Mm_Celera	mm_alt_Mm_Celera_chr16.fa	gi|83280963|ref|AC_000038.1|	-1	MuERV-L	84155584	84157742	ltr-gag
3918	Mm_Celera	mm_alt_Mm_Celera_chr16.fa	gi|83280963|ref|AC_000038.1|	-1	MuERV-L	82916279	82916365	ltr
3919	Mm_Celera	mm_alt_Mm_Celera_chr16.fa	gi|83280963|ref|AC_000038.1|	-1	MuERV-L	78494590	78499862	ltr
3920	Mm_Celera	mm_alt_Mm_Celera_chr16.fa	gi|83280963|ref|AC_000038.1|	-1	MuERV-L	77392791	77392976	ltr
3921	Mm_Celera	mm_alt_Mm_Celera_chr16.fa	gi|83280963|ref|AC_000038.1|	-1	MuERV-L	77216715	77217526	pol-ltr
3922	Mm_Celera	mm_alt_Mm_Celera_chr16.fa	gi|83280963|ref|AC_000038.1|	-1	MuERV-L	76073294	76073703	ltr
3923	Mm_Celera	mm_alt_Mm_Celera_chr16.fa	gi|83280963|ref|AC_000038.1|	-1	MuERV-L	75593624	75594025	pol
3924	Mm_Celera	mm_alt_Mm_Celera_chr16.fa	gi|83280963|ref|AC_000038.1|	-1	MuERV-L	73656402	73656578	ltr
3925	Mm_Celera	mm_alt_Mm_Celera_chr16.fa	gi|83280963|ref|AC_000038.1|	-1	MuERV-L	73159285	73159696	ltr
3926	Mm_Celera	mm_alt_Mm_Celera_chr16.fa	gi|83280963|ref|AC_000038.1|	-1	MuERV-L	63748041	63748673	gag
3927	Mm_Celera	mm_alt_Mm_Celera_chr16.fa	gi|83280963|ref|AC_000038.1|	-1	MuERV-L	62399111	62399213	ltr
3928	Mm_Celera	mm_alt_Mm_Celera_chr16.fa	gi|83280963|ref|AC_000038.1|	-1	MuERV-L	60491154	60491564	ltr
3929	Mm_Celera	mm_alt_Mm_Celera_chr16.fa	gi|83280963|ref|AC_000038.1|	-1	MuERV-L	58844196	58844391	ltr
3930	Mm_Celera	mm_alt_Mm_Celera_chr16.fa	gi|83280963|ref|AC_000038.1|	-1	MuERV-L	57435896	57436081	pol
3931	Mm_Celera	mm_alt_Mm_Celera_chr16.fa	gi|83280963|ref|AC_000038.1|	-1	MuERV-L	55657788	55659003	pol-ltr
3932	Mm_Celera	mm_alt_Mm_Celera_chr16.fa	gi|83280963|ref|AC_000038.1|	-1	MuERV-L	54631461	54631647	ltr
3933	Mm_Celera	mm_alt_Mm_Celera_chr16.fa	gi|83280963|ref|AC_000038.1|	-1	MuERV-L	54433361	54433685	ltr
3934	Mm_Celera	mm_alt_Mm_Celera_chr16.fa	gi|83280963|ref|AC_000038.1|	-1	MuERV-L	54103479	54103934	gag
3935	Mm_Celera	mm_alt_Mm_Celera_chr16.fa	gi|83280963|ref|AC_000038.1|	-1	MuERV-L	53796982	53797347	pol
3936	Mm_Celera	mm_alt_Mm_Celera_chr16.fa	gi|83280963|ref|AC_000038.1|	-1	MuERV-L	50131367	50131777	ltr
3937	Mm_Celera	mm_alt_Mm_Celera_chr16.fa	gi|83280963|ref|AC_000038.1|	-1	MuERV-L	49735005	49735393	ltr
3938	Mm_Celera	mm_alt_Mm_Celera_chr16.fa	gi|83280963|ref|AC_000038.1|	-1	MuERV-L	45156224	45156633	ltr
3939	Mm_Celera	mm_alt_Mm_Celera_chr16.fa	gi|83280963|ref|AC_000038.1|	-1	MuERV-L	43961088	43961497	ltr
3940	Mm_Celera	mm_alt_Mm_Celera_chr16.fa	gi|83280963|ref|AC_000038.1|	-1	MuERV-L	43680712	43681099	ltr
3941	Mm_Celera	mm_alt_Mm_Celera_chr16.fa	gi|83280963|ref|AC_000038.1|	-1	MuERV-L	38509130	38509306	gag
3942	Mm_Celera	mm_alt_Mm_Celera_chr16.fa	gi|83280963|ref|AC_000038.1|	-1	MuERV-L	37994350	37994771	ltr
3943	Mm_Celera	mm_alt_Mm_Celera_chr16.fa	gi|83280963|ref|AC_000038.1|	-1	MuERV-L	37948481	37948640	ltr
3944	Mm_Celera	mm_alt_Mm_Celera_chr16.fa	gi|83280963|ref|AC_000038.1|	-1	MuERV-L	36989589	36989777	ltr
3945	Mm_Celera	mm_alt_Mm_Celera_chr16.fa	gi|83280963|ref|AC_000038.1|	-1	MuERV-L	36488133	36488504	pol
3946	Mm_Celera	mm_alt_Mm_Celera_chr16.fa	gi|83280963|ref|AC_000038.1|	-1	MuERV-L	34109607	34110016	ltr
3947	Mm_Celera	mm_alt_Mm_Celera_chr16.fa	gi|83280963|ref|AC_000038.1|	-1	MuERV-L	33691561	33691970	ltr
3948	Mm_Celera	mm_alt_Mm_Celera_chr16.fa	gi|83280963|ref|AC_000038.1|	-1	MuERV-L	32318588	32319002	ltr
3949	Mm_Celera	mm_alt_Mm_Celera_chr16.fa	gi|83280963|ref|AC_000038.1|	-1	MuERV-L	32215759	32215903	ltr
3950	Mm_Celera	mm_alt_Mm_Celera_chr16.fa	gi|83280963|ref|AC_000038.1|	-1	MuERV-L	26755500	26755910	ltr
3951	Mm_Celera	mm_alt_Mm_Celera_chr16.fa	gi|83280963|ref|AC_000038.1|	-1	MuERV-L	24820798	24821004	pol
3952	Mm_Celera	mm_alt_Mm_Celera_chr16.fa	gi|83280963|ref|AC_000038.1|	-1	MuERV-L	22911186	22911668	gag
3953	Mm_Celera	mm_alt_Mm_Celera_chr16.fa	gi|83280963|ref|AC_000038.1|	-1	MuERV-L	21019541	21019729	ltr
3954	Mm_Celera	mm_alt_Mm_Celera_chr16.fa	gi|83280963|ref|AC_000038.1|	-1	MuERV-L	20610887	20611039	pol
3955	Mm_Celera	mm_alt_Mm_Celera_chr16.fa	gi|83280963|ref|AC_000038.1|	-1	MuERV-L	19442200	19442367	gag
3956	Mm_Celera	mm_alt_Mm_Celera_chr16.fa	gi|83280963|ref|AC_000038.1|	-1	MuERV-L	19093489	19093898	ltr
3957	Mm_Celera	mm_alt_Mm_Celera_chr16.fa	gi|83280963|ref|AC_000038.1|	-1	MuERV-L	15559615	15560361	gag
3958	Mm_Celera	mm_alt_Mm_Celera_chr16.fa	gi|83280963|ref|AC_000038.1|	-1	MuERV-L	15354819	15354956	pol
3959	Mm_Celera	mm_alt_Mm_Celera_chr16.fa	gi|83280963|ref|AC_000038.1|	-1	MuERV-L	14313206	14317213	gag-pol
3960	Mm_Celera	mm_alt_Mm_Celera_chr16.fa	gi|83280963|ref|AC_000038.1|	-1	MuERV-L	14187636	14188340	pol
3961	Mm_Celera	mm_alt_Mm_Celera_chr16.fa	gi|83280963|ref|AC_000038.1|	-1	MuERV-L	12982848	12983250	ltr
3962	Mm_Celera	mm_alt_Mm_Celera_chr16.fa	gi|83280963|ref|AC_000038.1|	-1	MuERV-L	10895327	10901359	gag-pol
3963	Mm_Celera	mm_alt_Mm_Celera_chr16.fa	gi|83280963|ref|AC_000038.1|	-1	MuERV-L	9519488	9519648	ltr
3964	Mm_Celera	mm_alt_Mm_Celera_chr16.fa	gi|83280963|ref|AC_000038.1|	-1	MuERV-L	8514752	8515099	ltr
3965	Mm_Celera	mm_alt_Mm_Celera_chr16.fa	gi|83280963|ref|AC_000038.1|	-1	MuERV-L	5489283	5489667	ltr
3966	Mm_Celera	mm_alt_Mm_Celera_chr16.fa	gi|83280963|ref|AC_000038.1|	-1	MuERV-L	4394708	4395097	ltr
3967	Mm_Celera	mm_alt_Mm_Celera_chr17.fa	gi|83280965|ref|AC_000039.1|	1	MuERV-L	4628453	4628640	ltr
3968	Mm_Celera	mm_alt_Mm_Celera_chr17.fa	gi|83280965|ref|AC_000039.1|	1	MuERV-L	7514818	7515225	ltr
3969	Mm_Celera	mm_alt_Mm_Celera_chr17.fa	gi|83280965|ref|AC_000039.1|	1	MuERV-L	9782971	9787230	ltr-gag-ltr
3970	Mm_Celera	mm_alt_Mm_Celera_chr17.fa	gi|83280965|ref|AC_000039.1|	1	MuERV-L	19345484	19351627	ltr-gag-pol-ltr
3971	Mm_Celera	mm_alt_Mm_Celera_chr17.fa	gi|83280965|ref|AC_000039.1|	1	MuERV-L	20017021	20017424	ltr
3972	Mm_Celera	mm_alt_Mm_Celera_chr17.fa	gi|83280965|ref|AC_000039.1|	1	MuERV-L	20454184	20454707	ltr
3973	Mm_Celera	mm_alt_Mm_Celera_chr17.fa	gi|83280965|ref|AC_000039.1|	1	MuERV-L	20900054	20900245	pol
3974	Mm_Celera	mm_alt_Mm_Celera_chr17.fa	gi|83280965|ref|AC_000039.1|	1	MuERV-L	21021304	21021681	ltr
3975	Mm_Celera	mm_alt_Mm_Celera_chr17.fa	gi|83280965|ref|AC_000039.1|	1	MuERV-L	21738266	21744761	ltr-gag-pol-ltr
3976	Mm_Celera	mm_alt_Mm_Celera_chr17.fa	gi|83280965|ref|AC_000039.1|	1	MuERV-L	24008238	24014568	ltr-gag-pol-ltr
3977	Mm_Celera	mm_alt_Mm_Celera_chr17.fa	gi|83280965|ref|AC_000039.1|	1	MuERV-L	24292540	24292948	ltr
3978	Mm_Celera	mm_alt_Mm_Celera_chr17.fa	gi|83280965|ref|AC_000039.1|	1	MuERV-L	24813012	24813269	ltr
3979	Mm_Celera	mm_alt_Mm_Celera_chr17.fa	gi|83280965|ref|AC_000039.1|	1	MuERV-L	27824648	27831033	ltr-gag-pol-ltr
3980	Mm_Celera	mm_alt_Mm_Celera_chr17.fa	gi|83280965|ref|AC_000039.1|	1	MuERV-L	28390396	28390800	ltr
3981	Mm_Celera	mm_alt_Mm_Celera_chr17.fa	gi|83280965|ref|AC_000039.1|	1	MuERV-L	41109687	41110090	ltr
3982	Mm_Celera	mm_alt_Mm_Celera_chr17.fa	gi|83280965|ref|AC_000039.1|	1	MuERV-L	42465157	42465584	ltr
3983	Mm_Celera	mm_alt_Mm_Celera_chr17.fa	gi|83280965|ref|AC_000039.1|	1	MuERV-L	48201860	48202271	ltr
3984	Mm_Celera	mm_alt_Mm_Celera_chr17.fa	gi|83280965|ref|AC_000039.1|	1	MuERV-L	51566796	51566985	ltr
3985	Mm_Celera	mm_alt_Mm_Celera_chr17.fa	gi|83280965|ref|AC_000039.1|	1	MuERV-L	51587758	51587947	ltr
3986	Mm_Celera	mm_alt_Mm_Celera_chr17.fa	gi|83280965|ref|AC_000039.1|	1	MuERV-L	56537540	56538015	ltr
3987	Mm_Celera	mm_alt_Mm_Celera_chr17.fa	gi|83280965|ref|AC_000039.1|	1	MuERV-L	57150845	57151969	pol-ltr
3988	Mm_Celera	mm_alt_Mm_Celera_chr17.fa	gi|83280965|ref|AC_000039.1|	1	MuERV-L	58125452	58125752	ltr
3989	Mm_Celera	mm_alt_Mm_Celera_chr17.fa	gi|83280965|ref|AC_000039.1|	1	MuERV-L	61437525	61438140	pol-ltr
3990	Mm_Celera	mm_alt_Mm_Celera_chr17.fa	gi|83280965|ref|AC_000039.1|	1	MuERV-L	63854029	63854309	ltr
3991	Mm_Celera	mm_alt_Mm_Celera_chr17.fa	gi|83280965|ref|AC_000039.1|	1	MuERV-L	67929517	67929926	ltr
3992	Mm_Celera	mm_alt_Mm_Celera_chr17.fa	gi|83280965|ref|AC_000039.1|	1	MuERV-L	71306624	71306823	ltr
3993	Mm_Celera	mm_alt_Mm_Celera_chr17.fa	gi|83280965|ref|AC_000039.1|	1	MuERV-L	74236324	74237005	pol-ltr
3994	Mm_Celera	mm_alt_Mm_Celera_chr17.fa	gi|83280965|ref|AC_000039.1|	1	MuERV-L	77034239	77034647	ltr
3995	Mm_Celera	mm_alt_Mm_Celera_chr17.fa	gi|83280965|ref|AC_000039.1|	1	MuERV-L	87932165	87932563	ltr
3996	Mm_Celera	mm_alt_Mm_Celera_chr17.fa	gi|83280965|ref|AC_000039.1|	1	MuERV-L	89590525	89596802	ltr-gag-pol-ltr
3997	Mm_Celera	mm_alt_Mm_Celera_chr17.fa	gi|83280965|ref|AC_000039.1|	1	MuERV-L	91453074	91453445	pol
3998	Mm_Celera	mm_alt_Mm_Celera_chr17.fa	gi|83280965|ref|AC_000039.1|	1	MuERV-L	91905703	91905841	ltr
3999	Mm_Celera	mm_alt_Mm_Celera_chr17.fa	gi|83280965|ref|AC_000039.1|	1	MuERV-L	93793571	93793981	ltr
4000	Mm_Celera	mm_alt_Mm_Celera_chr17.fa	gi|83280965|ref|AC_000039.1|	1	MuERV-L	99242252	99242444	ltr
4001	Mm_Celera	mm_alt_Mm_Celera_chr17.fa	gi|83280965|ref|AC_000039.1|	-1	MuERV-L	98225738	98225994	ltr
4002	Mm_Celera	mm_alt_Mm_Celera_chr17.fa	gi|83280965|ref|AC_000039.1|	-1	MuERV-L	97427104	97428194	pol-ltr
4003	Mm_Celera	mm_alt_Mm_Celera_chr17.fa	gi|83280965|ref|AC_000039.1|	-1	MuERV-L	96284034	96284449	ltr
4004	Mm_Celera	mm_alt_Mm_Celera_chr17.fa	gi|83280965|ref|AC_000039.1|	-1	MuERV-L	95636447	95636992	gag
4005	Mm_Celera	mm_alt_Mm_Celera_chr17.fa	gi|83280965|ref|AC_000039.1|	-1	MuERV-L	93865819	93866075	ltr
4006	Mm_Celera	mm_alt_Mm_Celera_chr17.fa	gi|83280965|ref|AC_000039.1|	-1	MuERV-L	92256770	92256959	ltr
4007	Mm_Celera	mm_alt_Mm_Celera_chr17.fa	gi|83280965|ref|AC_000039.1|	-1	MuERV-L	91562048	91562433	ltr
4008	Mm_Celera	mm_alt_Mm_Celera_chr17.fa	gi|83280965|ref|AC_000039.1|	-1	MuERV-L	90084541	90084922	ltr
4009	Mm_Celera	mm_alt_Mm_Celera_chr17.fa	gi|83280965|ref|AC_000039.1|	-1	MuERV-L	89167396	89168416	gag-pol
4010	Mm_Celera	mm_alt_Mm_Celera_chr17.fa	gi|83280965|ref|AC_000039.1|	-1	MuERV-L	89167026	89167283	gag
4011	Mm_Celera	mm_alt_Mm_Celera_chr17.fa	gi|83280965|ref|AC_000039.1|	-1	MuERV-L	87355230	87355640	ltr
4012	Mm_Celera	mm_alt_Mm_Celera_chr17.fa	gi|83280965|ref|AC_000039.1|	-1	MuERV-L	83059610	83059789	ltr
4013	Mm_Celera	mm_alt_Mm_Celera_chr17.fa	gi|83280965|ref|AC_000039.1|	-1	MuERV-L	78878769	78879142	pol-ltr
4014	Mm_Celera	mm_alt_Mm_Celera_chr17.fa	gi|83280965|ref|AC_000039.1|	-1	MuERV-L	77411323	77411422	ltr
4015	Mm_Celera	mm_alt_Mm_Celera_chr17.fa	gi|83280965|ref|AC_000039.1|	-1	MuERV-L	76211788	76211950	ltr
4016	Mm_Celera	mm_alt_Mm_Celera_chr17.fa	gi|83280965|ref|AC_000039.1|	-1	MuERV-L	75234007	75234166	ltr
4017	Mm_Celera	mm_alt_Mm_Celera_chr17.fa	gi|83280965|ref|AC_000039.1|	-1	MuERV-L	74448695	74448832	pol
4018	Mm_Celera	mm_alt_Mm_Celera_chr17.fa	gi|83280965|ref|AC_000039.1|	-1	MuERV-L	74447972	74448515	gag-pol
4019	Mm_Celera	mm_alt_Mm_Celera_chr17.fa	gi|83280965|ref|AC_000039.1|	-1	MuERV-L	74212359	74212769	ltr
4020	Mm_Celera	mm_alt_Mm_Celera_chr17.fa	gi|83280965|ref|AC_000039.1|	-1	MuERV-L	68487220	68487631	ltr
4021	Mm_Celera	mm_alt_Mm_Celera_chr17.fa	gi|83280965|ref|AC_000039.1|	-1	MuERV-L	66834303	66834711	ltr
4022	Mm_Celera	mm_alt_Mm_Celera_chr17.fa	gi|83280965|ref|AC_000039.1|	-1	MuERV-L	65992497	65992693	ltr
4023	Mm_Celera	mm_alt_Mm_Celera_chr17.fa	gi|83280965|ref|AC_000039.1|	-1	MuERV-L	65543994	65550361	ltr-gag-pol-ltr
4024	Mm_Celera	mm_alt_Mm_Celera_chr17.fa	gi|83280965|ref|AC_000039.1|	-1	MuERV-L	64120410	64120585	ltr
4025	Mm_Celera	mm_alt_Mm_Celera_chr17.fa	gi|83280965|ref|AC_000039.1|	-1	MuERV-L	63401873	63402294	ltr
4026	Mm_Celera	mm_alt_Mm_Celera_chr17.fa	gi|83280965|ref|AC_000039.1|	-1	MuERV-L	63279707	63280603	pol
4027	Mm_Celera	mm_alt_Mm_Celera_chr17.fa	gi|83280965|ref|AC_000039.1|	-1	MuERV-L	63031175	63031579	ltr
4028	Mm_Celera	mm_alt_Mm_Celera_chr17.fa	gi|83280965|ref|AC_000039.1|	-1	MuERV-L	58992510	58992677	gag
4029	Mm_Celera	mm_alt_Mm_Celera_chr17.fa	gi|83280965|ref|AC_000039.1|	-1	MuERV-L	56811538	56820730	ltr-gag-pol-ltr
4030	Mm_Celera	mm_alt_Mm_Celera_chr17.fa	gi|83280965|ref|AC_000039.1|	-1	MuERV-L	56551184	56558058	gag-ltr
4031	Mm_Celera	mm_alt_Mm_Celera_chr17.fa	gi|83280965|ref|AC_000039.1|	-1	MuERV-L	56278371	56278567	ltr
4032	Mm_Celera	mm_alt_Mm_Celera_chr17.fa	gi|83280965|ref|AC_000039.1|	-1	MuERV-L	53323168	53323577	ltr
4033	Mm_Celera	mm_alt_Mm_Celera_chr17.fa	gi|83280965|ref|AC_000039.1|	-1	MuERV-L	52595413	52595822	ltr
4034	Mm_Celera	mm_alt_Mm_Celera_chr17.fa	gi|83280965|ref|AC_000039.1|	-1	MuERV-L	50836917	50838015	ltr
4035	Mm_Celera	mm_alt_Mm_Celera_chr17.fa	gi|83280965|ref|AC_000039.1|	-1	MuERV-L	39023581	39023690	ltr
4036	Mm_Celera	mm_alt_Mm_Celera_chr17.fa	gi|83280965|ref|AC_000039.1|	-1	MuERV-L	33703844	33703996	pol
4037	Mm_Celera	mm_alt_Mm_Celera_chr17.fa	gi|83280965|ref|AC_000039.1|	-1	MuERV-L	33528909	33529299	ltr
4038	Mm_Celera	mm_alt_Mm_Celera_chr17.fa	gi|83280965|ref|AC_000039.1|	-1	MuERV-L	32518664	32518860	ltr
4039	Mm_Celera	mm_alt_Mm_Celera_chr17.fa	gi|83280965|ref|AC_000039.1|	-1	MuERV-L	31963154	31963563	ltr
4040	Mm_Celera	mm_alt_Mm_Celera_chr17.fa	gi|83280965|ref|AC_000039.1|	-1	MuERV-L	26235100	26235666	gag
4041	Mm_Celera	mm_alt_Mm_Celera_chr17.fa	gi|83280965|ref|AC_000039.1|	-1	MuERV-L	23805102	23805251	pol
4042	Mm_Celera	mm_alt_Mm_Celera_chr17.fa	gi|83280965|ref|AC_000039.1|	-1	MuERV-L	19312884	19313271	ltr
4043	Mm_Celera	mm_alt_Mm_Celera_chr17.fa	gi|83280965|ref|AC_000039.1|	-1	MuERV-L	19208986	19209407	ltr
4044	Mm_Celera	mm_alt_Mm_Celera_chr17.fa	gi|83280965|ref|AC_000039.1|	-1	MuERV-L	18740783	18740983	ltr
4045	Mm_Celera	mm_alt_Mm_Celera_chr17.fa	gi|83280965|ref|AC_000039.1|	-1	MuERV-L	18227451	18229597	ltr-gag
4046	Mm_Celera	mm_alt_Mm_Celera_chr17.fa	gi|83280965|ref|AC_000039.1|	-1	MuERV-L	15631804	15637725	ltr-gag-ltr
4047	Mm_Celera	mm_alt_Mm_Celera_chr17.fa	gi|83280965|ref|AC_000039.1|	-1	MuERV-L	12056387	12056582	ltr
4048	Mm_Celera	mm_alt_Mm_Celera_chr17.fa	gi|83280965|ref|AC_000039.1|	-1	MuERV-L	11917557	11917968	ltr
4049	Mm_Celera	mm_alt_Mm_Celera_chr17.fa	gi|83280965|ref|AC_000039.1|	-1	MuERV-L	10541636	10542007	ltr
4050	Mm_Celera	mm_alt_Mm_Celera_chr17.fa	gi|83280965|ref|AC_000039.1|	-1	MuERV-L	7873717	7874163	gag
4051	Mm_Celera	mm_alt_Mm_Celera_chr18.fa	gi|83280967|ref|AC_000040.1|	1	MuERV-L	3091961	3092548	ltr-gag
4052	Mm_Celera	mm_alt_Mm_Celera_chr18.fa	gi|83280967|ref|AC_000040.1|	1	MuERV-L	3507101	3511935	ltr-gag-pol-ltr
4053	Mm_Celera	mm_alt_Mm_Celera_chr18.fa	gi|83280967|ref|AC_000040.1|	1	MuERV-L	6236396	6236617	pol
4054	Mm_Celera	mm_alt_Mm_Celera_chr18.fa	gi|83280967|ref|AC_000040.1|	1	MuERV-L	7780268	7780667	ltr
4055	Mm_Celera	mm_alt_Mm_Celera_chr18.fa	gi|83280967|ref|AC_000040.1|	1	MuERV-L	8989068	8989454	ltr
4056	Mm_Celera	mm_alt_Mm_Celera_chr18.fa	gi|83280967|ref|AC_000040.1|	1	MuERV-L	18076383	18076625	ltr
4057	Mm_Celera	mm_alt_Mm_Celera_chr18.fa	gi|83280967|ref|AC_000040.1|	1	MuERV-L	18613711	18622911	gag-pol
4058	Mm_Celera	mm_alt_Mm_Celera_chr18.fa	gi|83280967|ref|AC_000040.1|	1	MuERV-L	19074617	19074810	ltr
4059	Mm_Celera	mm_alt_Mm_Celera_chr18.fa	gi|83280967|ref|AC_000040.1|	1	MuERV-L	25041725	25056152	ltr-gag-ltr
4060	Mm_Celera	mm_alt_Mm_Celera_chr18.fa	gi|83280967|ref|AC_000040.1|	1	MuERV-L	28928965	28929376	ltr
4061	Mm_Celera	mm_alt_Mm_Celera_chr18.fa	gi|83280967|ref|AC_000040.1|	1	MuERV-L	35549309	35550419	ltr-gag
4062	Mm_Celera	mm_alt_Mm_Celera_chr18.fa	gi|83280967|ref|AC_000040.1|	1	MuERV-L	36691902	36692201	gag
4063	Mm_Celera	mm_alt_Mm_Celera_chr18.fa	gi|83280967|ref|AC_000040.1|	1	MuERV-L	38739475	38745791	ltr-gag-pol-ltr
4064	Mm_Celera	mm_alt_Mm_Celera_chr18.fa	gi|83280967|ref|AC_000040.1|	1	MuERV-L	43851260	43851648	ltr
4065	Mm_Celera	mm_alt_Mm_Celera_chr18.fa	gi|83280967|ref|AC_000040.1|	1	MuERV-L	43989835	43990021	ltr
4066	Mm_Celera	mm_alt_Mm_Celera_chr18.fa	gi|83280967|ref|AC_000040.1|	1	MuERV-L	46879351	46885562	ltr-gag-pol-ltr
4067	Mm_Celera	mm_alt_Mm_Celera_chr18.fa	gi|83280967|ref|AC_000040.1|	1	MuERV-L	47723982	47732700	ltr
4068	Mm_Celera	mm_alt_Mm_Celera_chr18.fa	gi|83280967|ref|AC_000040.1|	1	MuERV-L	51971705	51972163	pol
4069	Mm_Celera	mm_alt_Mm_Celera_chr18.fa	gi|83280967|ref|AC_000040.1|	1	MuERV-L	55136314	55137053	pol-ltr
4070	Mm_Celera	mm_alt_Mm_Celera_chr18.fa	gi|83280967|ref|AC_000040.1|	1	MuERV-L	60006792	60007201	ltr
4071	Mm_Celera	mm_alt_Mm_Celera_chr18.fa	gi|83280967|ref|AC_000040.1|	1	MuERV-L	63917220	63917376	ltr
4072	Mm_Celera	mm_alt_Mm_Celera_chr18.fa	gi|83280967|ref|AC_000040.1|	1	MuERV-L	68612973	68613557	ltr-gag
4073	Mm_Celera	mm_alt_Mm_Celera_chr18.fa	gi|83280967|ref|AC_000040.1|	1	MuERV-L	69193430	69193723	pol
4074	Mm_Celera	mm_alt_Mm_Celera_chr18.fa	gi|83280967|ref|AC_000040.1|	1	MuERV-L	69346292	69346713	ltr
4075	Mm_Celera	mm_alt_Mm_Celera_chr18.fa	gi|83280967|ref|AC_000040.1|	1	MuERV-L	72476250	72478200	ltr
4076	Mm_Celera	mm_alt_Mm_Celera_chr18.fa	gi|83280967|ref|AC_000040.1|	1	MuERV-L	72635542	72635731	ltr
4077	Mm_Celera	mm_alt_Mm_Celera_chr18.fa	gi|83280967|ref|AC_000040.1|	1	MuERV-L	73856226	73856703	ltr
4078	Mm_Celera	mm_alt_Mm_Celera_chr18.fa	gi|83280967|ref|AC_000040.1|	1	MuERV-L	74771924	74774820	gag-pol
4079	Mm_Celera	mm_alt_Mm_Celera_chr18.fa	gi|83280967|ref|AC_000040.1|	1	MuERV-L	76390112	76391313	ltr
4080	Mm_Celera	mm_alt_Mm_Celera_chr18.fa	gi|83280967|ref|AC_000040.1|	1	MuERV-L	77770715	77772998	ltr-gag
4081	Mm_Celera	mm_alt_Mm_Celera_chr18.fa	gi|83280967|ref|AC_000040.1|	1	MuERV-L	77905678	77906087	ltr
4082	Mm_Celera	mm_alt_Mm_Celera_chr18.fa	gi|83280967|ref|AC_000040.1|	1	MuERV-L	78242482	78242674	ltr
4083	Mm_Celera	mm_alt_Mm_Celera_chr18.fa	gi|83280967|ref|AC_000040.1|	1	MuERV-L	78434130	78434729	gag
4084	Mm_Celera	mm_alt_Mm_Celera_chr18.fa	gi|83280967|ref|AC_000040.1|	1	MuERV-L	78454295	78454788	ltr
4085	Mm_Celera	mm_alt_Mm_Celera_chr18.fa	gi|83280967|ref|AC_000040.1|	1	MuERV-L	81390863	81391278	ltr
4086	Mm_Celera	mm_alt_Mm_Celera_chr18.fa	gi|83280967|ref|AC_000040.1|	1	MuERV-L	81526785	81527194	ltr
4087	Mm_Celera	mm_alt_Mm_Celera_chr18.fa	gi|83280967|ref|AC_000040.1|	1	MuERV-L	92180852	92181286	ltr
4088	Mm_Celera	mm_alt_Mm_Celera_chr18.fa	gi|83280967|ref|AC_000040.1|	-1	MuERV-L	91702603	91709245	ltr-gag-ltr
4089	Mm_Celera	mm_alt_Mm_Celera_chr18.fa	gi|83280967|ref|AC_000040.1|	-1	MuERV-L	88821393	88821983	ltr-gag
4090	Mm_Celera	mm_alt_Mm_Celera_chr18.fa	gi|83280967|ref|AC_000040.1|	-1	MuERV-L	82906502	82906802	ltr
4091	Mm_Celera	mm_alt_Mm_Celera_chr18.fa	gi|83280967|ref|AC_000040.1|	-1	MuERV-L	82410368	82415922	ltr-gag-pol-ltr
4092	Mm_Celera	mm_alt_Mm_Celera_chr18.fa	gi|83280967|ref|AC_000040.1|	-1	MuERV-L	80485720	80486108	ltr
4093	Mm_Celera	mm_alt_Mm_Celera_chr18.fa	gi|83280967|ref|AC_000040.1|	-1	MuERV-L	79563423	79569646	ltr
4094	Mm_Celera	mm_alt_Mm_Celera_chr18.fa	gi|83280967|ref|AC_000040.1|	-1	MuERV-L	72549948	72556159	ltr-gag-pol-ltr
4095	Mm_Celera	mm_alt_Mm_Celera_chr18.fa	gi|83280967|ref|AC_000040.1|	-1	MuERV-L	72465464	72465640	ltr
4096	Mm_Celera	mm_alt_Mm_Celera_chr18.fa	gi|83280967|ref|AC_000040.1|	-1	MuERV-L	72271178	72271573	ltr
4097	Mm_Celera	mm_alt_Mm_Celera_chr18.fa	gi|83280967|ref|AC_000040.1|	-1	MuERV-L	66285601	66285700	ltr
4098	Mm_Celera	mm_alt_Mm_Celera_chr18.fa	gi|83280967|ref|AC_000040.1|	-1	MuERV-L	61557031	61557441	ltr
4099	Mm_Celera	mm_alt_Mm_Celera_chr18.fa	gi|83280967|ref|AC_000040.1|	-1	MuERV-L	60305026	60305435	ltr
4100	Mm_Celera	mm_alt_Mm_Celera_chr18.fa	gi|83280967|ref|AC_000040.1|	-1	MuERV-L	59605499	59612256	ltr-pol
4101	Mm_Celera	mm_alt_Mm_Celera_chr18.fa	gi|83280967|ref|AC_000040.1|	-1	MuERV-L	56720895	56721008	ltr
4102	Mm_Celera	mm_alt_Mm_Celera_chr18.fa	gi|83280967|ref|AC_000040.1|	-1	MuERV-L	55953589	55953998	ltr
4103	Mm_Celera	mm_alt_Mm_Celera_chr18.fa	gi|83280967|ref|AC_000040.1|	-1	MuERV-L	54709785	54710810	pol-ltr
4104	Mm_Celera	mm_alt_Mm_Celera_chr18.fa	gi|83280967|ref|AC_000040.1|	-1	MuERV-L	54463203	54463399	ltr
4105	Mm_Celera	mm_alt_Mm_Celera_chr18.fa	gi|83280967|ref|AC_000040.1|	-1	MuERV-L	52258193	52258602	ltr
4106	Mm_Celera	mm_alt_Mm_Celera_chr18.fa	gi|83280967|ref|AC_000040.1|	-1	MuERV-L	50324164	50324573	ltr
4107	Mm_Celera	mm_alt_Mm_Celera_chr18.fa	gi|83280967|ref|AC_000040.1|	-1	MuERV-L	47138971	47139381	ltr
4108	Mm_Celera	mm_alt_Mm_Celera_chr18.fa	gi|83280967|ref|AC_000040.1|	-1	MuERV-L	40191541	40191950	ltr
4109	Mm_Celera	mm_alt_Mm_Celera_chr18.fa	gi|83280967|ref|AC_000040.1|	-1	MuERV-L	40094835	40095107	gag
4110	Mm_Celera	mm_alt_Mm_Celera_chr18.fa	gi|83280967|ref|AC_000040.1|	-1	MuERV-L	34138160	34138637	ltr
4111	Mm_Celera	mm_alt_Mm_Celera_chr18.fa	gi|83280967|ref|AC_000040.1|	-1	MuERV-L	34050343	34050758	ltr
4112	Mm_Celera	mm_alt_Mm_Celera_chr18.fa	gi|83280967|ref|AC_000040.1|	-1	MuERV-L	33453585	33453994	ltr
4113	Mm_Celera	mm_alt_Mm_Celera_chr18.fa	gi|83280967|ref|AC_000040.1|	-1	MuERV-L	31889164	31889548	ltr
4114	Mm_Celera	mm_alt_Mm_Celera_chr18.fa	gi|83280967|ref|AC_000040.1|	-1	MuERV-L	19863915	19866708	ltr-gag-pol
4115	Mm_Celera	mm_alt_Mm_Celera_chr18.fa	gi|83280967|ref|AC_000040.1|	-1	MuERV-L	14976878	14977072	ltr
4116	Mm_Celera	mm_alt_Mm_Celera_chr18.fa	gi|83280967|ref|AC_000040.1|	-1	MuERV-L	13274657	13275066	ltr
4117	Mm_Celera	mm_alt_Mm_Celera_chr18.fa	gi|83280967|ref|AC_000040.1|	-1	MuERV-L	12407409	12407752	ltr
4118	Mm_Celera	mm_alt_Mm_Celera_chr18.fa	gi|83280967|ref|AC_000040.1|	-1	MuERV-L	6896486	6896877	ltr
4119	Mm_Celera	mm_alt_Mm_Celera_chr18.fa	gi|83280967|ref|AC_000040.1|	-1	MuERV-L	6607798	6608185	ltr
4120	Mm_Celera	mm_alt_Mm_Celera_chr18.fa	gi|83280967|ref|AC_000040.1|	-1	MuERV-L	4703485	4708512	ltr-gag-pol-ltr
4121	Mm_Celera	mm_alt_Mm_Celera_chr18.fa	gi|83280967|ref|AC_000040.1|	-1	MuERV-L	3051663	3051832	ltr
4122	Mm_Celera	mm_alt_Mm_Celera_chr19.fa	gi|83280969|ref|AC_000041.1|	1	MuERV-L	3036918	3037326	ltr
4123	Mm_Celera	mm_alt_Mm_Celera_chr19.fa	gi|83280969|ref|AC_000041.1|	1	MuERV-L	7322532	7322917	ltr
4124	Mm_Celera	mm_alt_Mm_Celera_chr19.fa	gi|83280969|ref|AC_000041.1|	1	MuERV-L	9194012	9194170	gag
4125	Mm_Celera	mm_alt_Mm_Celera_chr19.fa	gi|83280969|ref|AC_000041.1|	1	MuERV-L	9248852	9249268	gag
4126	Mm_Celera	mm_alt_Mm_Celera_chr19.fa	gi|83280969|ref|AC_000041.1|	1	MuERV-L	10469861	10470292	ltr
4127	Mm_Celera	mm_alt_Mm_Celera_chr19.fa	gi|83280969|ref|AC_000041.1|	1	MuERV-L	10604953	10605145	ltr
4128	Mm_Celera	mm_alt_Mm_Celera_chr19.fa	gi|83280969|ref|AC_000041.1|	1	MuERV-L	10814561	10814946	ltr
4129	Mm_Celera	mm_alt_Mm_Celera_chr19.fa	gi|83280969|ref|AC_000041.1|	1	MuERV-L	12766246	12766656	ltr
4130	Mm_Celera	mm_alt_Mm_Celera_chr19.fa	gi|83280969|ref|AC_000041.1|	1	MuERV-L	14871639	14872106	pol
4131	Mm_Celera	mm_alt_Mm_Celera_chr19.fa	gi|83280969|ref|AC_000041.1|	1	MuERV-L	20656463	20656655	ltr
4132	Mm_Celera	mm_alt_Mm_Celera_chr19.fa	gi|83280969|ref|AC_000041.1|	1	MuERV-L	20766104	20772339	ltr-gag-pol-ltr
4133	Mm_Celera	mm_alt_Mm_Celera_chr19.fa	gi|83280969|ref|AC_000041.1|	1	MuERV-L	21988305	21988606	ltr
4134	Mm_Celera	mm_alt_Mm_Celera_chr19.fa	gi|83280969|ref|AC_000041.1|	1	MuERV-L	24002773	24003182	ltr
4135	Mm_Celera	mm_alt_Mm_Celera_chr19.fa	gi|83280969|ref|AC_000041.1|	1	MuERV-L	24421858	24422275	ltr
4136	Mm_Celera	mm_alt_Mm_Celera_chr19.fa	gi|83280969|ref|AC_000041.1|	1	MuERV-L	24494023	24494092	ltr
4137	Mm_Celera	mm_alt_Mm_Celera_chr19.fa	gi|83280969|ref|AC_000041.1|	1	MuERV-L	26029135	26029527	ltr
4138	Mm_Celera	mm_alt_Mm_Celera_chr19.fa	gi|83280969|ref|AC_000041.1|	1	MuERV-L	29043640	29043739	ltr
4139	Mm_Celera	mm_alt_Mm_Celera_chr19.fa	gi|83280969|ref|AC_000041.1|	1	MuERV-L	31873205	31878831	gag-ltr
4140	Mm_Celera	mm_alt_Mm_Celera_chr19.fa	gi|83280969|ref|AC_000041.1|	1	MuERV-L	35977572	35977959	ltr
4141	Mm_Celera	mm_alt_Mm_Celera_chr19.fa	gi|83280969|ref|AC_000041.1|	1	MuERV-L	37162258	37162423	ltr
4142	Mm_Celera	mm_alt_Mm_Celera_chr19.fa	gi|83280969|ref|AC_000041.1|	1	MuERV-L	39648073	39648768	ltr
4143	Mm_Celera	mm_alt_Mm_Celera_chr19.fa	gi|83280969|ref|AC_000041.1|	1	MuERV-L	43578051	43578344	ltr
4144	Mm_Celera	mm_alt_Mm_Celera_chr19.fa	gi|83280969|ref|AC_000041.1|	1	MuERV-L	45010323	45010817	ltr
4145	Mm_Celera	mm_alt_Mm_Celera_chr19.fa	gi|83280969|ref|AC_000041.1|	1	MuERV-L	47447949	47448340	ltr
4146	Mm_Celera	mm_alt_Mm_Celera_chr19.fa	gi|83280969|ref|AC_000041.1|	1	MuERV-L	50670331	50670612	pol
4147	Mm_Celera	mm_alt_Mm_Celera_chr19.fa	gi|83280969|ref|AC_000041.1|	1	MuERV-L	54490340	54491095	ltr-gag
4148	Mm_Celera	mm_alt_Mm_Celera_chr19.fa	gi|83280969|ref|AC_000041.1|	1	MuERV-L	56633663	56633932	ltr
4149	Mm_Celera	mm_alt_Mm_Celera_chr19.fa	gi|83280969|ref|AC_000041.1|	1	MuERV-L	57748570	57748834	ltr
4150	Mm_Celera	mm_alt_Mm_Celera_chr19.fa	gi|83280969|ref|AC_000041.1|	1	MuERV-L	59708255	59708554	ltr
4151	Mm_Celera	mm_alt_Mm_Celera_chr19.fa	gi|83280969|ref|AC_000041.1|	1	MuERV-L	60625060	60625416	ltr
4152	Mm_Celera	mm_alt_Mm_Celera_chr19.fa	gi|83280969|ref|AC_000041.1|	1	MuERV-L	62614912	62615324	ltr
4153	Mm_Celera	mm_alt_Mm_Celera_chr19.fa	gi|83280969|ref|AC_000041.1|	-1	MuERV-L	63372419	63372777	ltr
4154	Mm_Celera	mm_alt_Mm_Celera_chr19.fa	gi|83280969|ref|AC_000041.1|	-1	MuERV-L	63302418	63310440	pol-ltr
4155	Mm_Celera	mm_alt_Mm_Celera_chr19.fa	gi|83280969|ref|AC_000041.1|	-1	MuERV-L	59542890	59543085	ltr
4156	Mm_Celera	mm_alt_Mm_Celera_chr19.fa	gi|83280969|ref|AC_000041.1|	-1	MuERV-L	58196795	58197403	gag
4157	Mm_Celera	mm_alt_Mm_Celera_chr19.fa	gi|83280969|ref|AC_000041.1|	-1	MuERV-L	57748885	57749616	gag
4158	Mm_Celera	mm_alt_Mm_Celera_chr19.fa	gi|83280969|ref|AC_000041.1|	-1	MuERV-L	55227384	55227792	ltr
4159	Mm_Celera	mm_alt_Mm_Celera_chr19.fa	gi|83280969|ref|AC_000041.1|	-1	MuERV-L	53210302	53210697	ltr
4160	Mm_Celera	mm_alt_Mm_Celera_chr19.fa	gi|83280969|ref|AC_000041.1|	-1	MuERV-L	51975353	51975499	pol
4161	Mm_Celera	mm_alt_Mm_Celera_chr19.fa	gi|83280969|ref|AC_000041.1|	-1	MuERV-L	50669593	50670717	ltr-pol
4162	Mm_Celera	mm_alt_Mm_Celera_chr19.fa	gi|83280969|ref|AC_000041.1|	-1	MuERV-L	50317291	50317488	ltr
4163	Mm_Celera	mm_alt_Mm_Celera_chr19.fa	gi|83280969|ref|AC_000041.1|	-1	MuERV-L	50185164	50185340	ltr
4164	Mm_Celera	mm_alt_Mm_Celera_chr19.fa	gi|83280969|ref|AC_000041.1|	-1	MuERV-L	48357375	48364240	ltr-gag-pol-ltr
4165	Mm_Celera	mm_alt_Mm_Celera_chr19.fa	gi|83280969|ref|AC_000041.1|	-1	MuERV-L	47526350	47526760	ltr
4166	Mm_Celera	mm_alt_Mm_Celera_chr19.fa	gi|83280969|ref|AC_000041.1|	-1	MuERV-L	45725870	45726046	ltr
4167	Mm_Celera	mm_alt_Mm_Celera_chr19.fa	gi|83280969|ref|AC_000041.1|	-1	MuERV-L	34931408	34937799	ltr-gag-pol-ltr
4168	Mm_Celera	mm_alt_Mm_Celera_chr19.fa	gi|83280969|ref|AC_000041.1|	-1	MuERV-L	34709348	34709771	ltr
4169	Mm_Celera	mm_alt_Mm_Celera_chr19.fa	gi|83280969|ref|AC_000041.1|	-1	MuERV-L	33358752	33359231	pol
4170	Mm_Celera	mm_alt_Mm_Celera_chr19.fa	gi|83280969|ref|AC_000041.1|	-1	MuERV-L	30001300	30002596	ltr-pol-ltr
4171	Mm_Celera	mm_alt_Mm_Celera_chr19.fa	gi|83280969|ref|AC_000041.1|	-1	MuERV-L	29810854	29811534	gag
4172	Mm_Celera	mm_alt_Mm_Celera_chr19.fa	gi|83280969|ref|AC_000041.1|	-1	MuERV-L	29584517	29584897	gag
4173	Mm_Celera	mm_alt_Mm_Celera_chr19.fa	gi|83280969|ref|AC_000041.1|	-1	MuERV-L	28063723	28064009	ltr
4174	Mm_Celera	mm_alt_Mm_Celera_chr19.fa	gi|83280969|ref|AC_000041.1|	-1	MuERV-L	27156628	27160730	gag-ltr
4175	Mm_Celera	mm_alt_Mm_Celera_chr19.fa	gi|83280969|ref|AC_000041.1|	-1	MuERV-L	23349452	23349860	ltr
4176	Mm_Celera	mm_alt_Mm_Celera_chr19.fa	gi|83280969|ref|AC_000041.1|	-1	MuERV-L	21721111	21721290	pol
4177	Mm_Celera	mm_alt_Mm_Celera_chr19.fa	gi|83280969|ref|AC_000041.1|	-1	MuERV-L	18985212	18985535	ltr
4178	Mm_Celera	mm_alt_Mm_Celera_chr19.fa	gi|83280969|ref|AC_000041.1|	-1	MuERV-L	16555152	16555535	ltr
4179	Mm_Celera	mm_alt_Mm_Celera_chr19.fa	gi|83280969|ref|AC_000041.1|	-1	MuERV-L	14683149	14683558	ltr
4180	Mm_Celera	mm_alt_Mm_Celera_chr19.fa	gi|83280969|ref|AC_000041.1|	-1	MuERV-L	13706454	13719343	ltr-gag-pol-ltr
4181	Mm_Celera	mm_alt_Mm_Celera_chr19.fa	gi|83280969|ref|AC_000041.1|	-1	MuERV-L	13320835	13321269	ltr
4182	Mm_Celera	mm_alt_Mm_Celera_chr19.fa	gi|83280969|ref|AC_000041.1|	-1	MuERV-L	12926539	12927271	gag-pol
4183	Mm_Celera	mm_alt_Mm_Celera_chr19.fa	gi|83280969|ref|AC_000041.1|	-1	MuERV-L	10483635	10489772	ltr-gag-pol-ltr
4184	Mm_Celera	mm_alt_Mm_Celera_chr19.fa	gi|83280969|ref|AC_000041.1|	-1	MuERV-L	9006829	9007341	ltr
4185	Mm_Celera	mm_alt_Mm_Celera_chr19.fa	gi|83280969|ref|AC_000041.1|	-1	MuERV-L	8342286	8343543	gag
4186	Mm_Celera	mm_alt_Mm_Celera_chr19.fa	gi|83280969|ref|AC_000041.1|	-1	MuERV-L	6680292	6680707	ltr
4187	Mm_Celera	mm_alt_Mm_Celera_chr19.fa	gi|83280969|ref|AC_000041.1|	-1	MuERV-L	3092916	3098739	ltr
4188	Mm_Celera	mm_alt_Mm_Celera_chr2.fa	gi|83280971|ref|AC_000024.1|	1	MuERV-L	4616559	4616927	ltr
4189	Mm_Celera	mm_alt_Mm_Celera_chr2.fa	gi|83280971|ref|AC_000024.1|	1	MuERV-L	5433580	5433989	ltr
4190	Mm_Celera	mm_alt_Mm_Celera_chr2.fa	gi|83280971|ref|AC_000024.1|	1	MuERV-L	11323226	11323412	ltr
4191	Mm_Celera	mm_alt_Mm_Celera_chr2.fa	gi|83280971|ref|AC_000024.1|	1	MuERV-L	21110917	21111316	ltr
4192	Mm_Celera	mm_alt_Mm_Celera_chr2.fa	gi|83280971|ref|AC_000024.1|	1	MuERV-L	23416900	23417299	ltr
4193	Mm_Celera	mm_alt_Mm_Celera_chr2.fa	gi|83280971|ref|AC_000024.1|	1	MuERV-L	23428959	23429549	gag
4194	Mm_Celera	mm_alt_Mm_Celera_chr2.fa	gi|83280971|ref|AC_000024.1|	1	MuERV-L	23714977	23715129	pol
4195	Mm_Celera	mm_alt_Mm_Celera_chr2.fa	gi|83280971|ref|AC_000024.1|	1	MuERV-L	23747639	23748048	ltr
4196	Mm_Celera	mm_alt_Mm_Celera_chr2.fa	gi|83280971|ref|AC_000024.1|	1	MuERV-L	25525687	25527496	ltr-gag
4197	Mm_Celera	mm_alt_Mm_Celera_chr2.fa	gi|83280971|ref|AC_000024.1|	1	MuERV-L	28175715	28176107	gag
4198	Mm_Celera	mm_alt_Mm_Celera_chr2.fa	gi|83280971|ref|AC_000024.1|	1	MuERV-L	28819500	28825555	gag-pol-ltr
4199	Mm_Celera	mm_alt_Mm_Celera_chr2.fa	gi|83280971|ref|AC_000024.1|	1	MuERV-L	29050710	29050903	ltr
4200	Mm_Celera	mm_alt_Mm_Celera_chr2.fa	gi|83280971|ref|AC_000024.1|	1	MuERV-L	33792591	33792998	ltr
4201	Mm_Celera	mm_alt_Mm_Celera_chr2.fa	gi|83280971|ref|AC_000024.1|	1	MuERV-L	34629593	34630011	ltr
4202	Mm_Celera	mm_alt_Mm_Celera_chr2.fa	gi|83280971|ref|AC_000024.1|	1	MuERV-L	41473183	41475878	gag-pol
4203	Mm_Celera	mm_alt_Mm_Celera_chr2.fa	gi|83280971|ref|AC_000024.1|	1	MuERV-L	41880857	41881258	ltr
4204	Mm_Celera	mm_alt_Mm_Celera_chr2.fa	gi|83280971|ref|AC_000024.1|	1	MuERV-L	42784742	42785027	ltr
4205	Mm_Celera	mm_alt_Mm_Celera_chr2.fa	gi|83280971|ref|AC_000024.1|	1	MuERV-L	43498791	43498978	ltr
4206	Mm_Celera	mm_alt_Mm_Celera_chr2.fa	gi|83280971|ref|AC_000024.1|	1	MuERV-L	50853650	50854060	ltr
4207	Mm_Celera	mm_alt_Mm_Celera_chr2.fa	gi|83280971|ref|AC_000024.1|	1	MuERV-L	51905062	51905437	ltr
4208	Mm_Celera	mm_alt_Mm_Celera_chr2.fa	gi|83280971|ref|AC_000024.1|	1	MuERV-L	52593866	52604785	ltr-gag-pol-ltr
4209	Mm_Celera	mm_alt_Mm_Celera_chr2.fa	gi|83280971|ref|AC_000024.1|	1	MuERV-L	54471930	54472335	ltr
4210	Mm_Celera	mm_alt_Mm_Celera_chr2.fa	gi|83280971|ref|AC_000024.1|	1	MuERV-L	55680237	55686763	ltr-gag-ltr
4211	Mm_Celera	mm_alt_Mm_Celera_chr2.fa	gi|83280971|ref|AC_000024.1|	1	MuERV-L	56763655	56763969	pol
4212	Mm_Celera	mm_alt_Mm_Celera_chr2.fa	gi|83280971|ref|AC_000024.1|	1	MuERV-L	60116987	60117158	ltr
4213	Mm_Celera	mm_alt_Mm_Celera_chr2.fa	gi|83280971|ref|AC_000024.1|	1	MuERV-L	63153355	63153641	ltr
4214	Mm_Celera	mm_alt_Mm_Celera_chr2.fa	gi|83280971|ref|AC_000024.1|	1	MuERV-L	64440585	64440808	ltr
4215	Mm_Celera	mm_alt_Mm_Celera_chr2.fa	gi|83280971|ref|AC_000024.1|	1	MuERV-L	66400658	66401277	ltr
4216	Mm_Celera	mm_alt_Mm_Celera_chr2.fa	gi|83280971|ref|AC_000024.1|	1	MuERV-L	67626014	67626423	ltr
4217	Mm_Celera	mm_alt_Mm_Celera_chr2.fa	gi|83280971|ref|AC_000024.1|	1	MuERV-L	67939747	67940156	ltr
4218	Mm_Celera	mm_alt_Mm_Celera_chr2.fa	gi|83280971|ref|AC_000024.1|	1	MuERV-L	71398297	71398715	ltr
4219	Mm_Celera	mm_alt_Mm_Celera_chr2.fa	gi|83280971|ref|AC_000024.1|	1	MuERV-L	74142885	74145307	gag-pol
4220	Mm_Celera	mm_alt_Mm_Celera_chr2.fa	gi|83280971|ref|AC_000024.1|	1	MuERV-L	78886089	78886335	ltr
4221	Mm_Celera	mm_alt_Mm_Celera_chr2.fa	gi|83280971|ref|AC_000024.1|	1	MuERV-L	79522184	79522672	pol
4222	Mm_Celera	mm_alt_Mm_Celera_chr2.fa	gi|83280971|ref|AC_000024.1|	1	MuERV-L	81892224	81892718	ltr
4223	Mm_Celera	mm_alt_Mm_Celera_chr2.fa	gi|83280971|ref|AC_000024.1|	1	MuERV-L	85077785	85077980	ltr
4224	Mm_Celera	mm_alt_Mm_Celera_chr2.fa	gi|83280971|ref|AC_000024.1|	1	MuERV-L	85607386	85607767	ltr
4225	Mm_Celera	mm_alt_Mm_Celera_chr2.fa	gi|83280971|ref|AC_000024.1|	1	MuERV-L	88309648	88309747	ltr
4226	Mm_Celera	mm_alt_Mm_Celera_chr2.fa	gi|83280971|ref|AC_000024.1|	1	MuERV-L	90023973	90024351	ltr
4227	Mm_Celera	mm_alt_Mm_Celera_chr2.fa	gi|83280971|ref|AC_000024.1|	1	MuERV-L	91428451	91429377	pol
4228	Mm_Celera	mm_alt_Mm_Celera_chr2.fa	gi|83280971|ref|AC_000024.1|	1	MuERV-L	92933887	92934299	ltr
4229	Mm_Celera	mm_alt_Mm_Celera_chr2.fa	gi|83280971|ref|AC_000024.1|	1	MuERV-L	93908371	93908554	ltr
4230	Mm_Celera	mm_alt_Mm_Celera_chr2.fa	gi|83280971|ref|AC_000024.1|	1	MuERV-L	95839584	95839769	ltr
4231	Mm_Celera	mm_alt_Mm_Celera_chr2.fa	gi|83280971|ref|AC_000024.1|	1	MuERV-L	99122000	99122404	ltr
4232	Mm_Celera	mm_alt_Mm_Celera_chr2.fa	gi|83280971|ref|AC_000024.1|	1	MuERV-L	99566585	99566866	ltr
4233	Mm_Celera	mm_alt_Mm_Celera_chr2.fa	gi|83280971|ref|AC_000024.1|	1	MuERV-L	99633112	99633297	ltr
4234	Mm_Celera	mm_alt_Mm_Celera_chr2.fa	gi|83280971|ref|AC_000024.1|	1	MuERV-L	100391927	100397085	ltr-gag-ltr
4235	Mm_Celera	mm_alt_Mm_Celera_chr2.fa	gi|83280971|ref|AC_000024.1|	1	MuERV-L	100995218	100995712	ltr
4236	Mm_Celera	mm_alt_Mm_Celera_chr2.fa	gi|83280971|ref|AC_000024.1|	1	MuERV-L	101829114	101829298	ltr
4237	Mm_Celera	mm_alt_Mm_Celera_chr2.fa	gi|83280971|ref|AC_000024.1|	1	MuERV-L	103187443	103187635	ltr
4238	Mm_Celera	mm_alt_Mm_Celera_chr2.fa	gi|83280971|ref|AC_000024.1|	1	MuERV-L	113177309	113177502	ltr
4239	Mm_Celera	mm_alt_Mm_Celera_chr2.fa	gi|83280971|ref|AC_000024.1|	1	MuERV-L	113849123	113853018	ltr-gag-pol-ltr
4240	Mm_Celera	mm_alt_Mm_Celera_chr2.fa	gi|83280971|ref|AC_000024.1|	1	MuERV-L	114241734	114244272	ltr-gag-pol-ltr
4241	Mm_Celera	mm_alt_Mm_Celera_chr2.fa	gi|83280971|ref|AC_000024.1|	1	MuERV-L	115702434	115702626	ltr
4242	Mm_Celera	mm_alt_Mm_Celera_chr2.fa	gi|83280971|ref|AC_000024.1|	1	MuERV-L	116261492	116261686	gag
4243	Mm_Celera	mm_alt_Mm_Celera_chr2.fa	gi|83280971|ref|AC_000024.1|	1	MuERV-L	118373904	118376855	ltr
4244	Mm_Celera	mm_alt_Mm_Celera_chr2.fa	gi|83280971|ref|AC_000024.1|	1	MuERV-L	118610717	118610902	ltr
4245	Mm_Celera	mm_alt_Mm_Celera_chr2.fa	gi|83280971|ref|AC_000024.1|	1	MuERV-L	120635565	120636364	ltr
4246	Mm_Celera	mm_alt_Mm_Celera_chr2.fa	gi|83280971|ref|AC_000024.1|	1	MuERV-L	124231338	124231916	gag-pol
4247	Mm_Celera	mm_alt_Mm_Celera_chr2.fa	gi|83280971|ref|AC_000024.1|	1	MuERV-L	130182494	130182895	ltr
4248	Mm_Celera	mm_alt_Mm_Celera_chr2.fa	gi|83280971|ref|AC_000024.1|	1	MuERV-L	131842379	131842678	ltr
4249	Mm_Celera	mm_alt_Mm_Celera_chr2.fa	gi|83280971|ref|AC_000024.1|	1	MuERV-L	133872563	133872972	ltr
4250	Mm_Celera	mm_alt_Mm_Celera_chr2.fa	gi|83280971|ref|AC_000024.1|	1	MuERV-L	136475790	136476198	ltr
4251	Mm_Celera	mm_alt_Mm_Celera_chr2.fa	gi|83280971|ref|AC_000024.1|	1	MuERV-L	138467601	138468215	gag
4252	Mm_Celera	mm_alt_Mm_Celera_chr2.fa	gi|83280971|ref|AC_000024.1|	1	MuERV-L	139299857	139300225	ltr
4253	Mm_Celera	mm_alt_Mm_Celera_chr2.fa	gi|83280971|ref|AC_000024.1|	1	MuERV-L	143970998	143971493	ltr
4254	Mm_Celera	mm_alt_Mm_Celera_chr2.fa	gi|83280971|ref|AC_000024.1|	1	MuERV-L	145698029	145698416	ltr
4255	Mm_Celera	mm_alt_Mm_Celera_chr2.fa	gi|83280971|ref|AC_000024.1|	1	MuERV-L	149939011	149939147	ltr
4256	Mm_Celera	mm_alt_Mm_Celera_chr2.fa	gi|83280971|ref|AC_000024.1|	1	MuERV-L	150101808	150103591	ltr-gag
4257	Mm_Celera	mm_alt_Mm_Celera_chr2.fa	gi|83280971|ref|AC_000024.1|	1	MuERV-L	151782904	151783106	ltr
4258	Mm_Celera	mm_alt_Mm_Celera_chr2.fa	gi|83280971|ref|AC_000024.1|	1	MuERV-L	158079649	158082971	ltr-gag-pol
4259	Mm_Celera	mm_alt_Mm_Celera_chr2.fa	gi|83280971|ref|AC_000024.1|	1	MuERV-L	163472675	163472761	ltr
4260	Mm_Celera	mm_alt_Mm_Celera_chr2.fa	gi|83280971|ref|AC_000024.1|	1	MuERV-L	164425415	164425819	pol
4261	Mm_Celera	mm_alt_Mm_Celera_chr2.fa	gi|83280971|ref|AC_000024.1|	1	MuERV-L	164487612	164488020	ltr
4262	Mm_Celera	mm_alt_Mm_Celera_chr2.fa	gi|83280971|ref|AC_000024.1|	1	MuERV-L	164594753	164596584	pol-ltr
4263	Mm_Celera	mm_alt_Mm_Celera_chr2.fa	gi|83280971|ref|AC_000024.1|	1	MuERV-L	173462475	173466310	ltr-gag-ltr
4264	Mm_Celera	mm_alt_Mm_Celera_chr2.fa	gi|83280971|ref|AC_000024.1|	1	MuERV-L	174657325	174657789	gag-pol
4265	Mm_Celera	mm_alt_Mm_Celera_chr2.fa	gi|83280971|ref|AC_000024.1|	1	MuERV-L	174716833	174717242	ltr
4266	Mm_Celera	mm_alt_Mm_Celera_chr2.fa	gi|83280971|ref|AC_000024.1|	1	MuERV-L	181813144	181813514	ltr
4267	Mm_Celera	mm_alt_Mm_Celera_chr2.fa	gi|83280971|ref|AC_000024.1|	1	MuERV-L	184717908	184718225	gag
4268	Mm_Celera	mm_alt_Mm_Celera_chr2.fa	gi|83280971|ref|AC_000024.1|	1	MuERV-L	186079341	186083677	ltr-gag-pol-ltr
4269	Mm_Celera	mm_alt_Mm_Celera_chr2.fa	gi|83280971|ref|AC_000024.1|	1	MuERV-L	186083725	186083856	gag
4270	Mm_Celera	mm_alt_Mm_Celera_chr2.fa	gi|83280971|ref|AC_000024.1|	-1	MuERV-L	185816332	185816493	gag
4271	Mm_Celera	mm_alt_Mm_Celera_chr2.fa	gi|83280971|ref|AC_000024.1|	-1	MuERV-L	181813506	181813673	pol
4272	Mm_Celera	mm_alt_Mm_Celera_chr2.fa	gi|83280971|ref|AC_000024.1|	-1	MuERV-L	177774547	177774956	ltr
4273	Mm_Celera	mm_alt_Mm_Celera_chr2.fa	gi|83280971|ref|AC_000024.1|	-1	MuERV-L	173393578	173393987	ltr
4274	Mm_Celera	mm_alt_Mm_Celera_chr2.fa	gi|83280971|ref|AC_000024.1|	-1	MuERV-L	170414086	170414487	ltr
4275	Mm_Celera	mm_alt_Mm_Celera_chr2.fa	gi|83280971|ref|AC_000024.1|	-1	MuERV-L	162120244	162121203	pol
4276	Mm_Celera	mm_alt_Mm_Celera_chr2.fa	gi|83280971|ref|AC_000024.1|	-1	MuERV-L	161162264	161162677	ltr
4277	Mm_Celera	mm_alt_Mm_Celera_chr2.fa	gi|83280971|ref|AC_000024.1|	-1	MuERV-L	159027176	159027585	ltr
4278	Mm_Celera	mm_alt_Mm_Celera_chr2.fa	gi|83280971|ref|AC_000024.1|	-1	MuERV-L	158670077	158670586	pol
4279	Mm_Celera	mm_alt_Mm_Celera_chr2.fa	gi|83280971|ref|AC_000024.1|	-1	MuERV-L	157712544	157712959	ltr
4280	Mm_Celera	mm_alt_Mm_Celera_chr2.fa	gi|83280971|ref|AC_000024.1|	-1	MuERV-L	151965586	151967522	ltr-gag
4281	Mm_Celera	mm_alt_Mm_Celera_chr2.fa	gi|83280971|ref|AC_000024.1|	-1	MuERV-L	151467961	151468370	ltr
4282	Mm_Celera	mm_alt_Mm_Celera_chr2.fa	gi|83280971|ref|AC_000024.1|	-1	MuERV-L	150163390	150163524	pol
4283	Mm_Celera	mm_alt_Mm_Celera_chr2.fa	gi|83280971|ref|AC_000024.1|	-1	MuERV-L	149361498	149361885	ltr
4284	Mm_Celera	mm_alt_Mm_Celera_chr2.fa	gi|83280971|ref|AC_000024.1|	-1	MuERV-L	146628738	146629160	gag
4285	Mm_Celera	mm_alt_Mm_Celera_chr2.fa	gi|83280971|ref|AC_000024.1|	-1	MuERV-L	141534474	141540615	ltr-gag-pol-ltr
4286	Mm_Celera	mm_alt_Mm_Celera_chr2.fa	gi|83280971|ref|AC_000024.1|	-1	MuERV-L	138126176	138126580	ltr
4287	Mm_Celera	mm_alt_Mm_Celera_chr2.fa	gi|83280971|ref|AC_000024.1|	-1	MuERV-L	135288300	135288405	ltr
4288	Mm_Celera	mm_alt_Mm_Celera_chr2.fa	gi|83280971|ref|AC_000024.1|	-1	MuERV-L	134113201	134113610	ltr
4289	Mm_Celera	mm_alt_Mm_Celera_chr2.fa	gi|83280971|ref|AC_000024.1|	-1	MuERV-L	129938004	129938678	gag
4290	Mm_Celera	mm_alt_Mm_Celera_chr2.fa	gi|83280971|ref|AC_000024.1|	-1	MuERV-L	129715977	129716386	ltr
4291	Mm_Celera	mm_alt_Mm_Celera_chr2.fa	gi|83280971|ref|AC_000024.1|	-1	MuERV-L	129235643	129235839	ltr
4292	Mm_Celera	mm_alt_Mm_Celera_chr2.fa	gi|83280971|ref|AC_000024.1|	-1	MuERV-L	125576341	125576688	ltr
4293	Mm_Celera	mm_alt_Mm_Celera_chr2.fa	gi|83280971|ref|AC_000024.1|	-1	MuERV-L	124940837	124941254	ltr
4294	Mm_Celera	mm_alt_Mm_Celera_chr2.fa	gi|83280971|ref|AC_000024.1|	-1	MuERV-L	119736082	119739205	ltr-gag-pol
4295	Mm_Celera	mm_alt_Mm_Celera_chr2.fa	gi|83280971|ref|AC_000024.1|	-1	MuERV-L	115409630	115410043	ltr
4296	Mm_Celera	mm_alt_Mm_Celera_chr2.fa	gi|83280971|ref|AC_000024.1|	-1	MuERV-L	114432128	114432537	ltr
4297	Mm_Celera	mm_alt_Mm_Celera_chr2.fa	gi|83280971|ref|AC_000024.1|	-1	MuERV-L	113567817	113574058	ltr-gag-ltr
4298	Mm_Celera	mm_alt_Mm_Celera_chr2.fa	gi|83280971|ref|AC_000024.1|	-1	MuERV-L	112437724	112444117	ltr-gag-ltr
4299	Mm_Celera	mm_alt_Mm_Celera_chr2.fa	gi|83280971|ref|AC_000024.1|	-1	MuERV-L	108166392	108166801	ltr
4300	Mm_Celera	mm_alt_Mm_Celera_chr2.fa	gi|83280971|ref|AC_000024.1|	-1	MuERV-L	104072972	104073091	pol
4301	Mm_Celera	mm_alt_Mm_Celera_chr2.fa	gi|83280971|ref|AC_000024.1|	-1	MuERV-L	101128881	101129057	pol
4302	Mm_Celera	mm_alt_Mm_Celera_chr2.fa	gi|83280971|ref|AC_000024.1|	-1	MuERV-L	100301681	100301803	gag
4303	Mm_Celera	mm_alt_Mm_Celera_chr2.fa	gi|83280971|ref|AC_000024.1|	-1	MuERV-L	98794569	98794982	ltr
4304	Mm_Celera	mm_alt_Mm_Celera_chr2.fa	gi|83280971|ref|AC_000024.1|	-1	MuERV-L	97439352	97439582	pol
4305	Mm_Celera	mm_alt_Mm_Celera_chr2.fa	gi|83280971|ref|AC_000024.1|	-1	MuERV-L	94910547	94910956	ltr
4306	Mm_Celera	mm_alt_Mm_Celera_chr2.fa	gi|83280971|ref|AC_000024.1|	-1	MuERV-L	93207887	93208255	ltr
4307	Mm_Celera	mm_alt_Mm_Celera_chr2.fa	gi|83280971|ref|AC_000024.1|	-1	MuERV-L	88201785	88204432	ltr-pol-ltr
4308	Mm_Celera	mm_alt_Mm_Celera_chr2.fa	gi|83280971|ref|AC_000024.1|	-1	MuERV-L	85906553	85909220	gag-pol
4309	Mm_Celera	mm_alt_Mm_Celera_chr2.fa	gi|83280971|ref|AC_000024.1|	-1	MuERV-L	84817634	84818864	pol-ltr
4310	Mm_Celera	mm_alt_Mm_Celera_chr2.fa	gi|83280971|ref|AC_000024.1|	-1	MuERV-L	84370117	84371024	ltr
4311	Mm_Celera	mm_alt_Mm_Celera_chr2.fa	gi|83280971|ref|AC_000024.1|	-1	MuERV-L	82467851	82468250	ltr
4312	Mm_Celera	mm_alt_Mm_Celera_chr2.fa	gi|83280971|ref|AC_000024.1|	-1	MuERV-L	79599117	79599312	ltr
4313	Mm_Celera	mm_alt_Mm_Celera_chr2.fa	gi|83280971|ref|AC_000024.1|	-1	MuERV-L	77602497	77602907	ltr
4314	Mm_Celera	mm_alt_Mm_Celera_chr2.fa	gi|83280971|ref|AC_000024.1|	-1	MuERV-L	75687968	75689306	gag-pol-ltr
4315	Mm_Celera	mm_alt_Mm_Celera_chr2.fa	gi|83280971|ref|AC_000024.1|	-1	MuERV-L	72733558	72733851	ltr
4316	Mm_Celera	mm_alt_Mm_Celera_chr2.fa	gi|83280971|ref|AC_000024.1|	-1	MuERV-L	68041720	68042020	ltr
4317	Mm_Celera	mm_alt_Mm_Celera_chr2.fa	gi|83280971|ref|AC_000024.1|	-1	MuERV-L	67815482	67815678	ltr
4318	Mm_Celera	mm_alt_Mm_Celera_chr2.fa	gi|83280971|ref|AC_000024.1|	-1	MuERV-L	66502471	66502853	ltr
4319	Mm_Celera	mm_alt_Mm_Celera_chr2.fa	gi|83280971|ref|AC_000024.1|	-1	MuERV-L	65896203	65896385	ltr
4320	Mm_Celera	mm_alt_Mm_Celera_chr2.fa	gi|83280971|ref|AC_000024.1|	-1	MuERV-L	65852520	65852716	ltr
4321	Mm_Celera	mm_alt_Mm_Celera_chr2.fa	gi|83280971|ref|AC_000024.1|	-1	MuERV-L	64136283	64136376	ltr
4322	Mm_Celera	mm_alt_Mm_Celera_chr2.fa	gi|83280971|ref|AC_000024.1|	-1	MuERV-L	56551471	56551900	ltr
4323	Mm_Celera	mm_alt_Mm_Celera_chr2.fa	gi|83280971|ref|AC_000024.1|	-1	MuERV-L	56051517	56052548	pol
4324	Mm_Celera	mm_alt_Mm_Celera_chr2.fa	gi|83280971|ref|AC_000024.1|	-1	MuERV-L	51117131	51117910	gag-ltr
4325	Mm_Celera	mm_alt_Mm_Celera_chr2.fa	gi|83280971|ref|AC_000024.1|	-1	MuERV-L	51116455	51116973	pol
4326	Mm_Celera	mm_alt_Mm_Celera_chr2.fa	gi|83280971|ref|AC_000024.1|	-1	MuERV-L	48764053	48764346	pol
4327	Mm_Celera	mm_alt_Mm_Celera_chr2.fa	gi|83280971|ref|AC_000024.1|	-1	MuERV-L	48627676	48628138	ltr
4328	Mm_Celera	mm_alt_Mm_Celera_chr2.fa	gi|83280971|ref|AC_000024.1|	-1	MuERV-L	47575247	47575658	ltr
4329	Mm_Celera	mm_alt_Mm_Celera_chr2.fa	gi|83280971|ref|AC_000024.1|	-1	MuERV-L	46578915	46579111	ltr
4330	Mm_Celera	mm_alt_Mm_Celera_chr2.fa	gi|83280971|ref|AC_000024.1|	-1	MuERV-L	44693811	44693987	ltr
4331	Mm_Celera	mm_alt_Mm_Celera_chr2.fa	gi|83280971|ref|AC_000024.1|	-1	MuERV-L	42124131	42125004	pol
4332	Mm_Celera	mm_alt_Mm_Celera_chr2.fa	gi|83280971|ref|AC_000024.1|	-1	MuERV-L	37809708	37810133	pol
4333	Mm_Celera	mm_alt_Mm_Celera_chr2.fa	gi|83280971|ref|AC_000024.1|	-1	MuERV-L	36733174	36734211	pol-ltr
4334	Mm_Celera	mm_alt_Mm_Celera_chr2.fa	gi|83280971|ref|AC_000024.1|	-1	MuERV-L	28516709	28521087	ltr-pol
4335	Mm_Celera	mm_alt_Mm_Celera_chr2.fa	gi|83280971|ref|AC_000024.1|	-1	MuERV-L	27984703	27985118	ltr
4336	Mm_Celera	mm_alt_Mm_Celera_chr2.fa	gi|83280971|ref|AC_000024.1|	-1	MuERV-L	25547184	25547402	pol
4337	Mm_Celera	mm_alt_Mm_Celera_chr2.fa	gi|83280971|ref|AC_000024.1|	-1	MuERV-L	24592543	24593801	pol
4338	Mm_Celera	mm_alt_Mm_Celera_chr2.fa	gi|83280971|ref|AC_000024.1|	-1	MuERV-L	23794599	23796303	gag
4339	Mm_Celera	mm_alt_Mm_Celera_chr2.fa	gi|83280971|ref|AC_000024.1|	-1	MuERV-L	20307353	20307762	ltr
4340	Mm_Celera	mm_alt_Mm_Celera_chr2.fa	gi|83280971|ref|AC_000024.1|	-1	MuERV-L	19890110	19890328	pol
4341	Mm_Celera	mm_alt_Mm_Celera_chr2.fa	gi|83280971|ref|AC_000024.1|	-1	MuERV-L	18138785	18139585	gag-pol
4342	Mm_Celera	mm_alt_Mm_Celera_chr2.fa	gi|83280971|ref|AC_000024.1|	-1	MuERV-L	18025411	18025587	ltr
4343	Mm_Celera	mm_alt_Mm_Celera_chr2.fa	gi|83280971|ref|AC_000024.1|	-1	MuERV-L	16224222	16230393	ltr-gag-ltr
4344	Mm_Celera	mm_alt_Mm_Celera_chr2.fa	gi|83280971|ref|AC_000024.1|	-1	MuERV-L	15412663	15413098	ltr
4345	Mm_Celera	mm_alt_Mm_Celera_chr2.fa	gi|83280971|ref|AC_000024.1|	-1	MuERV-L	15112738	15113079	gag
4346	Mm_Celera	mm_alt_Mm_Celera_chr2.fa	gi|83280971|ref|AC_000024.1|	-1	MuERV-L	15091985	15092287	gag-pol
4347	Mm_Celera	mm_alt_Mm_Celera_chr2.fa	gi|83280971|ref|AC_000024.1|	-1	MuERV-L	11183036	11183212	ltr
4348	Mm_Celera	mm_alt_Mm_Celera_chr2.fa	gi|83280971|ref|AC_000024.1|	-1	MuERV-L	10116307	10122973	ltr-gag-ltr
4349	Mm_Celera	mm_alt_Mm_Celera_chr2.fa	gi|83280971|ref|AC_000024.1|	-1	MuERV-L	6137868	6139467	ltr
4350	Mm_Celera	mm_alt_Mm_Celera_chr2.fa	gi|83280971|ref|AC_000024.1|	-1	MuERV-L	5864742	5864980	ltr
4351	Mm_Celera	mm_alt_Mm_Celera_chr2.fa	gi|83280971|ref|AC_000024.1|	-1	MuERV-L	4594768	4595070	gag
4352	Mm_Celera	mm_alt_Mm_Celera_chr2.fa	gi|83280971|ref|AC_000024.1|	-1	MuERV-L	3884042	3884535	ltr
4353	Mm_Celera	mm_alt_Mm_Celera_chr3.fa	gi|83280973|ref|AC_000025.1|	1	MuERV-L	6954148	6954560	ltr
4354	Mm_Celera	mm_alt_Mm_Celera_chr3.fa	gi|83280973|ref|AC_000025.1|	1	MuERV-L	9326715	9332832	ltr-gag-pol-ltr
4355	Mm_Celera	mm_alt_Mm_Celera_chr3.fa	gi|83280973|ref|AC_000025.1|	1	MuERV-L	10481163	10481598	ltr
4356	Mm_Celera	mm_alt_Mm_Celera_chr3.fa	gi|83280973|ref|AC_000025.1|	1	MuERV-L	12268784	12275014	ltr-gag-pol-ltr
4357	Mm_Celera	mm_alt_Mm_Celera_chr3.fa	gi|83280973|ref|AC_000025.1|	1	MuERV-L	12326870	12327343	pol
4358	Mm_Celera	mm_alt_Mm_Celera_chr3.fa	gi|83280973|ref|AC_000025.1|	1	MuERV-L	13008214	13008605	ltr
4359	Mm_Celera	mm_alt_Mm_Celera_chr3.fa	gi|83280973|ref|AC_000025.1|	1	MuERV-L	14484430	14484618	pol
4360	Mm_Celera	mm_alt_Mm_Celera_chr3.fa	gi|83280973|ref|AC_000025.1|	1	MuERV-L	16435312	16435732	ltr
4361	Mm_Celera	mm_alt_Mm_Celera_chr3.fa	gi|83280973|ref|AC_000025.1|	1	MuERV-L	21000106	21000521	ltr
4362	Mm_Celera	mm_alt_Mm_Celera_chr3.fa	gi|83280973|ref|AC_000025.1|	1	MuERV-L	24034453	24035220	gag
4363	Mm_Celera	mm_alt_Mm_Celera_chr3.fa	gi|83280973|ref|AC_000025.1|	1	MuERV-L	24388667	24390539	ltr-gag
4364	Mm_Celera	mm_alt_Mm_Celera_chr3.fa	gi|83280973|ref|AC_000025.1|	1	MuERV-L	28837860	28839351	ltr-gag
4365	Mm_Celera	mm_alt_Mm_Celera_chr3.fa	gi|83280973|ref|AC_000025.1|	1	MuERV-L	31094097	31094432	ltr
4366	Mm_Celera	mm_alt_Mm_Celera_chr3.fa	gi|83280973|ref|AC_000025.1|	1	MuERV-L	32069739	32069824	ltr
4367	Mm_Celera	mm_alt_Mm_Celera_chr3.fa	gi|83280973|ref|AC_000025.1|	1	MuERV-L	34713896	34714390	gag
4368	Mm_Celera	mm_alt_Mm_Celera_chr3.fa	gi|83280973|ref|AC_000025.1|	1	MuERV-L	35524678	35524876	ltr
4369	Mm_Celera	mm_alt_Mm_Celera_chr3.fa	gi|83280973|ref|AC_000025.1|	1	MuERV-L	49488892	49491680	gag-pol
4370	Mm_Celera	mm_alt_Mm_Celera_chr3.fa	gi|83280973|ref|AC_000025.1|	1	MuERV-L	50130070	50133009	pol
4371	Mm_Celera	mm_alt_Mm_Celera_chr3.fa	gi|83280973|ref|AC_000025.1|	1	MuERV-L	52159336	52159741	ltr
4372	Mm_Celera	mm_alt_Mm_Celera_chr3.fa	gi|83280973|ref|AC_000025.1|	1	MuERV-L	53891193	53891612	gag
4373	Mm_Celera	mm_alt_Mm_Celera_chr3.fa	gi|83280973|ref|AC_000025.1|	1	MuERV-L	54204798	54205215	ltr
4374	Mm_Celera	mm_alt_Mm_Celera_chr3.fa	gi|83280973|ref|AC_000025.1|	1	MuERV-L	55973522	55973933	ltr
4375	Mm_Celera	mm_alt_Mm_Celera_chr3.fa	gi|83280973|ref|AC_000025.1|	1	MuERV-L	56493347	56493543	ltr
4376	Mm_Celera	mm_alt_Mm_Celera_chr3.fa	gi|83280973|ref|AC_000025.1|	1	MuERV-L	57013405	57013812	ltr
4377	Mm_Celera	mm_alt_Mm_Celera_chr3.fa	gi|83280973|ref|AC_000025.1|	1	MuERV-L	58531387	58531635	pol
4378	Mm_Celera	mm_alt_Mm_Celera_chr3.fa	gi|83280973|ref|AC_000025.1|	1	MuERV-L	61420970	61421380	ltr
4379	Mm_Celera	mm_alt_Mm_Celera_chr3.fa	gi|83280973|ref|AC_000025.1|	1	MuERV-L	62040083	62044273	ltr
4380	Mm_Celera	mm_alt_Mm_Celera_chr3.fa	gi|83280973|ref|AC_000025.1|	1	MuERV-L	66559371	66559661	ltr
4381	Mm_Celera	mm_alt_Mm_Celera_chr3.fa	gi|83280973|ref|AC_000025.1|	1	MuERV-L	66991554	66997859	ltr-gag-pol-ltr
4382	Mm_Celera	mm_alt_Mm_Celera_chr3.fa	gi|83280973|ref|AC_000025.1|	1	MuERV-L	69955581	69955995	ltr
4383	Mm_Celera	mm_alt_Mm_Celera_chr3.fa	gi|83280973|ref|AC_000025.1|	1	MuERV-L	70015406	70030136	ltr-gag-pol-ltr
4384	Mm_Celera	mm_alt_Mm_Celera_chr3.fa	gi|83280973|ref|AC_000025.1|	1	MuERV-L	70042610	70046797	ltr
4385	Mm_Celera	mm_alt_Mm_Celera_chr3.fa	gi|83280973|ref|AC_000025.1|	1	MuERV-L	76964750	76965804	ltr-gag-ltr
4386	Mm_Celera	mm_alt_Mm_Celera_chr3.fa	gi|83280973|ref|AC_000025.1|	1	MuERV-L	76965852	76967324	gag
4387	Mm_Celera	mm_alt_Mm_Celera_chr3.fa	gi|83280973|ref|AC_000025.1|	1	MuERV-L	77627293	77627728	ltr
4388	Mm_Celera	mm_alt_Mm_Celera_chr3.fa	gi|83280973|ref|AC_000025.1|	1	MuERV-L	78467856	78468048	ltr
4389	Mm_Celera	mm_alt_Mm_Celera_chr3.fa	gi|83280973|ref|AC_000025.1|	1	MuERV-L	83692220	83692614	ltr
4390	Mm_Celera	mm_alt_Mm_Celera_chr3.fa	gi|83280973|ref|AC_000025.1|	1	MuERV-L	85784210	85784395	ltr
4391	Mm_Celera	mm_alt_Mm_Celera_chr3.fa	gi|83280973|ref|AC_000025.1|	1	MuERV-L	86506233	86506642	ltr
4392	Mm_Celera	mm_alt_Mm_Celera_chr3.fa	gi|83280973|ref|AC_000025.1|	1	MuERV-L	90283919	90284047	pol
4393	Mm_Celera	mm_alt_Mm_Celera_chr3.fa	gi|83280973|ref|AC_000025.1|	1	MuERV-L	93444572	93445771	gag-pol
4394	Mm_Celera	mm_alt_Mm_Celera_chr3.fa	gi|83280973|ref|AC_000025.1|	1	MuERV-L	95962042	95962467	gag
4395	Mm_Celera	mm_alt_Mm_Celera_chr3.fa	gi|83280973|ref|AC_000025.1|	1	MuERV-L	96794952	96801247	ltr-gag-ltr
4396	Mm_Celera	mm_alt_Mm_Celera_chr3.fa	gi|83280973|ref|AC_000025.1|	1	MuERV-L	98033459	98034046	gag
4397	Mm_Celera	mm_alt_Mm_Celera_chr3.fa	gi|83280973|ref|AC_000025.1|	1	MuERV-L	100324334	100324594	gag
4398	Mm_Celera	mm_alt_Mm_Celera_chr3.fa	gi|83280973|ref|AC_000025.1|	1	MuERV-L	100932283	100932475	ltr
4399	Mm_Celera	mm_alt_Mm_Celera_chr3.fa	gi|83280973|ref|AC_000025.1|	1	MuERV-L	102598142	102598551	ltr
4400	Mm_Celera	mm_alt_Mm_Celera_chr3.fa	gi|83280973|ref|AC_000025.1|	1	MuERV-L	106611441	106611633	ltr
4401	Mm_Celera	mm_alt_Mm_Celera_chr3.fa	gi|83280973|ref|AC_000025.1|	1	MuERV-L	112195855	112196265	ltr
4402	Mm_Celera	mm_alt_Mm_Celera_chr3.fa	gi|83280973|ref|AC_000025.1|	1	MuERV-L	113804699	113804885	ltr
4403	Mm_Celera	mm_alt_Mm_Celera_chr3.fa	gi|83280973|ref|AC_000025.1|	1	MuERV-L	115536941	115537126	ltr
4404	Mm_Celera	mm_alt_Mm_Celera_chr3.fa	gi|83280973|ref|AC_000025.1|	1	MuERV-L	119357296	119357705	ltr
4405	Mm_Celera	mm_alt_Mm_Celera_chr3.fa	gi|83280973|ref|AC_000025.1|	1	MuERV-L	120034225	120040084	ltr-gag-pol-ltr
4406	Mm_Celera	mm_alt_Mm_Celera_chr3.fa	gi|83280973|ref|AC_000025.1|	1	MuERV-L	120110470	120110570	ltr
4407	Mm_Celera	mm_alt_Mm_Celera_chr3.fa	gi|83280973|ref|AC_000025.1|	1	MuERV-L	121451875	121452068	ltr
4408	Mm_Celera	mm_alt_Mm_Celera_chr3.fa	gi|83280973|ref|AC_000025.1|	1	MuERV-L	121886706	121886899	ltr
4409	Mm_Celera	mm_alt_Mm_Celera_chr3.fa	gi|83280973|ref|AC_000025.1|	1	MuERV-L	123284588	123295965	gag-pol-ltr
4410	Mm_Celera	mm_alt_Mm_Celera_chr3.fa	gi|83280973|ref|AC_000025.1|	1	MuERV-L	123296293	123296502	gag
4411	Mm_Celera	mm_alt_Mm_Celera_chr3.fa	gi|83280973|ref|AC_000025.1|	1	MuERV-L	124687666	124687861	ltr
4412	Mm_Celera	mm_alt_Mm_Celera_chr3.fa	gi|83280973|ref|AC_000025.1|	1	MuERV-L	125450291	125450581	gag
4413	Mm_Celera	mm_alt_Mm_Celera_chr3.fa	gi|83280973|ref|AC_000025.1|	1	MuERV-L	126019317	126019727	ltr
4414	Mm_Celera	mm_alt_Mm_Celera_chr3.fa	gi|83280973|ref|AC_000025.1|	1	MuERV-L	126234697	126235105	ltr
4415	Mm_Celera	mm_alt_Mm_Celera_chr3.fa	gi|83280973|ref|AC_000025.1|	1	MuERV-L	130669888	130670297	ltr
4416	Mm_Celera	mm_alt_Mm_Celera_chr3.fa	gi|83280973|ref|AC_000025.1|	1	MuERV-L	135964882	135971207	ltr-gag-pol-ltr
4417	Mm_Celera	mm_alt_Mm_Celera_chr3.fa	gi|83280973|ref|AC_000025.1|	1	MuERV-L	138000174	138000398	pol
4418	Mm_Celera	mm_alt_Mm_Celera_chr3.fa	gi|83280973|ref|AC_000025.1|	1	MuERV-L	140429525	140429934	ltr
4419	Mm_Celera	mm_alt_Mm_Celera_chr3.fa	gi|83280973|ref|AC_000025.1|	1	MuERV-L	141167098	141167533	ltr
4420	Mm_Celera	mm_alt_Mm_Celera_chr3.fa	gi|83280973|ref|AC_000025.1|	1	MuERV-L	141312184	141312594	ltr
4421	Mm_Celera	mm_alt_Mm_Celera_chr3.fa	gi|83280973|ref|AC_000025.1|	1	MuERV-L	141605128	141605537	ltr
4422	Mm_Celera	mm_alt_Mm_Celera_chr3.fa	gi|83280973|ref|AC_000025.1|	1	MuERV-L	144041911	144042315	ltr
4423	Mm_Celera	mm_alt_Mm_Celera_chr3.fa	gi|83280973|ref|AC_000025.1|	1	MuERV-L	144286131	144286564	ltr
4424	Mm_Celera	mm_alt_Mm_Celera_chr3.fa	gi|83280973|ref|AC_000025.1|	1	MuERV-L	144575100	144575510	ltr
4425	Mm_Celera	mm_alt_Mm_Celera_chr3.fa	gi|83280973|ref|AC_000025.1|	1	MuERV-L	148996460	148996738	pol
4426	Mm_Celera	mm_alt_Mm_Celera_chr3.fa	gi|83280973|ref|AC_000025.1|	1	MuERV-L	149920893	149921287	ltr
4427	Mm_Celera	mm_alt_Mm_Celera_chr3.fa	gi|83280973|ref|AC_000025.1|	1	MuERV-L	150977592	150977788	ltr
4428	Mm_Celera	mm_alt_Mm_Celera_chr3.fa	gi|83280973|ref|AC_000025.1|	1	MuERV-L	151358246	151358631	ltr
4429	Mm_Celera	mm_alt_Mm_Celera_chr3.fa	gi|83280973|ref|AC_000025.1|	1	MuERV-L	151399607	151399774	ltr
4430	Mm_Celera	mm_alt_Mm_Celera_chr3.fa	gi|83280973|ref|AC_000025.1|	1	MuERV-L	153118549	153118728	ltr
4431	Mm_Celera	mm_alt_Mm_Celera_chr3.fa	gi|83280973|ref|AC_000025.1|	1	MuERV-L	154412461	154412592	pol
4432	Mm_Celera	mm_alt_Mm_Celera_chr3.fa	gi|83280973|ref|AC_000025.1|	1	MuERV-L	158366319	158366732	ltr
4433	Mm_Celera	mm_alt_Mm_Celera_chr3.fa	gi|83280973|ref|AC_000025.1|	1	MuERV-L	165323854	165330022	ltr-gag-pol-ltr
4434	Mm_Celera	mm_alt_Mm_Celera_chr3.fa	gi|83280973|ref|AC_000025.1|	1	MuERV-L	165628216	165628425	gag
4435	Mm_Celera	mm_alt_Mm_Celera_chr3.fa	gi|83280973|ref|AC_000025.1|	1	MuERV-L	166032993	166033187	ltr
4436	Mm_Celera	mm_alt_Mm_Celera_chr3.fa	gi|83280973|ref|AC_000025.1|	1	MuERV-L	166376752	166377552	gag
4437	Mm_Celera	mm_alt_Mm_Celera_chr3.fa	gi|83280973|ref|AC_000025.1|	-1	MuERV-L	165951388	165951809	ltr
4438	Mm_Celera	mm_alt_Mm_Celera_chr3.fa	gi|83280973|ref|AC_000025.1|	-1	MuERV-L	164193152	164193561	ltr
4439	Mm_Celera	mm_alt_Mm_Celera_chr3.fa	gi|83280973|ref|AC_000025.1|	-1	MuERV-L	164170615	164171024	ltr
4440	Mm_Celera	mm_alt_Mm_Celera_chr3.fa	gi|83280973|ref|AC_000025.1|	-1	MuERV-L	159552569	159552962	ltr
4441	Mm_Celera	mm_alt_Mm_Celera_chr3.fa	gi|83280973|ref|AC_000025.1|	-1	MuERV-L	156164427	156164924	pol-ltr
4442	Mm_Celera	mm_alt_Mm_Celera_chr3.fa	gi|83280973|ref|AC_000025.1|	-1	MuERV-L	155100106	155100268	ltr
4443	Mm_Celera	mm_alt_Mm_Celera_chr3.fa	gi|83280973|ref|AC_000025.1|	-1	MuERV-L	153366751	153367160	ltr
4444	Mm_Celera	mm_alt_Mm_Celera_chr3.fa	gi|83280973|ref|AC_000025.1|	-1	MuERV-L	151465562	151466095	gag
4445	Mm_Celera	mm_alt_Mm_Celera_chr3.fa	gi|83280973|ref|AC_000025.1|	-1	MuERV-L	147191205	147191705	ltr
4446	Mm_Celera	mm_alt_Mm_Celera_chr3.fa	gi|83280973|ref|AC_000025.1|	-1	MuERV-L	146528433	146528848	ltr
4447	Mm_Celera	mm_alt_Mm_Celera_chr3.fa	gi|83280973|ref|AC_000025.1|	-1	MuERV-L	146233565	146233771	ltr
4448	Mm_Celera	mm_alt_Mm_Celera_chr3.fa	gi|83280973|ref|AC_000025.1|	-1	MuERV-L	145836578	145836913	ltr
4449	Mm_Celera	mm_alt_Mm_Celera_chr3.fa	gi|83280973|ref|AC_000025.1|	-1	MuERV-L	145586431	145586598	ltr
4450	Mm_Celera	mm_alt_Mm_Celera_chr3.fa	gi|83280973|ref|AC_000025.1|	-1	MuERV-L	142866899	142867008	ltr
4451	Mm_Celera	mm_alt_Mm_Celera_chr3.fa	gi|83280973|ref|AC_000025.1|	-1	MuERV-L	141470282	141470719	ltr
4452	Mm_Celera	mm_alt_Mm_Celera_chr3.fa	gi|83280973|ref|AC_000025.1|	-1	MuERV-L	139854595	139854998	ltr
4453	Mm_Celera	mm_alt_Mm_Celera_chr3.fa	gi|83280973|ref|AC_000025.1|	-1	MuERV-L	138336459	138336634	ltr
4454	Mm_Celera	mm_alt_Mm_Celera_chr3.fa	gi|83280973|ref|AC_000025.1|	-1	MuERV-L	138000450	138001097	gag
4455	Mm_Celera	mm_alt_Mm_Celera_chr3.fa	gi|83280973|ref|AC_000025.1|	-1	MuERV-L	135999725	136000022	ltr
4456	Mm_Celera	mm_alt_Mm_Celera_chr3.fa	gi|83280973|ref|AC_000025.1|	-1	MuERV-L	134772820	134772990	ltr
4457	Mm_Celera	mm_alt_Mm_Celera_chr3.fa	gi|83280973|ref|AC_000025.1|	-1	MuERV-L	132623825	132623933	ltr
4458	Mm_Celera	mm_alt_Mm_Celera_chr3.fa	gi|83280973|ref|AC_000025.1|	-1	MuERV-L	128728476	128728672	ltr
4459	Mm_Celera	mm_alt_Mm_Celera_chr3.fa	gi|83280973|ref|AC_000025.1|	-1	MuERV-L	127181135	127181544	ltr
4460	Mm_Celera	mm_alt_Mm_Celera_chr3.fa	gi|83280973|ref|AC_000025.1|	-1	MuERV-L	121918294	121918464	ltr
4461	Mm_Celera	mm_alt_Mm_Celera_chr3.fa	gi|83280973|ref|AC_000025.1|	-1	MuERV-L	121184065	121184457	ltr
4462	Mm_Celera	mm_alt_Mm_Celera_chr3.fa	gi|83280973|ref|AC_000025.1|	-1	MuERV-L	119980152	119980208	ltr
4463	Mm_Celera	mm_alt_Mm_Celera_chr3.fa	gi|83280973|ref|AC_000025.1|	-1	MuERV-L	118773551	118776996	pol-ltr
4464	Mm_Celera	mm_alt_Mm_Celera_chr3.fa	gi|83280973|ref|AC_000025.1|	-1	MuERV-L	118369312	118369488	ltr
4465	Mm_Celera	mm_alt_Mm_Celera_chr3.fa	gi|83280973|ref|AC_000025.1|	-1	MuERV-L	117944639	117944835	ltr
4466	Mm_Celera	mm_alt_Mm_Celera_chr3.fa	gi|83280973|ref|AC_000025.1|	-1	MuERV-L	115228803	115235185	ltr-gag-pol-ltr
4467	Mm_Celera	mm_alt_Mm_Celera_chr3.fa	gi|83280973|ref|AC_000025.1|	-1	MuERV-L	115019190	115019361	ltr
4468	Mm_Celera	mm_alt_Mm_Celera_chr3.fa	gi|83280973|ref|AC_000025.1|	-1	MuERV-L	113623728	113624125	ltr
4469	Mm_Celera	mm_alt_Mm_Celera_chr3.fa	gi|83280973|ref|AC_000025.1|	-1	MuERV-L	113183146	113183530	ltr
4470	Mm_Celera	mm_alt_Mm_Celera_chr3.fa	gi|83280973|ref|AC_000025.1|	-1	MuERV-L	111689893	111690302	ltr
4471	Mm_Celera	mm_alt_Mm_Celera_chr3.fa	gi|83280973|ref|AC_000025.1|	-1	MuERV-L	109468635	109468763	ltr
4472	Mm_Celera	mm_alt_Mm_Celera_chr3.fa	gi|83280973|ref|AC_000025.1|	-1	MuERV-L	108932387	108932587	pol
4473	Mm_Celera	mm_alt_Mm_Celera_chr3.fa	gi|83280973|ref|AC_000025.1|	-1	MuERV-L	108918669	108924408	gag-ltr
4474	Mm_Celera	mm_alt_Mm_Celera_chr3.fa	gi|83280973|ref|AC_000025.1|	-1	MuERV-L	108120812	108120915	ltr
4475	Mm_Celera	mm_alt_Mm_Celera_chr3.fa	gi|83280973|ref|AC_000025.1|	-1	MuERV-L	106739105	106739364	ltr
4476	Mm_Celera	mm_alt_Mm_Celera_chr3.fa	gi|83280973|ref|AC_000025.1|	-1	MuERV-L	105252367	105252454	ltr
4477	Mm_Celera	mm_alt_Mm_Celera_chr3.fa	gi|83280973|ref|AC_000025.1|	-1	MuERV-L	105180321	105180644	gag
4478	Mm_Celera	mm_alt_Mm_Celera_chr3.fa	gi|83280973|ref|AC_000025.1|	-1	MuERV-L	102995875	102996570	gag
4479	Mm_Celera	mm_alt_Mm_Celera_chr3.fa	gi|83280973|ref|AC_000025.1|	-1	MuERV-L	101606181	101606616	ltr
4480	Mm_Celera	mm_alt_Mm_Celera_chr3.fa	gi|83280973|ref|AC_000025.1|	-1	MuERV-L	97635978	97636806	ltr-gag
4481	Mm_Celera	mm_alt_Mm_Celera_chr3.fa	gi|83280973|ref|AC_000025.1|	-1	MuERV-L	96862919	96863327	ltr
4482	Mm_Celera	mm_alt_Mm_Celera_chr3.fa	gi|83280973|ref|AC_000025.1|	-1	MuERV-L	94734461	94734870	ltr
4483	Mm_Celera	mm_alt_Mm_Celera_chr3.fa	gi|83280973|ref|AC_000025.1|	-1	MuERV-L	93541057	93541635	pol
4484	Mm_Celera	mm_alt_Mm_Celera_chr3.fa	gi|83280973|ref|AC_000025.1|	-1	MuERV-L	93451472	93451659	ltr
4485	Mm_Celera	mm_alt_Mm_Celera_chr3.fa	gi|83280973|ref|AC_000025.1|	-1	MuERV-L	89956156	89956571	ltr
4486	Mm_Celera	mm_alt_Mm_Celera_chr3.fa	gi|83280973|ref|AC_000025.1|	-1	MuERV-L	87622634	87622717	ltr
4487	Mm_Celera	mm_alt_Mm_Celera_chr3.fa	gi|83280973|ref|AC_000025.1|	-1	MuERV-L	85622887	85623272	ltr
4488	Mm_Celera	mm_alt_Mm_Celera_chr3.fa	gi|83280973|ref|AC_000025.1|	-1	MuERV-L	84911577	84912293	pol
4489	Mm_Celera	mm_alt_Mm_Celera_chr3.fa	gi|83280973|ref|AC_000025.1|	-1	MuERV-L	82260922	82261118	ltr
4490	Mm_Celera	mm_alt_Mm_Celera_chr3.fa	gi|83280973|ref|AC_000025.1|	-1	MuERV-L	79794466	79794663	ltr
4491	Mm_Celera	mm_alt_Mm_Celera_chr3.fa	gi|83280973|ref|AC_000025.1|	-1	MuERV-L	77618247	77618326	ltr
4492	Mm_Celera	mm_alt_Mm_Celera_chr3.fa	gi|83280973|ref|AC_000025.1|	-1	MuERV-L	77303624	77303716	ltr
4493	Mm_Celera	mm_alt_Mm_Celera_chr3.fa	gi|83280973|ref|AC_000025.1|	-1	MuERV-L	72609556	72609738	pol
4494	Mm_Celera	mm_alt_Mm_Celera_chr3.fa	gi|83280973|ref|AC_000025.1|	-1	MuERV-L	70924525	70924701	ltr
4495	Mm_Celera	mm_alt_Mm_Celera_chr3.fa	gi|83280973|ref|AC_000025.1|	-1	MuERV-L	70805461	70805933	ltr
4496	Mm_Celera	mm_alt_Mm_Celera_chr3.fa	gi|83280973|ref|AC_000025.1|	-1	MuERV-L	66592324	66598784	ltr-gag-pol-ltr
4497	Mm_Celera	mm_alt_Mm_Celera_chr3.fa	gi|83280973|ref|AC_000025.1|	-1	MuERV-L	65465411	65465815	ltr
4498	Mm_Celera	mm_alt_Mm_Celera_chr3.fa	gi|83280973|ref|AC_000025.1|	-1	MuERV-L	62515999	62516373	pol
4499	Mm_Celera	mm_alt_Mm_Celera_chr3.fa	gi|83280973|ref|AC_000025.1|	-1	MuERV-L	62037761	62039571	ltr-gag
4500	Mm_Celera	mm_alt_Mm_Celera_chr3.fa	gi|83280973|ref|AC_000025.1|	-1	MuERV-L	60559297	60559676	ltr
4501	Mm_Celera	mm_alt_Mm_Celera_chr3.fa	gi|83280973|ref|AC_000025.1|	-1	MuERV-L	58025196	58025490	ltr
4502	Mm_Celera	mm_alt_Mm_Celera_chr3.fa	gi|83280973|ref|AC_000025.1|	-1	MuERV-L	56497641	56497839	ltr
4503	Mm_Celera	mm_alt_Mm_Celera_chr3.fa	gi|83280973|ref|AC_000025.1|	-1	MuERV-L	55990548	55990935	ltr
4504	Mm_Celera	mm_alt_Mm_Celera_chr3.fa	gi|83280973|ref|AC_000025.1|	-1	MuERV-L	55306083	55306215	ltr
4505	Mm_Celera	mm_alt_Mm_Celera_chr3.fa	gi|83280973|ref|AC_000025.1|	-1	MuERV-L	54880070	54880473	ltr
4506	Mm_Celera	mm_alt_Mm_Celera_chr3.fa	gi|83280973|ref|AC_000025.1|	-1	MuERV-L	52092567	52092948	ltr
4507	Mm_Celera	mm_alt_Mm_Celera_chr3.fa	gi|83280973|ref|AC_000025.1|	-1	MuERV-L	50945161	50945564	ltr
4508	Mm_Celera	mm_alt_Mm_Celera_chr3.fa	gi|83280973|ref|AC_000025.1|	-1	MuERV-L	50738750	50739123	ltr
4509	Mm_Celera	mm_alt_Mm_Celera_chr3.fa	gi|83280973|ref|AC_000025.1|	-1	MuERV-L	50705844	50706072	ltr
4510	Mm_Celera	mm_alt_Mm_Celera_chr3.fa	gi|83280973|ref|AC_000025.1|	-1	MuERV-L	50095858	50095988	ltr
4511	Mm_Celera	mm_alt_Mm_Celera_chr3.fa	gi|83280973|ref|AC_000025.1|	-1	MuERV-L	46008781	46008977	ltr
4512	Mm_Celera	mm_alt_Mm_Celera_chr3.fa	gi|83280973|ref|AC_000025.1|	-1	MuERV-L	43351026	43351439	gag-pol
4513	Mm_Celera	mm_alt_Mm_Celera_chr3.fa	gi|83280973|ref|AC_000025.1|	-1	MuERV-L	40387810	40388055	pol
4514	Mm_Celera	mm_alt_Mm_Celera_chr3.fa	gi|83280973|ref|AC_000025.1|	-1	MuERV-L	39403795	39404276	ltr
4515	Mm_Celera	mm_alt_Mm_Celera_chr3.fa	gi|83280973|ref|AC_000025.1|	-1	MuERV-L	35829986	35830696	pol
4516	Mm_Celera	mm_alt_Mm_Celera_chr3.fa	gi|83280973|ref|AC_000025.1|	-1	MuERV-L	30621096	30621350	gag
4517	Mm_Celera	mm_alt_Mm_Celera_chr3.fa	gi|83280973|ref|AC_000025.1|	-1	MuERV-L	30477671	30478164	ltr
4518	Mm_Celera	mm_alt_Mm_Celera_chr3.fa	gi|83280973|ref|AC_000025.1|	-1	MuERV-L	29845628	29846043	ltr
4519	Mm_Celera	mm_alt_Mm_Celera_chr3.fa	gi|83280973|ref|AC_000025.1|	-1	MuERV-L	27777663	27778084	ltr
4520	Mm_Celera	mm_alt_Mm_Celera_chr3.fa	gi|83280973|ref|AC_000025.1|	-1	MuERV-L	24035223	24035497	ltr
4521	Mm_Celera	mm_alt_Mm_Celera_chr3.fa	gi|83280973|ref|AC_000025.1|	-1	MuERV-L	23632045	23632221	ltr
4522	Mm_Celera	mm_alt_Mm_Celera_chr3.fa	gi|83280973|ref|AC_000025.1|	-1	MuERV-L	23443719	23443898	pol
4523	Mm_Celera	mm_alt_Mm_Celera_chr3.fa	gi|83280973|ref|AC_000025.1|	-1	MuERV-L	21970129	21970514	ltr
4524	Mm_Celera	mm_alt_Mm_Celera_chr3.fa	gi|83280973|ref|AC_000025.1|	-1	MuERV-L	17702326	17702522	ltr
4525	Mm_Celera	mm_alt_Mm_Celera_chr3.fa	gi|83280973|ref|AC_000025.1|	-1	MuERV-L	17118211	17118327	ltr
4526	Mm_Celera	mm_alt_Mm_Celera_chr3.fa	gi|83280973|ref|AC_000025.1|	-1	MuERV-L	15968229	15968795	gag
4527	Mm_Celera	mm_alt_Mm_Celera_chr3.fa	gi|83280973|ref|AC_000025.1|	-1	MuERV-L	14949478	14949780	gag
4528	Mm_Celera	mm_alt_Mm_Celera_chr3.fa	gi|83280973|ref|AC_000025.1|	-1	MuERV-L	13128396	13129359	ltr-pol-ltr
4529	Mm_Celera	mm_alt_Mm_Celera_chr3.fa	gi|83280973|ref|AC_000025.1|	-1	MuERV-L	10537509	10537745	gag
4530	Mm_Celera	mm_alt_Mm_Celera_chr3.fa	gi|83280973|ref|AC_000025.1|	-1	MuERV-L	10518570	10518729	ltr
4531	Mm_Celera	mm_alt_Mm_Celera_chr3.fa	gi|83280973|ref|AC_000025.1|	-1	MuERV-L	10247235	10250380	ltr-gag-pol
4532	Mm_Celera	mm_alt_Mm_Celera_chr3.fa	gi|83280973|ref|AC_000025.1|	-1	MuERV-L	9784210	9784386	ltr
4533	Mm_Celera	mm_alt_Mm_Celera_chr3.fa	gi|83280973|ref|AC_000025.1|	-1	MuERV-L	6743847	6744326	pol
4534	Mm_Celera	mm_alt_Mm_Celera_chr3.fa	gi|83280973|ref|AC_000025.1|	-1	MuERV-L	6629817	6630675	pol-ltr
4535	Mm_Celera	mm_alt_Mm_Celera_chr3.fa	gi|83280973|ref|AC_000025.1|	-1	MuERV-L	6128474	6128866	ltr
4536	Mm_Celera	mm_alt_Mm_Celera_chr3.fa	gi|83280973|ref|AC_000025.1|	-1	MuERV-L	4517060	4517469	ltr
4537	Mm_Celera	mm_alt_Mm_Celera_chr3.fa	gi|83280973|ref|AC_000025.1|	-1	MuERV-L	4173806	4174219	ltr
4538	Mm_Celera	mm_alt_Mm_Celera_chr3.fa	gi|83280973|ref|AC_000025.1|	-1	MuERV-L	3554343	3554752	ltr
4539	Mm_Celera	mm_alt_Mm_Celera_chr3.fa	gi|83280973|ref|AC_000025.1|	-1	MuERV-L	3367258	3374509	ltr-gag-pol-ltr
4540	Mm_Celera	mm_alt_Mm_Celera_chr4.fa	gi|83280975|ref|AC_000026.1|	1	MuERV-L	3585895	3586303	ltr
4541	Mm_Celera	mm_alt_Mm_Celera_chr4.fa	gi|83280975|ref|AC_000026.1|	1	MuERV-L	3803453	3803889	ltr
4542	Mm_Celera	mm_alt_Mm_Celera_chr4.fa	gi|83280975|ref|AC_000026.1|	1	MuERV-L	15622223	15622414	ltr
4543	Mm_Celera	mm_alt_Mm_Celera_chr4.fa	gi|83280975|ref|AC_000026.1|	1	MuERV-L	16667339	16669309	ltr-gag
4544	Mm_Celera	mm_alt_Mm_Celera_chr4.fa	gi|83280975|ref|AC_000026.1|	1	MuERV-L	16747131	16747323	ltr
4545	Mm_Celera	mm_alt_Mm_Celera_chr4.fa	gi|83280975|ref|AC_000026.1|	1	MuERV-L	18711580	18711989	ltr
4546	Mm_Celera	mm_alt_Mm_Celera_chr4.fa	gi|83280975|ref|AC_000026.1|	1	MuERV-L	19872447	19872822	ltr
4547	Mm_Celera	mm_alt_Mm_Celera_chr4.fa	gi|83280975|ref|AC_000026.1|	1	MuERV-L	20322079	20322489	ltr
4548	Mm_Celera	mm_alt_Mm_Celera_chr4.fa	gi|83280975|ref|AC_000026.1|	1	MuERV-L	21583220	21584367	pol-ltr
4549	Mm_Celera	mm_alt_Mm_Celera_chr4.fa	gi|83280975|ref|AC_000026.1|	1	MuERV-L	27109756	27110538	gag
4550	Mm_Celera	mm_alt_Mm_Celera_chr4.fa	gi|83280975|ref|AC_000026.1|	1	MuERV-L	29113217	29113413	ltr
4551	Mm_Celera	mm_alt_Mm_Celera_chr4.fa	gi|83280975|ref|AC_000026.1|	1	MuERV-L	32596397	32596593	ltr
4552	Mm_Celera	mm_alt_Mm_Celera_chr4.fa	gi|83280975|ref|AC_000026.1|	1	MuERV-L	35684367	35684723	gag
4553	Mm_Celera	mm_alt_Mm_Celera_chr4.fa	gi|83280975|ref|AC_000026.1|	1	MuERV-L	39303028	39303418	ltr
4554	Mm_Celera	mm_alt_Mm_Celera_chr4.fa	gi|83280975|ref|AC_000026.1|	1	MuERV-L	40123561	40127779	ltr-gag-ltr
4555	Mm_Celera	mm_alt_Mm_Celera_chr4.fa	gi|83280975|ref|AC_000026.1|	1	MuERV-L	46357712	46358147	ltr
4556	Mm_Celera	mm_alt_Mm_Celera_chr4.fa	gi|83280975|ref|AC_000026.1|	1	MuERV-L	47475671	47475856	ltr
4557	Mm_Celera	mm_alt_Mm_Celera_chr4.fa	gi|83280975|ref|AC_000026.1|	1	MuERV-L	47950902	47954043	gag-pol
4558	Mm_Celera	mm_alt_Mm_Celera_chr4.fa	gi|83280975|ref|AC_000026.1|	1	MuERV-L	48719628	48720063	ltr
4559	Mm_Celera	mm_alt_Mm_Celera_chr4.fa	gi|83280975|ref|AC_000026.1|	1	MuERV-L	49522286	49528479	gag-pol-ltr
4560	Mm_Celera	mm_alt_Mm_Celera_chr4.fa	gi|83280975|ref|AC_000026.1|	1	MuERV-L	52139570	52139979	ltr
4561	Mm_Celera	mm_alt_Mm_Celera_chr4.fa	gi|83280975|ref|AC_000026.1|	1	MuERV-L	52860324	52860768	ltr
4562	Mm_Celera	mm_alt_Mm_Celera_chr4.fa	gi|83280975|ref|AC_000026.1|	1	MuERV-L	62270323	62270516	ltr
4563	Mm_Celera	mm_alt_Mm_Celera_chr4.fa	gi|83280975|ref|AC_000026.1|	1	MuERV-L	64370273	64370433	ltr
4564	Mm_Celera	mm_alt_Mm_Celera_chr4.fa	gi|83280975|ref|AC_000026.1|	1	MuERV-L	66030367	66030767	ltr
4565	Mm_Celera	mm_alt_Mm_Celera_chr4.fa	gi|83280975|ref|AC_000026.1|	1	MuERV-L	69052649	69052806	ltr
4566	Mm_Celera	mm_alt_Mm_Celera_chr4.fa	gi|83280975|ref|AC_000026.1|	1	MuERV-L	69069382	69069796	ltr
4567	Mm_Celera	mm_alt_Mm_Celera_chr4.fa	gi|83280975|ref|AC_000026.1|	1	MuERV-L	71452919	71453470	gag
4568	Mm_Celera	mm_alt_Mm_Celera_chr4.fa	gi|83280975|ref|AC_000026.1|	1	MuERV-L	71521864	71522063	ltr
4569	Mm_Celera	mm_alt_Mm_Celera_chr4.fa	gi|83280975|ref|AC_000026.1|	1	MuERV-L	71901393	71901589	ltr
4570	Mm_Celera	mm_alt_Mm_Celera_chr4.fa	gi|83280975|ref|AC_000026.1|	1	MuERV-L	72297229	72297660	ltr
4571	Mm_Celera	mm_alt_Mm_Celera_chr4.fa	gi|83280975|ref|AC_000026.1|	1	MuERV-L	72419316	72421818	ltr-gag-pol
4572	Mm_Celera	mm_alt_Mm_Celera_chr4.fa	gi|83280975|ref|AC_000026.1|	1	MuERV-L	72956099	72956927	ltr-gag
4573	Mm_Celera	mm_alt_Mm_Celera_chr4.fa	gi|83280975|ref|AC_000026.1|	1	MuERV-L	73239613	73239789	ltr
4574	Mm_Celera	mm_alt_Mm_Celera_chr4.fa	gi|83280975|ref|AC_000026.1|	1	MuERV-L	74291189	74291601	ltr
4575	Mm_Celera	mm_alt_Mm_Celera_chr4.fa	gi|83280975|ref|AC_000026.1|	1	MuERV-L	74582379	74582571	ltr
4576	Mm_Celera	mm_alt_Mm_Celera_chr4.fa	gi|83280975|ref|AC_000026.1|	1	MuERV-L	75962813	75963222	ltr
4577	Mm_Celera	mm_alt_Mm_Celera_chr4.fa	gi|83280975|ref|AC_000026.1|	1	MuERV-L	78826834	78827250	gag
4578	Mm_Celera	mm_alt_Mm_Celera_chr4.fa	gi|83280975|ref|AC_000026.1|	1	MuERV-L	82896587	82896772	ltr
4579	Mm_Celera	mm_alt_Mm_Celera_chr4.fa	gi|83280975|ref|AC_000026.1|	1	MuERV-L	85155172	85155364	ltr
4580	Mm_Celera	mm_alt_Mm_Celera_chr4.fa	gi|83280975|ref|AC_000026.1|	1	MuERV-L	85322843	85328830	ltr
4581	Mm_Celera	mm_alt_Mm_Celera_chr4.fa	gi|83280975|ref|AC_000026.1|	1	MuERV-L	85846628	85847074	pol
4582	Mm_Celera	mm_alt_Mm_Celera_chr4.fa	gi|83280975|ref|AC_000026.1|	1	MuERV-L	87155755	87156162	ltr
4583	Mm_Celera	mm_alt_Mm_Celera_chr4.fa	gi|83280975|ref|AC_000026.1|	1	MuERV-L	87642313	87643091	pol-ltr
4584	Mm_Celera	mm_alt_Mm_Celera_chr4.fa	gi|83280975|ref|AC_000026.1|	1	MuERV-L	95561233	95561648	ltr
4585	Mm_Celera	mm_alt_Mm_Celera_chr4.fa	gi|83280975|ref|AC_000026.1|	1	MuERV-L	97133585	97133999	ltr
4586	Mm_Celera	mm_alt_Mm_Celera_chr4.fa	gi|83280975|ref|AC_000026.1|	1	MuERV-L	98967126	98967403	ltr
4587	Mm_Celera	mm_alt_Mm_Celera_chr4.fa	gi|83280975|ref|AC_000026.1|	1	MuERV-L	100337574	100338048	ltr
4588	Mm_Celera	mm_alt_Mm_Celera_chr4.fa	gi|83280975|ref|AC_000026.1|	1	MuERV-L	103847330	103847740	ltr
4589	Mm_Celera	mm_alt_Mm_Celera_chr4.fa	gi|83280975|ref|AC_000026.1|	1	MuERV-L	104152972	104153381	ltr
4590	Mm_Celera	mm_alt_Mm_Celera_chr4.fa	gi|83280975|ref|AC_000026.1|	1	MuERV-L	104588670	104589424	ltr-gag
4591	Mm_Celera	mm_alt_Mm_Celera_chr4.fa	gi|83280975|ref|AC_000026.1|	1	MuERV-L	104660973	104661165	ltr
4592	Mm_Celera	mm_alt_Mm_Celera_chr4.fa	gi|83280975|ref|AC_000026.1|	1	MuERV-L	106757149	106758913	gag-pol
4593	Mm_Celera	mm_alt_Mm_Celera_chr4.fa	gi|83280975|ref|AC_000026.1|	1	MuERV-L	108028890	108029240	pol
4594	Mm_Celera	mm_alt_Mm_Celera_chr4.fa	gi|83280975|ref|AC_000026.1|	1	MuERV-L	113275358	113275749	ltr
4595	Mm_Celera	mm_alt_Mm_Celera_chr4.fa	gi|83280975|ref|AC_000026.1|	1	MuERV-L	119018170	119018464	ltr
4596	Mm_Celera	mm_alt_Mm_Celera_chr4.fa	gi|83280975|ref|AC_000026.1|	1	MuERV-L	120593798	120593951	ltr
4597	Mm_Celera	mm_alt_Mm_Celera_chr4.fa	gi|83280975|ref|AC_000026.1|	1	MuERV-L	122513609	122513996	ltr
4598	Mm_Celera	mm_alt_Mm_Celera_chr4.fa	gi|83280975|ref|AC_000026.1|	1	MuERV-L	124932693	124933064	pol
4599	Mm_Celera	mm_alt_Mm_Celera_chr4.fa	gi|83280975|ref|AC_000026.1|	1	MuERV-L	125801431	125801826	ltr
4600	Mm_Celera	mm_alt_Mm_Celera_chr4.fa	gi|83280975|ref|AC_000026.1|	1	MuERV-L	128112645	128112782	ltr
4601	Mm_Celera	mm_alt_Mm_Celera_chr4.fa	gi|83280975|ref|AC_000026.1|	1	MuERV-L	130428906	130429086	ltr
4602	Mm_Celera	mm_alt_Mm_Celera_chr4.fa	gi|83280975|ref|AC_000026.1|	1	MuERV-L	130609358	130609780	pol
4603	Mm_Celera	mm_alt_Mm_Celera_chr4.fa	gi|83280975|ref|AC_000026.1|	1	MuERV-L	132322401	132328430	gag-ltr
4604	Mm_Celera	mm_alt_Mm_Celera_chr4.fa	gi|83280975|ref|AC_000026.1|	1	MuERV-L	135077448	135077640	ltr
4605	Mm_Celera	mm_alt_Mm_Celera_chr4.fa	gi|83280975|ref|AC_000026.1|	1	MuERV-L	141815454	141815804	pol
4606	Mm_Celera	mm_alt_Mm_Celera_chr4.fa	gi|83280975|ref|AC_000026.1|	1	MuERV-L	146431960	146432472	ltr
4607	Mm_Celera	mm_alt_Mm_Celera_chr4.fa	gi|83280975|ref|AC_000026.1|	1	MuERV-L	157455625	157455775	ltr
4608	Mm_Celera	mm_alt_Mm_Celera_chr4.fa	gi|83280975|ref|AC_000026.1|	1	MuERV-L	157593293	157593670	pol-ltr
4609	Mm_Celera	mm_alt_Mm_Celera_chr4.fa	gi|83280975|ref|AC_000026.1|	-1	MuERV-L	155038422	155038786	ltr
4610	Mm_Celera	mm_alt_Mm_Celera_chr4.fa	gi|83280975|ref|AC_000026.1|	-1	MuERV-L	152757153	152757338	ltr
4611	Mm_Celera	mm_alt_Mm_Celera_chr4.fa	gi|83280975|ref|AC_000026.1|	-1	MuERV-L	146015265	146015655	ltr
4612	Mm_Celera	mm_alt_Mm_Celera_chr4.fa	gi|83280975|ref|AC_000026.1|	-1	MuERV-L	145888377	145888565	ltr
4613	Mm_Celera	mm_alt_Mm_Celera_chr4.fa	gi|83280975|ref|AC_000026.1|	-1	MuERV-L	145304791	145306277	pol-ltr
4614	Mm_Celera	mm_alt_Mm_Celera_chr4.fa	gi|83280975|ref|AC_000026.1|	-1	MuERV-L	145298745	145304454	gag-ltr
4615	Mm_Celera	mm_alt_Mm_Celera_chr4.fa	gi|83280975|ref|AC_000026.1|	-1	MuERV-L	141312769	141313071	ltr
4616	Mm_Celera	mm_alt_Mm_Celera_chr4.fa	gi|83280975|ref|AC_000026.1|	-1	MuERV-L	134328683	134328853	ltr
4617	Mm_Celera	mm_alt_Mm_Celera_chr4.fa	gi|83280975|ref|AC_000026.1|	-1	MuERV-L	131744093	131744269	ltr
4618	Mm_Celera	mm_alt_Mm_Celera_chr4.fa	gi|83280975|ref|AC_000026.1|	-1	MuERV-L	126670885	126671294	ltr
4619	Mm_Celera	mm_alt_Mm_Celera_chr4.fa	gi|83280975|ref|AC_000026.1|	-1	MuERV-L	125654547	125654780	gag
4620	Mm_Celera	mm_alt_Mm_Celera_chr4.fa	gi|83280975|ref|AC_000026.1|	-1	MuERV-L	125373223	125373360	pol
4621	Mm_Celera	mm_alt_Mm_Celera_chr4.fa	gi|83280975|ref|AC_000026.1|	-1	MuERV-L	125312599	125313841	pol-ltr
4622	Mm_Celera	mm_alt_Mm_Celera_chr4.fa	gi|83280975|ref|AC_000026.1|	-1	MuERV-L	122215997	122216388	ltr
4623	Mm_Celera	mm_alt_Mm_Celera_chr4.fa	gi|83280975|ref|AC_000026.1|	-1	MuERV-L	122114396	122114592	ltr
4624	Mm_Celera	mm_alt_Mm_Celera_chr4.fa	gi|83280975|ref|AC_000026.1|	-1	MuERV-L	121475126	121475516	ltr
4625	Mm_Celera	mm_alt_Mm_Celera_chr4.fa	gi|83280975|ref|AC_000026.1|	-1	MuERV-L	119567606	119567914	pol
4626	Mm_Celera	mm_alt_Mm_Celera_chr4.fa	gi|83280975|ref|AC_000026.1|	-1	MuERV-L	116454382	116454577	ltr
4627	Mm_Celera	mm_alt_Mm_Celera_chr4.fa	gi|83280975|ref|AC_000026.1|	-1	MuERV-L	115192501	115196928	gag-pol-ltr
4628	Mm_Celera	mm_alt_Mm_Celera_chr4.fa	gi|83280975|ref|AC_000026.1|	-1	MuERV-L	109349830	109350212	ltr
4629	Mm_Celera	mm_alt_Mm_Celera_chr4.fa	gi|83280975|ref|AC_000026.1|	-1	MuERV-L	108071743	108071932	ltr
4630	Mm_Celera	mm_alt_Mm_Celera_chr4.fa	gi|83280975|ref|AC_000026.1|	-1	MuERV-L	106045793	106046194	ltr
4631	Mm_Celera	mm_alt_Mm_Celera_chr4.fa	gi|83280975|ref|AC_000026.1|	-1	MuERV-L	105999447	106003240	ltr
4632	Mm_Celera	mm_alt_Mm_Celera_chr4.fa	gi|83280975|ref|AC_000026.1|	-1	MuERV-L	105865991	105866584	ltr-gag
4633	Mm_Celera	mm_alt_Mm_Celera_chr4.fa	gi|83280975|ref|AC_000026.1|	-1	MuERV-L	104088754	104088930	ltr
4634	Mm_Celera	mm_alt_Mm_Celera_chr4.fa	gi|83280975|ref|AC_000026.1|	-1	MuERV-L	100184399	100184789	ltr
4635	Mm_Celera	mm_alt_Mm_Celera_chr4.fa	gi|83280975|ref|AC_000026.1|	-1	MuERV-L	99747874	99754087	ltr-gag-ltr
4636	Mm_Celera	mm_alt_Mm_Celera_chr4.fa	gi|83280975|ref|AC_000026.1|	-1	MuERV-L	92060253	92061101	ltr-gag
4637	Mm_Celera	mm_alt_Mm_Celera_chr4.fa	gi|83280975|ref|AC_000026.1|	-1	MuERV-L	89395336	89395752	ltr
4638	Mm_Celera	mm_alt_Mm_Celera_chr4.fa	gi|83280975|ref|AC_000026.1|	-1	MuERV-L	88842903	88843391	ltr
4639	Mm_Celera	mm_alt_Mm_Celera_chr4.fa	gi|83280975|ref|AC_000026.1|	-1	MuERV-L	88772610	88773495	ltr-gag
4640	Mm_Celera	mm_alt_Mm_Celera_chr4.fa	gi|83280975|ref|AC_000026.1|	-1	MuERV-L	86572863	86573298	ltr
4641	Mm_Celera	mm_alt_Mm_Celera_chr4.fa	gi|83280975|ref|AC_000026.1|	-1	MuERV-L	86211789	86212487	gag-pol
4642	Mm_Celera	mm_alt_Mm_Celera_chr4.fa	gi|83280975|ref|AC_000026.1|	-1	MuERV-L	79113291	79119682	ltr-gag-ltr
4643	Mm_Celera	mm_alt_Mm_Celera_chr4.fa	gi|83280975|ref|AC_000026.1|	-1	MuERV-L	78943706	78944467	gag
4644	Mm_Celera	mm_alt_Mm_Celera_chr4.fa	gi|83280975|ref|AC_000026.1|	-1	MuERV-L	78778933	78785711	ltr-gag-pol-ltr
4645	Mm_Celera	mm_alt_Mm_Celera_chr4.fa	gi|83280975|ref|AC_000026.1|	-1	MuERV-L	72742750	72743159	ltr
4646	Mm_Celera	mm_alt_Mm_Celera_chr4.fa	gi|83280975|ref|AC_000026.1|	-1	MuERV-L	70689082	70689996	pol
4647	Mm_Celera	mm_alt_Mm_Celera_chr4.fa	gi|83280975|ref|AC_000026.1|	-1	MuERV-L	70380785	70385512	gag-pol-ltr
4648	Mm_Celera	mm_alt_Mm_Celera_chr4.fa	gi|83280975|ref|AC_000026.1|	-1	MuERV-L	67327520	67327846	pol
4649	Mm_Celera	mm_alt_Mm_Celera_chr4.fa	gi|83280975|ref|AC_000026.1|	-1	MuERV-L	66716941	66717352	ltr
4650	Mm_Celera	mm_alt_Mm_Celera_chr4.fa	gi|83280975|ref|AC_000026.1|	-1	MuERV-L	60556507	60562226	ltr-gag-pol-ltr
4651	Mm_Celera	mm_alt_Mm_Celera_chr4.fa	gi|83280975|ref|AC_000026.1|	-1	MuERV-L	59151788	59158512	ltr-gag-pol-ltr
4652	Mm_Celera	mm_alt_Mm_Celera_chr4.fa	gi|83280975|ref|AC_000026.1|	-1	MuERV-L	53896797	53897208	ltr
4653	Mm_Celera	mm_alt_Mm_Celera_chr4.fa	gi|83280975|ref|AC_000026.1|	-1	MuERV-L	53302494	53302764	ltr
4654	Mm_Celera	mm_alt_Mm_Celera_chr4.fa	gi|83280975|ref|AC_000026.1|	-1	MuERV-L	52355869	52361946	ltr-gag-ltr
4655	Mm_Celera	mm_alt_Mm_Celera_chr4.fa	gi|83280975|ref|AC_000026.1|	-1	MuERV-L	51587682	51588089	ltr
4656	Mm_Celera	mm_alt_Mm_Celera_chr4.fa	gi|83280975|ref|AC_000026.1|	-1	MuERV-L	51095187	51095339	ltr
4657	Mm_Celera	mm_alt_Mm_Celera_chr4.fa	gi|83280975|ref|AC_000026.1|	-1	MuERV-L	50428321	50428632	gag
4658	Mm_Celera	mm_alt_Mm_Celera_chr4.fa	gi|83280975|ref|AC_000026.1|	-1	MuERV-L	49600927	49601052	gag
4659	Mm_Celera	mm_alt_Mm_Celera_chr4.fa	gi|83280975|ref|AC_000026.1|	-1	MuERV-L	48767148	48767557	ltr
4660	Mm_Celera	mm_alt_Mm_Celera_chr4.fa	gi|83280975|ref|AC_000026.1|	-1	MuERV-L	45311670	45317887	ltr-gag-pol-ltr
4661	Mm_Celera	mm_alt_Mm_Celera_chr4.fa	gi|83280975|ref|AC_000026.1|	-1	MuERV-L	44887743	44889224	ltr-pol-ltr
4662	Mm_Celera	mm_alt_Mm_Celera_chr4.fa	gi|83280975|ref|AC_000026.1|	-1	MuERV-L	43371257	43371487	pol
4663	Mm_Celera	mm_alt_Mm_Celera_chr4.fa	gi|83280975|ref|AC_000026.1|	-1	MuERV-L	34897378	34897792	ltr
4664	Mm_Celera	mm_alt_Mm_Celera_chr4.fa	gi|83280975|ref|AC_000026.1|	-1	MuERV-L	33382434	33382834	ltr
4665	Mm_Celera	mm_alt_Mm_Celera_chr4.fa	gi|83280975|ref|AC_000026.1|	-1	MuERV-L	31663654	31669646	ltr-pol-ltr
4666	Mm_Celera	mm_alt_Mm_Celera_chr4.fa	gi|83280975|ref|AC_000026.1|	-1	MuERV-L	29846440	29846913	gag
4667	Mm_Celera	mm_alt_Mm_Celera_chr4.fa	gi|83280975|ref|AC_000026.1|	-1	MuERV-L	25897846	25898352	ltr
4668	Mm_Celera	mm_alt_Mm_Celera_chr4.fa	gi|83280975|ref|AC_000026.1|	-1	MuERV-L	25379005	25379298	pol
4669	Mm_Celera	mm_alt_Mm_Celera_chr4.fa	gi|83280975|ref|AC_000026.1|	-1	MuERV-L	22432766	22433176	ltr
4670	Mm_Celera	mm_alt_Mm_Celera_chr4.fa	gi|83280975|ref|AC_000026.1|	-1	MuERV-L	21741734	21742111	ltr
4671	Mm_Celera	mm_alt_Mm_Celera_chr4.fa	gi|83280975|ref|AC_000026.1|	-1	MuERV-L	21009336	21010001	gag
4672	Mm_Celera	mm_alt_Mm_Celera_chr4.fa	gi|83280975|ref|AC_000026.1|	-1	MuERV-L	17865854	17866050	ltr
4673	Mm_Celera	mm_alt_Mm_Celera_chr4.fa	gi|83280975|ref|AC_000026.1|	-1	MuERV-L	16337076	16337271	ltr
4674	Mm_Celera	mm_alt_Mm_Celera_chr4.fa	gi|83280975|ref|AC_000026.1|	-1	MuERV-L	16005908	16006104	ltr
4675	Mm_Celera	mm_alt_Mm_Celera_chr4.fa	gi|83280975|ref|AC_000026.1|	-1	MuERV-L	9756467	9757227	pol-ltr
4676	Mm_Celera	mm_alt_Mm_Celera_chr4.fa	gi|83280975|ref|AC_000026.1|	-1	MuERV-L	5514342	5514507	ltr
4677	Mm_Celera	mm_alt_Mm_Celera_chr5.fa	gi|83280977|ref|AC_000027.1|	1	MuERV-L	5291280	5294232	pol-ltr
4678	Mm_Celera	mm_alt_Mm_Celera_chr5.fa	gi|83280977|ref|AC_000027.1|	1	MuERV-L	7454812	7461086	ltr-gag-pol-ltr
4679	Mm_Celera	mm_alt_Mm_Celera_chr5.fa	gi|83280977|ref|AC_000027.1|	1	MuERV-L	8383525	8383746	pol
4680	Mm_Celera	mm_alt_Mm_Celera_chr5.fa	gi|83280977|ref|AC_000027.1|	1	MuERV-L	9824642	9824838	ltr
4681	Mm_Celera	mm_alt_Mm_Celera_chr5.fa	gi|83280977|ref|AC_000027.1|	1	MuERV-L	10050853	10051261	ltr
4682	Mm_Celera	mm_alt_Mm_Celera_chr5.fa	gi|83280977|ref|AC_000027.1|	1	MuERV-L	13961007	13961395	ltr
4683	Mm_Celera	mm_alt_Mm_Celera_chr5.fa	gi|83280977|ref|AC_000027.1|	1	MuERV-L	14292152	14299362	ltr-gag-pol-ltr
4684	Mm_Celera	mm_alt_Mm_Celera_chr5.fa	gi|83280977|ref|AC_000027.1|	1	MuERV-L	14338403	14339268	pol-ltr
4685	Mm_Celera	mm_alt_Mm_Celera_chr5.fa	gi|83280977|ref|AC_000027.1|	1	MuERV-L	15879059	15885007	ltr-gag-pol-ltr
4686	Mm_Celera	mm_alt_Mm_Celera_chr5.fa	gi|83280977|ref|AC_000027.1|	1	MuERV-L	17161613	17161897	pol
4687	Mm_Celera	mm_alt_Mm_Celera_chr5.fa	gi|83280977|ref|AC_000027.1|	1	MuERV-L	17785800	17786208	ltr
4688	Mm_Celera	mm_alt_Mm_Celera_chr5.fa	gi|83280977|ref|AC_000027.1|	1	MuERV-L	19522449	19522832	ltr
4689	Mm_Celera	mm_alt_Mm_Celera_chr5.fa	gi|83280977|ref|AC_000027.1|	1	MuERV-L	20479158	20479343	ltr
4690	Mm_Celera	mm_alt_Mm_Celera_chr5.fa	gi|83280977|ref|AC_000027.1|	1	MuERV-L	21838472	21838843	ltr
4691	Mm_Celera	mm_alt_Mm_Celera_chr5.fa	gi|83280977|ref|AC_000027.1|	1	MuERV-L	22181167	22181552	ltr
4692	Mm_Celera	mm_alt_Mm_Celera_chr5.fa	gi|83280977|ref|AC_000027.1|	1	MuERV-L	23959293	23959678	ltr
4693	Mm_Celera	mm_alt_Mm_Celera_chr5.fa	gi|83280977|ref|AC_000027.1|	1	MuERV-L	25078311	25078556	gag
4694	Mm_Celera	mm_alt_Mm_Celera_chr5.fa	gi|83280977|ref|AC_000027.1|	1	MuERV-L	25852053	25852463	ltr
4695	Mm_Celera	mm_alt_Mm_Celera_chr5.fa	gi|83280977|ref|AC_000027.1|	1	MuERV-L	26965564	26965849	ltr-gag
4696	Mm_Celera	mm_alt_Mm_Celera_chr5.fa	gi|83280977|ref|AC_000027.1|	1	MuERV-L	30803112	30803304	ltr
4697	Mm_Celera	mm_alt_Mm_Celera_chr5.fa	gi|83280977|ref|AC_000027.1|	1	MuERV-L	31040235	31040644	ltr
4698	Mm_Celera	mm_alt_Mm_Celera_chr5.fa	gi|83280977|ref|AC_000027.1|	1	MuERV-L	31606875	31607060	ltr
4699	Mm_Celera	mm_alt_Mm_Celera_chr5.fa	gi|83280977|ref|AC_000027.1|	1	MuERV-L	32043218	32043646	pol
4700	Mm_Celera	mm_alt_Mm_Celera_chr5.fa	gi|83280977|ref|AC_000027.1|	1	MuERV-L	32601750	32601823	ltr
4701	Mm_Celera	mm_alt_Mm_Celera_chr5.fa	gi|83280977|ref|AC_000027.1|	1	MuERV-L	34471657	34472045	ltr
4702	Mm_Celera	mm_alt_Mm_Celera_chr5.fa	gi|83280977|ref|AC_000027.1|	1	MuERV-L	40641430	40641746	ltr
4703	Mm_Celera	mm_alt_Mm_Celera_chr5.fa	gi|83280977|ref|AC_000027.1|	1	MuERV-L	44848883	44849118	ltr
4704	Mm_Celera	mm_alt_Mm_Celera_chr5.fa	gi|83280977|ref|AC_000027.1|	1	MuERV-L	46261084	46261677	gag
4705	Mm_Celera	mm_alt_Mm_Celera_chr5.fa	gi|83280977|ref|AC_000027.1|	1	MuERV-L	50098697	50098995	ltr
4706	Mm_Celera	mm_alt_Mm_Celera_chr5.fa	gi|83280977|ref|AC_000027.1|	1	MuERV-L	53001456	53001756	ltr
4707	Mm_Celera	mm_alt_Mm_Celera_chr5.fa	gi|83280977|ref|AC_000027.1|	1	MuERV-L	53641076	53641268	ltr
4708	Mm_Celera	mm_alt_Mm_Celera_chr5.fa	gi|83280977|ref|AC_000027.1|	1	MuERV-L	53891048	53891450	ltr
4709	Mm_Celera	mm_alt_Mm_Celera_chr5.fa	gi|83280977|ref|AC_000027.1|	1	MuERV-L	62046731	62046927	ltr
4710	Mm_Celera	mm_alt_Mm_Celera_chr5.fa	gi|83280977|ref|AC_000027.1|	1	MuERV-L	62059112	62059966	pol
4711	Mm_Celera	mm_alt_Mm_Celera_chr5.fa	gi|83280977|ref|AC_000027.1|	1	MuERV-L	63796147	63796533	ltr
4712	Mm_Celera	mm_alt_Mm_Celera_chr5.fa	gi|83280977|ref|AC_000027.1|	1	MuERV-L	64453686	64453882	ltr
4713	Mm_Celera	mm_alt_Mm_Celera_chr5.fa	gi|83280977|ref|AC_000027.1|	1	MuERV-L	67052913	67053295	ltr
4714	Mm_Celera	mm_alt_Mm_Celera_chr5.fa	gi|83280977|ref|AC_000027.1|	1	MuERV-L	67825625	67828913	ltr-gag-pol
4715	Mm_Celera	mm_alt_Mm_Celera_chr5.fa	gi|83280977|ref|AC_000027.1|	1	MuERV-L	75396523	75402861	ltr-gag-pol-ltr
4716	Mm_Celera	mm_alt_Mm_Celera_chr5.fa	gi|83280977|ref|AC_000027.1|	1	MuERV-L	79988437	79988840	ltr
4717	Mm_Celera	mm_alt_Mm_Celera_chr5.fa	gi|83280977|ref|AC_000027.1|	1	MuERV-L	80035214	80037054	gag-pol
4718	Mm_Celera	mm_alt_Mm_Celera_chr5.fa	gi|83280977|ref|AC_000027.1|	1	MuERV-L	90061002	90061601	ltr-gag
4719	Mm_Celera	mm_alt_Mm_Celera_chr5.fa	gi|83280977|ref|AC_000027.1|	1	MuERV-L	91567377	91567712	gag
4720	Mm_Celera	mm_alt_Mm_Celera_chr5.fa	gi|83280977|ref|AC_000027.1|	1	MuERV-L	91598394	91599032	pol-ltr
4721	Mm_Celera	mm_alt_Mm_Celera_chr5.fa	gi|83280977|ref|AC_000027.1|	1	MuERV-L	94954007	94954416	ltr
4722	Mm_Celera	mm_alt_Mm_Celera_chr5.fa	gi|83280977|ref|AC_000027.1|	1	MuERV-L	95407342	95407757	ltr
4723	Mm_Celera	mm_alt_Mm_Celera_chr5.fa	gi|83280977|ref|AC_000027.1|	1	MuERV-L	95552023	95552410	ltr
4724	Mm_Celera	mm_alt_Mm_Celera_chr5.fa	gi|83280977|ref|AC_000027.1|	1	MuERV-L	97049904	97050131	gag
4725	Mm_Celera	mm_alt_Mm_Celera_chr5.fa	gi|83280977|ref|AC_000027.1|	1	MuERV-L	99300212	99300550	gag
4726	Mm_Celera	mm_alt_Mm_Celera_chr5.fa	gi|83280977|ref|AC_000027.1|	1	MuERV-L	105785331	105785740	ltr
4727	Mm_Celera	mm_alt_Mm_Celera_chr5.fa	gi|83280977|ref|AC_000027.1|	1	MuERV-L	106190272	106197740	ltr-gag-pol-ltr
4728	Mm_Celera	mm_alt_Mm_Celera_chr5.fa	gi|83280977|ref|AC_000027.1|	1	MuERV-L	106663727	106664125	ltr
4729	Mm_Celera	mm_alt_Mm_Celera_chr5.fa	gi|83280977|ref|AC_000027.1|	1	MuERV-L	108948734	108948917	ltr
4730	Mm_Celera	mm_alt_Mm_Celera_chr5.fa	gi|83280977|ref|AC_000027.1|	1	MuERV-L	109308803	109308905	ltr
4731	Mm_Celera	mm_alt_Mm_Celera_chr5.fa	gi|83280977|ref|AC_000027.1|	1	MuERV-L	112661857	112662521	ltr
4732	Mm_Celera	mm_alt_Mm_Celera_chr5.fa	gi|83280977|ref|AC_000027.1|	1	MuERV-L	114117376	114117785	ltr
4733	Mm_Celera	mm_alt_Mm_Celera_chr5.fa	gi|83280977|ref|AC_000027.1|	1	MuERV-L	118228832	118228904	ltr
4734	Mm_Celera	mm_alt_Mm_Celera_chr5.fa	gi|83280977|ref|AC_000027.1|	1	MuERV-L	118672975	118673389	ltr
4735	Mm_Celera	mm_alt_Mm_Celera_chr5.fa	gi|83280977|ref|AC_000027.1|	1	MuERV-L	120627176	120627585	ltr
4736	Mm_Celera	mm_alt_Mm_Celera_chr5.fa	gi|83280977|ref|AC_000027.1|	1	MuERV-L	123471384	123471577	ltr
4737	Mm_Celera	mm_alt_Mm_Celera_chr5.fa	gi|83280977|ref|AC_000027.1|	1	MuERV-L	123842921	123843342	ltr
4738	Mm_Celera	mm_alt_Mm_Celera_chr5.fa	gi|83280977|ref|AC_000027.1|	1	MuERV-L	125286249	125286657	ltr
4739	Mm_Celera	mm_alt_Mm_Celera_chr5.fa	gi|83280977|ref|AC_000027.1|	1	MuERV-L	129183700	129186521	ltr-gag-pol
4740	Mm_Celera	mm_alt_Mm_Celera_chr5.fa	gi|83280977|ref|AC_000027.1|	1	MuERV-L	130294330	130294526	ltr
4741	Mm_Celera	mm_alt_Mm_Celera_chr5.fa	gi|83280977|ref|AC_000027.1|	1	MuERV-L	134196823	134197947	ltr-gag
4742	Mm_Celera	mm_alt_Mm_Celera_chr5.fa	gi|83280977|ref|AC_000027.1|	1	MuERV-L	135404293	135406389	ltr-gag-pol-ltr
4743	Mm_Celera	mm_alt_Mm_Celera_chr5.fa	gi|83280977|ref|AC_000027.1|	1	MuERV-L	137921860	137922269	ltr
4744	Mm_Celera	mm_alt_Mm_Celera_chr5.fa	gi|83280977|ref|AC_000027.1|	1	MuERV-L	138885919	138886067	ltr
4745	Mm_Celera	mm_alt_Mm_Celera_chr5.fa	gi|83280977|ref|AC_000027.1|	1	MuERV-L	140230215	140235392	ltr-gag-pol-ltr
4746	Mm_Celera	mm_alt_Mm_Celera_chr5.fa	gi|83280977|ref|AC_000027.1|	1	MuERV-L	140394699	140395109	ltr
4747	Mm_Celera	mm_alt_Mm_Celera_chr5.fa	gi|83280977|ref|AC_000027.1|	1	MuERV-L	143431220	143431635	ltr
4748	Mm_Celera	mm_alt_Mm_Celera_chr5.fa	gi|83280977|ref|AC_000027.1|	1	MuERV-L	144730983	144731386	ltr
4749	Mm_Celera	mm_alt_Mm_Celera_chr5.fa	gi|83280977|ref|AC_000027.1|	1	MuERV-L	147111919	147112104	ltr
4750	Mm_Celera	mm_alt_Mm_Celera_chr5.fa	gi|83280977|ref|AC_000027.1|	1	MuERV-L	148708364	148708975	gag
4751	Mm_Celera	mm_alt_Mm_Celera_chr5.fa	gi|83280977|ref|AC_000027.1|	1	MuERV-L	149466959	149467905	ltr-gag
4752	Mm_Celera	mm_alt_Mm_Celera_chr5.fa	gi|83280977|ref|AC_000027.1|	1	MuERV-L	149672961	149673236	ltr
4753	Mm_Celera	mm_alt_Mm_Celera_chr5.fa	gi|83280977|ref|AC_000027.1|	-1	MuERV-L	148092091	148092301	ltr
4754	Mm_Celera	mm_alt_Mm_Celera_chr5.fa	gi|83280977|ref|AC_000027.1|	-1	MuERV-L	147326796	147327692	pol-ltr
4755	Mm_Celera	mm_alt_Mm_Celera_chr5.fa	gi|83280977|ref|AC_000027.1|	-1	MuERV-L	146480955	146481163	ltr
4756	Mm_Celera	mm_alt_Mm_Celera_chr5.fa	gi|83280977|ref|AC_000027.1|	-1	MuERV-L	143077943	143078129	ltr
4757	Mm_Celera	mm_alt_Mm_Celera_chr5.fa	gi|83280977|ref|AC_000027.1|	-1	MuERV-L	142265884	142268425	gag-pol
4758	Mm_Celera	mm_alt_Mm_Celera_chr5.fa	gi|83280977|ref|AC_000027.1|	-1	MuERV-L	139701760	139702388	pol-ltr
4759	Mm_Celera	mm_alt_Mm_Celera_chr5.fa	gi|83280977|ref|AC_000027.1|	-1	MuERV-L	138123622	138124030	ltr
4760	Mm_Celera	mm_alt_Mm_Celera_chr5.fa	gi|83280977|ref|AC_000027.1|	-1	MuERV-L	137619099	137622509	ltr
4761	Mm_Celera	mm_alt_Mm_Celera_chr5.fa	gi|83280977|ref|AC_000027.1|	-1	MuERV-L	135209313	135209499	ltr
4762	Mm_Celera	mm_alt_Mm_Celera_chr5.fa	gi|83280977|ref|AC_000027.1|	-1	MuERV-L	134708451	134708565	ltr
4763	Mm_Celera	mm_alt_Mm_Celera_chr5.fa	gi|83280977|ref|AC_000027.1|	-1	MuERV-L	132651496	132651883	ltr
4764	Mm_Celera	mm_alt_Mm_Celera_chr5.fa	gi|83280977|ref|AC_000027.1|	-1	MuERV-L	123251036	123251232	ltr
4765	Mm_Celera	mm_alt_Mm_Celera_chr5.fa	gi|83280977|ref|AC_000027.1|	-1	MuERV-L	123072595	123073003	ltr
4766	Mm_Celera	mm_alt_Mm_Celera_chr5.fa	gi|83280977|ref|AC_000027.1|	-1	MuERV-L	122627570	122628002	ltr
4767	Mm_Celera	mm_alt_Mm_Celera_chr5.fa	gi|83280977|ref|AC_000027.1|	-1	MuERV-L	121944587	121945543	gag
4768	Mm_Celera	mm_alt_Mm_Celera_chr5.fa	gi|83280977|ref|AC_000027.1|	-1	MuERV-L	121438025	121438190	ltr
4769	Mm_Celera	mm_alt_Mm_Celera_chr5.fa	gi|83280977|ref|AC_000027.1|	-1	MuERV-L	120094888	120095056	ltr
4770	Mm_Celera	mm_alt_Mm_Celera_chr5.fa	gi|83280977|ref|AC_000027.1|	-1	MuERV-L	119466111	119468296	ltr-gag
4771	Mm_Celera	mm_alt_Mm_Celera_chr5.fa	gi|83280977|ref|AC_000027.1|	-1	MuERV-L	118883730	118883926	ltr
4772	Mm_Celera	mm_alt_Mm_Celera_chr5.fa	gi|83280977|ref|AC_000027.1|	-1	MuERV-L	118766739	118766912	ltr
4773	Mm_Celera	mm_alt_Mm_Celera_chr5.fa	gi|83280977|ref|AC_000027.1|	-1	MuERV-L	113248136	113248544	ltr
4774	Mm_Celera	mm_alt_Mm_Celera_chr5.fa	gi|83280977|ref|AC_000027.1|	-1	MuERV-L	108621264	108621426	ltr
4775	Mm_Celera	mm_alt_Mm_Celera_chr5.fa	gi|83280977|ref|AC_000027.1|	-1	MuERV-L	106482899	106483345	pol
4776	Mm_Celera	mm_alt_Mm_Celera_chr5.fa	gi|83280977|ref|AC_000027.1|	-1	MuERV-L	103832434	103832609	ltr
4777	Mm_Celera	mm_alt_Mm_Celera_chr5.fa	gi|83280977|ref|AC_000027.1|	-1	MuERV-L	100942037	100942530	ltr
4778	Mm_Celera	mm_alt_Mm_Celera_chr5.fa	gi|83280977|ref|AC_000027.1|	-1	MuERV-L	99301336	99302188	pol-ltr
4779	Mm_Celera	mm_alt_Mm_Celera_chr5.fa	gi|83280977|ref|AC_000027.1|	-1	MuERV-L	97619865	97620359	ltr
4780	Mm_Celera	mm_alt_Mm_Celera_chr5.fa	gi|83280977|ref|AC_000027.1|	-1	MuERV-L	93940945	93941354	ltr
4781	Mm_Celera	mm_alt_Mm_Celera_chr5.fa	gi|83280977|ref|AC_000027.1|	-1	MuERV-L	88196353	88196762	ltr
4782	Mm_Celera	mm_alt_Mm_Celera_chr5.fa	gi|83280977|ref|AC_000027.1|	-1	MuERV-L	83419399	83420060	pol-ltr
4783	Mm_Celera	mm_alt_Mm_Celera_chr5.fa	gi|83280977|ref|AC_000027.1|	-1	MuERV-L	76661607	76661891	ltr
4784	Mm_Celera	mm_alt_Mm_Celera_chr5.fa	gi|83280977|ref|AC_000027.1|	-1	MuERV-L	75596367	75596927	gag
4785	Mm_Celera	mm_alt_Mm_Celera_chr5.fa	gi|83280977|ref|AC_000027.1|	-1	MuERV-L	75344500	75346915	ltr-gag-pol
4786	Mm_Celera	mm_alt_Mm_Celera_chr5.fa	gi|83280977|ref|AC_000027.1|	-1	MuERV-L	73370737	73371082	ltr
4787	Mm_Celera	mm_alt_Mm_Celera_chr5.fa	gi|83280977|ref|AC_000027.1|	-1	MuERV-L	67809851	67816320	ltr-gag-pol-ltr
4788	Mm_Celera	mm_alt_Mm_Celera_chr5.fa	gi|83280977|ref|AC_000027.1|	-1	MuERV-L	66656983	66662042	ltr
4789	Mm_Celera	mm_alt_Mm_Celera_chr5.fa	gi|83280977|ref|AC_000027.1|	-1	MuERV-L	66026362	66032617	ltr-gag-pol-ltr
4790	Mm_Celera	mm_alt_Mm_Celera_chr5.fa	gi|83280977|ref|AC_000027.1|	-1	MuERV-L	65501877	65502286	ltr
4791	Mm_Celera	mm_alt_Mm_Celera_chr5.fa	gi|83280977|ref|AC_000027.1|	-1	MuERV-L	65376163	65377276	ltr-gag
4792	Mm_Celera	mm_alt_Mm_Celera_chr5.fa	gi|83280977|ref|AC_000027.1|	-1	MuERV-L	62187452	62187662	ltr
4793	Mm_Celera	mm_alt_Mm_Celera_chr5.fa	gi|83280977|ref|AC_000027.1|	-1	MuERV-L	61617141	61617233	ltr
4794	Mm_Celera	mm_alt_Mm_Celera_chr5.fa	gi|83280977|ref|AC_000027.1|	-1	MuERV-L	60069899	60073093	ltr-gag-pol-ltr
4795	Mm_Celera	mm_alt_Mm_Celera_chr5.fa	gi|83280977|ref|AC_000027.1|	-1	MuERV-L	59570666	59576902	ltr-gag-ltr
4796	Mm_Celera	mm_alt_Mm_Celera_chr5.fa	gi|83280977|ref|AC_000027.1|	-1	MuERV-L	58193995	58194410	ltr
4797	Mm_Celera	mm_alt_Mm_Celera_chr5.fa	gi|83280977|ref|AC_000027.1|	-1	MuERV-L	52625902	52626078	ltr
4798	Mm_Celera	mm_alt_Mm_Celera_chr5.fa	gi|83280977|ref|AC_000027.1|	-1	MuERV-L	52601455	52601649	ltr
4799	Mm_Celera	mm_alt_Mm_Celera_chr5.fa	gi|83280977|ref|AC_000027.1|	-1	MuERV-L	52436433	52436766	ltr
4800	Mm_Celera	mm_alt_Mm_Celera_chr5.fa	gi|83280977|ref|AC_000027.1|	-1	MuERV-L	52302481	52302588	ltr
4801	Mm_Celera	mm_alt_Mm_Celera_chr5.fa	gi|83280977|ref|AC_000027.1|	-1	MuERV-L	47221145	47221552	ltr
4802	Mm_Celera	mm_alt_Mm_Celera_chr5.fa	gi|83280977|ref|AC_000027.1|	-1	MuERV-L	44247455	44247863	ltr
4803	Mm_Celera	mm_alt_Mm_Celera_chr5.fa	gi|83280977|ref|AC_000027.1|	-1	MuERV-L	43415828	43415957	ltr
4804	Mm_Celera	mm_alt_Mm_Celera_chr5.fa	gi|83280977|ref|AC_000027.1|	-1	MuERV-L	36474075	36474479	ltr
4805	Mm_Celera	mm_alt_Mm_Celera_chr5.fa	gi|83280977|ref|AC_000027.1|	-1	MuERV-L	34110316	34110386	ltr
4806	Mm_Celera	mm_alt_Mm_Celera_chr5.fa	gi|83280977|ref|AC_000027.1|	-1	MuERV-L	31874491	31874879	ltr
4807	Mm_Celera	mm_alt_Mm_Celera_chr5.fa	gi|83280977|ref|AC_000027.1|	-1	MuERV-L	30805165	30805355	ltr
4808	Mm_Celera	mm_alt_Mm_Celera_chr5.fa	gi|83280977|ref|AC_000027.1|	-1	MuERV-L	30584681	30584905	pol
4809	Mm_Celera	mm_alt_Mm_Celera_chr5.fa	gi|83280977|ref|AC_000027.1|	-1	MuERV-L	27796014	27798469	pol
4810	Mm_Celera	mm_alt_Mm_Celera_chr5.fa	gi|83280977|ref|AC_000027.1|	-1	MuERV-L	27206671	27206855	ltr
4811	Mm_Celera	mm_alt_Mm_Celera_chr5.fa	gi|83280977|ref|AC_000027.1|	-1	MuERV-L	25537282	25540936	ltr-gag-pol-ltr
4812	Mm_Celera	mm_alt_Mm_Celera_chr5.fa	gi|83280977|ref|AC_000027.1|	-1	MuERV-L	23704584	23704737	ltr
4813	Mm_Celera	mm_alt_Mm_Celera_chr5.fa	gi|83280977|ref|AC_000027.1|	-1	MuERV-L	22154951	22155324	ltr
4814	Mm_Celera	mm_alt_Mm_Celera_chr5.fa	gi|83280977|ref|AC_000027.1|	-1	MuERV-L	21514574	21514975	ltr
4815	Mm_Celera	mm_alt_Mm_Celera_chr5.fa	gi|83280977|ref|AC_000027.1|	-1	MuERV-L	21175987	21176378	ltr
4816	Mm_Celera	mm_alt_Mm_Celera_chr5.fa	gi|83280977|ref|AC_000027.1|	-1	MuERV-L	19790715	19790885	ltr
4817	Mm_Celera	mm_alt_Mm_Celera_chr5.fa	gi|83280977|ref|AC_000027.1|	-1	MuERV-L	18417090	18417260	ltr
4818	Mm_Celera	mm_alt_Mm_Celera_chr5.fa	gi|83280977|ref|AC_000027.1|	-1	MuERV-L	15557364	15557843	gag
4819	Mm_Celera	mm_alt_Mm_Celera_chr5.fa	gi|83280977|ref|AC_000027.1|	-1	MuERV-L	14183293	14183652	gag
4820	Mm_Celera	mm_alt_Mm_Celera_chr5.fa	gi|83280977|ref|AC_000027.1|	-1	MuERV-L	9817879	9818205	pol
4821	Mm_Celera	mm_alt_Mm_Celera_chr5.fa	gi|83280977|ref|AC_000027.1|	-1	MuERV-L	8672883	8673274	ltr
4822	Mm_Celera	mm_alt_Mm_Celera_chr5.fa	gi|83280977|ref|AC_000027.1|	-1	MuERV-L	8126686	8127089	ltr
4823	Mm_Celera	mm_alt_Mm_Celera_chr5.fa	gi|83280977|ref|AC_000027.1|	-1	MuERV-L	7338214	7338981	gag-pol
4824	Mm_Celera	mm_alt_Mm_Celera_chr5.fa	gi|83280977|ref|AC_000027.1|	-1	MuERV-L	6996058	6996441	ltr
4825	Mm_Celera	mm_alt_Mm_Celera_chr5.fa	gi|83280977|ref|AC_000027.1|	-1	MuERV-L	6095290	6095699	ltr
4826	Mm_Celera	mm_alt_Mm_Celera_chr5.fa	gi|83280977|ref|AC_000027.1|	-1	MuERV-L	3947386	3947637	gag
4827	Mm_Celera	mm_alt_Mm_Celera_chr6.fa	gi|83280979|ref|AC_000028.1|	1	MuERV-L	6216886	6217070	ltr
4828	Mm_Celera	mm_alt_Mm_Celera_chr6.fa	gi|83280979|ref|AC_000028.1|	1	MuERV-L	7719390	7719492	ltr
4829	Mm_Celera	mm_alt_Mm_Celera_chr6.fa	gi|83280979|ref|AC_000028.1|	1	MuERV-L	16351300	16360440	ltr-gag-pol-ltr
4830	Mm_Celera	mm_alt_Mm_Celera_chr6.fa	gi|83280979|ref|AC_000028.1|	1	MuERV-L	19350399	19350790	ltr
4831	Mm_Celera	mm_alt_Mm_Celera_chr6.fa	gi|83280979|ref|AC_000028.1|	1	MuERV-L	23674470	23674640	pol
4832	Mm_Celera	mm_alt_Mm_Celera_chr6.fa	gi|83280979|ref|AC_000028.1|	1	MuERV-L	26698796	26699205	ltr
4833	Mm_Celera	mm_alt_Mm_Celera_chr6.fa	gi|83280979|ref|AC_000028.1|	1	MuERV-L	30848887	30849295	ltr
4834	Mm_Celera	mm_alt_Mm_Celera_chr6.fa	gi|83280979|ref|AC_000028.1|	1	MuERV-L	34883333	34883522	ltr
4835	Mm_Celera	mm_alt_Mm_Celera_chr6.fa	gi|83280979|ref|AC_000028.1|	1	MuERV-L	37796330	37797136	ltr-gag
4836	Mm_Celera	mm_alt_Mm_Celera_chr6.fa	gi|83280979|ref|AC_000028.1|	1	MuERV-L	37960172	37960586	ltr
4837	Mm_Celera	mm_alt_Mm_Celera_chr6.fa	gi|83280979|ref|AC_000028.1|	1	MuERV-L	40092525	40092919	ltr
4838	Mm_Celera	mm_alt_Mm_Celera_chr6.fa	gi|83280979|ref|AC_000028.1|	1	MuERV-L	41903569	41903862	gag
4839	Mm_Celera	mm_alt_Mm_Celera_chr6.fa	gi|83280979|ref|AC_000028.1|	1	MuERV-L	41953462	41959128	ltr-gag-pol-ltr
4840	Mm_Celera	mm_alt_Mm_Celera_chr6.fa	gi|83280979|ref|AC_000028.1|	1	MuERV-L	42990354	42990546	ltr
4841	Mm_Celera	mm_alt_Mm_Celera_chr6.fa	gi|83280979|ref|AC_000028.1|	1	MuERV-L	43855338	43855745	ltr
4842	Mm_Celera	mm_alt_Mm_Celera_chr6.fa	gi|83280979|ref|AC_000028.1|	1	MuERV-L	47303014	47303403	ltr
4843	Mm_Celera	mm_alt_Mm_Celera_chr6.fa	gi|83280979|ref|AC_000028.1|	1	MuERV-L	47421810	47422598	pol
4844	Mm_Celera	mm_alt_Mm_Celera_chr6.fa	gi|83280979|ref|AC_000028.1|	1	MuERV-L	48315515	48315924	ltr
4845	Mm_Celera	mm_alt_Mm_Celera_chr6.fa	gi|83280979|ref|AC_000028.1|	1	MuERV-L	49897568	49897981	ltr
4846	Mm_Celera	mm_alt_Mm_Celera_chr6.fa	gi|83280979|ref|AC_000028.1|	1	MuERV-L	50604354	50609965	gag-pol-ltr
4847	Mm_Celera	mm_alt_Mm_Celera_chr6.fa	gi|83280979|ref|AC_000028.1|	1	MuERV-L	53661095	53661504	ltr
4848	Mm_Celera	mm_alt_Mm_Celera_chr6.fa	gi|83280979|ref|AC_000028.1|	1	MuERV-L	59927119	59927406	ltr
4849	Mm_Celera	mm_alt_Mm_Celera_chr6.fa	gi|83280979|ref|AC_000028.1|	1	MuERV-L	60507601	60507986	ltr
4850	Mm_Celera	mm_alt_Mm_Celera_chr6.fa	gi|83280979|ref|AC_000028.1|	1	MuERV-L	61935236	61940820	ltr-gag-ltr
4851	Mm_Celera	mm_alt_Mm_Celera_chr6.fa	gi|83280979|ref|AC_000028.1|	1	MuERV-L	62045513	62050532	gag-ltr
4852	Mm_Celera	mm_alt_Mm_Celera_chr6.fa	gi|83280979|ref|AC_000028.1|	1	MuERV-L	62086475	62086671	ltr
4853	Mm_Celera	mm_alt_Mm_Celera_chr6.fa	gi|83280979|ref|AC_000028.1|	1	MuERV-L	62212132	62212541	ltr
4854	Mm_Celera	mm_alt_Mm_Celera_chr6.fa	gi|83280979|ref|AC_000028.1|	1	MuERV-L	62300705	62300857	ltr
4855	Mm_Celera	mm_alt_Mm_Celera_chr6.fa	gi|83280979|ref|AC_000028.1|	1	MuERV-L	62314913	62315316	ltr
4856	Mm_Celera	mm_alt_Mm_Celera_chr6.fa	gi|83280979|ref|AC_000028.1|	1	MuERV-L	62328524	62328720	ltr
4857	Mm_Celera	mm_alt_Mm_Celera_chr6.fa	gi|83280979|ref|AC_000028.1|	1	MuERV-L	62742624	62742753	ltr
4858	Mm_Celera	mm_alt_Mm_Celera_chr6.fa	gi|83280979|ref|AC_000028.1|	1	MuERV-L	63408732	63408963	ltr
4859	Mm_Celera	mm_alt_Mm_Celera_chr6.fa	gi|83280979|ref|AC_000028.1|	1	MuERV-L	63931944	63937742	ltr-gag-pol-ltr
4860	Mm_Celera	mm_alt_Mm_Celera_chr6.fa	gi|83280979|ref|AC_000028.1|	1	MuERV-L	66998938	66999050	ltr
4861	Mm_Celera	mm_alt_Mm_Celera_chr6.fa	gi|83280979|ref|AC_000028.1|	1	MuERV-L	67057181	67057671	ltr
4862	Mm_Celera	mm_alt_Mm_Celera_chr6.fa	gi|83280979|ref|AC_000028.1|	1	MuERV-L	70720433	70720849	ltr
4863	Mm_Celera	mm_alt_Mm_Celera_chr6.fa	gi|83280979|ref|AC_000028.1|	1	MuERV-L	71172522	71172716	ltr
4864	Mm_Celera	mm_alt_Mm_Celera_chr6.fa	gi|83280979|ref|AC_000028.1|	1	MuERV-L	73531035	73531426	ltr
4865	Mm_Celera	mm_alt_Mm_Celera_chr6.fa	gi|83280979|ref|AC_000028.1|	1	MuERV-L	77216170	77216555	ltr
4866	Mm_Celera	mm_alt_Mm_Celera_chr6.fa	gi|83280979|ref|AC_000028.1|	1	MuERV-L	79397720	79398520	pol-ltr
4867	Mm_Celera	mm_alt_Mm_Celera_chr6.fa	gi|83280979|ref|AC_000028.1|	1	MuERV-L	79731543	79733076	ltr-gag
4868	Mm_Celera	mm_alt_Mm_Celera_chr6.fa	gi|83280979|ref|AC_000028.1|	1	MuERV-L	80238129	80238314	ltr
4869	Mm_Celera	mm_alt_Mm_Celera_chr6.fa	gi|83280979|ref|AC_000028.1|	1	MuERV-L	83251745	83252148	ltr
4870	Mm_Celera	mm_alt_Mm_Celera_chr6.fa	gi|83280979|ref|AC_000028.1|	1	MuERV-L	84354303	84354842	gag
4871	Mm_Celera	mm_alt_Mm_Celera_chr6.fa	gi|83280979|ref|AC_000028.1|	1	MuERV-L	85895647	85895793	pol
4872	Mm_Celera	mm_alt_Mm_Celera_chr6.fa	gi|83280979|ref|AC_000028.1|	1	MuERV-L	87875835	87876238	ltr
4873	Mm_Celera	mm_alt_Mm_Celera_chr6.fa	gi|83280979|ref|AC_000028.1|	1	MuERV-L	87901799	87901981	ltr
4874	Mm_Celera	mm_alt_Mm_Celera_chr6.fa	gi|83280979|ref|AC_000028.1|	1	MuERV-L	89908343	89914375	ltr-gag-pol-ltr
4875	Mm_Celera	mm_alt_Mm_Celera_chr6.fa	gi|83280979|ref|AC_000028.1|	1	MuERV-L	90720657	90722417	ltr-gag
4876	Mm_Celera	mm_alt_Mm_Celera_chr6.fa	gi|83280979|ref|AC_000028.1|	1	MuERV-L	93235741	93235933	ltr
4877	Mm_Celera	mm_alt_Mm_Celera_chr6.fa	gi|83280979|ref|AC_000028.1|	1	MuERV-L	96242440	96242845	ltr
4878	Mm_Celera	mm_alt_Mm_Celera_chr6.fa	gi|83280979|ref|AC_000028.1|	1	MuERV-L	96932275	96932685	ltr
4879	Mm_Celera	mm_alt_Mm_Celera_chr6.fa	gi|83280979|ref|AC_000028.1|	1	MuERV-L	100768712	100769059	gag
4880	Mm_Celera	mm_alt_Mm_Celera_chr6.fa	gi|83280979|ref|AC_000028.1|	1	MuERV-L	101020328	101020721	ltr
4881	Mm_Celera	mm_alt_Mm_Celera_chr6.fa	gi|83280979|ref|AC_000028.1|	1	MuERV-L	103529950	103530338	ltr
4882	Mm_Celera	mm_alt_Mm_Celera_chr6.fa	gi|83280979|ref|AC_000028.1|	1	MuERV-L	109550173	109553155	ltr-gag-pol
4883	Mm_Celera	mm_alt_Mm_Celera_chr6.fa	gi|83280979|ref|AC_000028.1|	1	MuERV-L	111085945	111086333	ltr
4884	Mm_Celera	mm_alt_Mm_Celera_chr6.fa	gi|83280979|ref|AC_000028.1|	1	MuERV-L	112266978	112267165	ltr
4885	Mm_Celera	mm_alt_Mm_Celera_chr6.fa	gi|83280979|ref|AC_000028.1|	1	MuERV-L	113985816	113986230	ltr
4886	Mm_Celera	mm_alt_Mm_Celera_chr6.fa	gi|83280979|ref|AC_000028.1|	1	MuERV-L	118387995	118388181	ltr
4887	Mm_Celera	mm_alt_Mm_Celera_chr6.fa	gi|83280979|ref|AC_000028.1|	1	MuERV-L	118526852	118533561	ltr-gag-pol-ltr
4888	Mm_Celera	mm_alt_Mm_Celera_chr6.fa	gi|83280979|ref|AC_000028.1|	1	MuERV-L	119044533	119044971	ltr
4889	Mm_Celera	mm_alt_Mm_Celera_chr6.fa	gi|83280979|ref|AC_000028.1|	1	MuERV-L	124430972	124431112	pol
4890	Mm_Celera	mm_alt_Mm_Celera_chr6.fa	gi|83280979|ref|AC_000028.1|	1	MuERV-L	124715941	124716126	ltr
4891	Mm_Celera	mm_alt_Mm_Celera_chr6.fa	gi|83280979|ref|AC_000028.1|	1	MuERV-L	129263379	129263787	ltr
4892	Mm_Celera	mm_alt_Mm_Celera_chr6.fa	gi|83280979|ref|AC_000028.1|	1	MuERV-L	129412060	129412506	pol
4893	Mm_Celera	mm_alt_Mm_Celera_chr6.fa	gi|83280979|ref|AC_000028.1|	1	MuERV-L	130385377	130391160	ltr-gag-pol-ltr
4894	Mm_Celera	mm_alt_Mm_Celera_chr6.fa	gi|83280979|ref|AC_000028.1|	1	MuERV-L	131463038	131463427	ltr
4895	Mm_Celera	mm_alt_Mm_Celera_chr6.fa	gi|83280979|ref|AC_000028.1|	1	MuERV-L	131813833	131814243	ltr
4896	Mm_Celera	mm_alt_Mm_Celera_chr6.fa	gi|83280979|ref|AC_000028.1|	1	MuERV-L	132055511	132056123	ltr-pol
4897	Mm_Celera	mm_alt_Mm_Celera_chr6.fa	gi|83280979|ref|AC_000028.1|	1	MuERV-L	132743280	132743774	ltr
4898	Mm_Celera	mm_alt_Mm_Celera_chr6.fa	gi|83280979|ref|AC_000028.1|	1	MuERV-L	133030478	133030887	ltr
4899	Mm_Celera	mm_alt_Mm_Celera_chr6.fa	gi|83280979|ref|AC_000028.1|	1	MuERV-L	134156116	134156502	ltr
4900	Mm_Celera	mm_alt_Mm_Celera_chr6.fa	gi|83280979|ref|AC_000028.1|	1	MuERV-L	136407926	136408118	ltr
4901	Mm_Celera	mm_alt_Mm_Celera_chr6.fa	gi|83280979|ref|AC_000028.1|	1	MuERV-L	139267964	139268558	ltr-gag
4902	Mm_Celera	mm_alt_Mm_Celera_chr6.fa	gi|83280979|ref|AC_000028.1|	1	MuERV-L	139503640	139504044	ltr
4903	Mm_Celera	mm_alt_Mm_Celera_chr6.fa	gi|83280979|ref|AC_000028.1|	1	MuERV-L	140112262	140112755	ltr
4904	Mm_Celera	mm_alt_Mm_Celera_chr6.fa	gi|83280979|ref|AC_000028.1|	1	MuERV-L	141126698	141126890	ltr
4905	Mm_Celera	mm_alt_Mm_Celera_chr6.fa	gi|83280979|ref|AC_000028.1|	1	MuERV-L	143816641	143816834	ltr
4906	Mm_Celera	mm_alt_Mm_Celera_chr6.fa	gi|83280979|ref|AC_000028.1|	1	MuERV-L	146027861	146028047	ltr
4907	Mm_Celera	mm_alt_Mm_Celera_chr6.fa	gi|83280979|ref|AC_000028.1|	1	MuERV-L	150875393	150875802	ltr
4908	Mm_Celera	mm_alt_Mm_Celera_chr6.fa	gi|83280979|ref|AC_000028.1|	1	MuERV-L	151681625	151682056	ltr
4909	Mm_Celera	mm_alt_Mm_Celera_chr6.fa	gi|83280979|ref|AC_000028.1|	1	MuERV-L	151919350	151919741	ltr
4910	Mm_Celera	mm_alt_Mm_Celera_chr6.fa	gi|83280979|ref|AC_000028.1|	1	MuERV-L	152332812	152333093	ltr
4911	Mm_Celera	mm_alt_Mm_Celera_chr6.fa	gi|83280979|ref|AC_000028.1|	-1	MuERV-L	152474656	152474852	ltr
4912	Mm_Celera	mm_alt_Mm_Celera_chr6.fa	gi|83280979|ref|AC_000028.1|	-1	MuERV-L	152265516	152271680	ltr-gag-pol-ltr
4913	Mm_Celera	mm_alt_Mm_Celera_chr6.fa	gi|83280979|ref|AC_000028.1|	-1	MuERV-L	149500929	149501016	ltr
4914	Mm_Celera	mm_alt_Mm_Celera_chr6.fa	gi|83280979|ref|AC_000028.1|	-1	MuERV-L	127908950	127909144	ltr
4915	Mm_Celera	mm_alt_Mm_Celera_chr6.fa	gi|83280979|ref|AC_000028.1|	-1	MuERV-L	126687275	126687478	pol
4916	Mm_Celera	mm_alt_Mm_Celera_chr6.fa	gi|83280979|ref|AC_000028.1|	-1	MuERV-L	126021445	126027465	ltr-gag-pol-ltr
4917	Mm_Celera	mm_alt_Mm_Celera_chr6.fa	gi|83280979|ref|AC_000028.1|	-1	MuERV-L	122659427	122659841	ltr
4918	Mm_Celera	mm_alt_Mm_Celera_chr6.fa	gi|83280979|ref|AC_000028.1|	-1	MuERV-L	119458390	119464358	ltr-gag-pol-ltr
4919	Mm_Celera	mm_alt_Mm_Celera_chr6.fa	gi|83280979|ref|AC_000028.1|	-1	MuERV-L	112043350	112043759	ltr
4920	Mm_Celera	mm_alt_Mm_Celera_chr6.fa	gi|83280979|ref|AC_000028.1|	-1	MuERV-L	108026903	108027079	ltr
4921	Mm_Celera	mm_alt_Mm_Celera_chr6.fa	gi|83280979|ref|AC_000028.1|	-1	MuERV-L	103496128	103496324	ltr
4922	Mm_Celera	mm_alt_Mm_Celera_chr6.fa	gi|83280979|ref|AC_000028.1|	-1	MuERV-L	102982772	102983185	ltr
4923	Mm_Celera	mm_alt_Mm_Celera_chr6.fa	gi|83280979|ref|AC_000028.1|	-1	MuERV-L	101896926	101897315	ltr
4924	Mm_Celera	mm_alt_Mm_Celera_chr6.fa	gi|83280979|ref|AC_000028.1|	-1	MuERV-L	100769058	100769996	pol-ltr
4925	Mm_Celera	mm_alt_Mm_Celera_chr6.fa	gi|83280979|ref|AC_000028.1|	-1	MuERV-L	98361039	98361429	ltr
4926	Mm_Celera	mm_alt_Mm_Celera_chr6.fa	gi|83280979|ref|AC_000028.1|	-1	MuERV-L	93533632	93533808	ltr
4927	Mm_Celera	mm_alt_Mm_Celera_chr6.fa	gi|83280979|ref|AC_000028.1|	-1	MuERV-L	91459119	91459370	pol
4928	Mm_Celera	mm_alt_Mm_Celera_chr6.fa	gi|83280979|ref|AC_000028.1|	-1	MuERV-L	89134812	89141122	ltr-gag-ltr
4929	Mm_Celera	mm_alt_Mm_Celera_chr6.fa	gi|83280979|ref|AC_000028.1|	-1	MuERV-L	87808948	87811734	ltr-gag-pol
4930	Mm_Celera	mm_alt_Mm_Celera_chr6.fa	gi|83280979|ref|AC_000028.1|	-1	MuERV-L	87643375	87643783	ltr
4931	Mm_Celera	mm_alt_Mm_Celera_chr6.fa	gi|83280979|ref|AC_000028.1|	-1	MuERV-L	84636924	84637148	pol
4932	Mm_Celera	mm_alt_Mm_Celera_chr6.fa	gi|83280979|ref|AC_000028.1|	-1	MuERV-L	76818977	76819363	pol
4933	Mm_Celera	mm_alt_Mm_Celera_chr6.fa	gi|83280979|ref|AC_000028.1|	-1	MuERV-L	75756920	75757240	ltr
4934	Mm_Celera	mm_alt_Mm_Celera_chr6.fa	gi|83280979|ref|AC_000028.1|	-1	MuERV-L	75299826	75299978	pol
4935	Mm_Celera	mm_alt_Mm_Celera_chr6.fa	gi|83280979|ref|AC_000028.1|	-1	MuERV-L	74982139	74982675	pol
4936	Mm_Celera	mm_alt_Mm_Celera_chr6.fa	gi|83280979|ref|AC_000028.1|	-1	MuERV-L	74263286	74263624	gag
4937	Mm_Celera	mm_alt_Mm_Celera_chr6.fa	gi|83280979|ref|AC_000028.1|	-1	MuERV-L	72869353	72869403	ltr
4938	Mm_Celera	mm_alt_Mm_Celera_chr6.fa	gi|83280979|ref|AC_000028.1|	-1	MuERV-L	70254188	70256961	ltr-gag-ltr
4939	Mm_Celera	mm_alt_Mm_Celera_chr6.fa	gi|83280979|ref|AC_000028.1|	-1	MuERV-L	69397883	69398071	gag
4940	Mm_Celera	mm_alt_Mm_Celera_chr6.fa	gi|83280979|ref|AC_000028.1|	-1	MuERV-L	69362437	69362673	ltr
4941	Mm_Celera	mm_alt_Mm_Celera_chr6.fa	gi|83280979|ref|AC_000028.1|	-1	MuERV-L	68631185	68631562	pol
4942	Mm_Celera	mm_alt_Mm_Celera_chr6.fa	gi|83280979|ref|AC_000028.1|	-1	MuERV-L	66181850	66182259	ltr
4943	Mm_Celera	mm_alt_Mm_Celera_chr6.fa	gi|83280979|ref|AC_000028.1|	-1	MuERV-L	65441286	65441341	ltr
4944	Mm_Celera	mm_alt_Mm_Celera_chr6.fa	gi|83280979|ref|AC_000028.1|	-1	MuERV-L	63554878	63555203	ltr
4945	Mm_Celera	mm_alt_Mm_Celera_chr6.fa	gi|83280979|ref|AC_000028.1|	-1	MuERV-L	63437416	63437592	ltr
4946	Mm_Celera	mm_alt_Mm_Celera_chr6.fa	gi|83280979|ref|AC_000028.1|	-1	MuERV-L	63410091	63410671	gag-ltr
4947	Mm_Celera	mm_alt_Mm_Celera_chr6.fa	gi|83280979|ref|AC_000028.1|	-1	MuERV-L	62657553	62668302	gag-ltr
4948	Mm_Celera	mm_alt_Mm_Celera_chr6.fa	gi|83280979|ref|AC_000028.1|	-1	MuERV-L	62027844	62028254	ltr
4949	Mm_Celera	mm_alt_Mm_Celera_chr6.fa	gi|83280979|ref|AC_000028.1|	-1	MuERV-L	58062532	58062936	ltr
4950	Mm_Celera	mm_alt_Mm_Celera_chr6.fa	gi|83280979|ref|AC_000028.1|	-1	MuERV-L	58039083	58039677	ltr-gag
4951	Mm_Celera	mm_alt_Mm_Celera_chr6.fa	gi|83280979|ref|AC_000028.1|	-1	MuERV-L	54313662	54319520	ltr-gag-ltr
4952	Mm_Celera	mm_alt_Mm_Celera_chr6.fa	gi|83280979|ref|AC_000028.1|	-1	MuERV-L	52143040	52144223	ltr-gag
4953	Mm_Celera	mm_alt_Mm_Celera_chr6.fa	gi|83280979|ref|AC_000028.1|	-1	MuERV-L	51441548	51441744	ltr
4954	Mm_Celera	mm_alt_Mm_Celera_chr6.fa	gi|83280979|ref|AC_000028.1|	-1	MuERV-L	49956862	49957265	ltr
4955	Mm_Celera	mm_alt_Mm_Celera_chr6.fa	gi|83280979|ref|AC_000028.1|	-1	MuERV-L	44615685	44616078	ltr
4956	Mm_Celera	mm_alt_Mm_Celera_chr6.fa	gi|83280979|ref|AC_000028.1|	-1	MuERV-L	42790310	42790721	ltr
4957	Mm_Celera	mm_alt_Mm_Celera_chr6.fa	gi|83280979|ref|AC_000028.1|	-1	MuERV-L	41019058	41019905	gag-pol
4958	Mm_Celera	mm_alt_Mm_Celera_chr6.fa	gi|83280979|ref|AC_000028.1|	-1	MuERV-L	39781486	39781941	gag
4959	Mm_Celera	mm_alt_Mm_Celera_chr6.fa	gi|83280979|ref|AC_000028.1|	-1	MuERV-L	34089579	34089652	ltr
4960	Mm_Celera	mm_alt_Mm_Celera_chr6.fa	gi|83280979|ref|AC_000028.1|	-1	MuERV-L	26957003	26957179	ltr
4961	Mm_Celera	mm_alt_Mm_Celera_chr6.fa	gi|83280979|ref|AC_000028.1|	-1	MuERV-L	24447114	24447296	pol
4962	Mm_Celera	mm_alt_Mm_Celera_chr6.fa	gi|83280979|ref|AC_000028.1|	-1	MuERV-L	20024314	20024733	ltr
4963	Mm_Celera	mm_alt_Mm_Celera_chr6.fa	gi|83280979|ref|AC_000028.1|	-1	MuERV-L	11216108	11222125	ltr-gag-pol-ltr
4964	Mm_Celera	mm_alt_Mm_Celera_chr6.fa	gi|83280979|ref|AC_000028.1|	-1	MuERV-L	10310899	10311356	ltr
4965	Mm_Celera	mm_alt_Mm_Celera_chr6.fa	gi|83280979|ref|AC_000028.1|	-1	MuERV-L	10064635	10065105	ltr
[truncated: 769 more rows]

## Sheet: GRCm38_m10
Record_ID	Assembly	Chromosome file	Scaffold	Orientation	Start	End	Genome structure	5nt link+PBS	Gene	Biotype	TrID	Genomic feature	Feature orientation	Divergence	Age (MYA)	671 D gag
1	UCSC_mm10_Dec2011	chr1.fa	1	-1	3076729	3077419	ltr-gag		NA	NA	NA	Intergenic	NA	NA	NA	NA
2	UCSC_mm10_Dec2011	chr1.fa	1	-1	3175600	3175992	ltr		NA	NA	NA	Intergenic	NA	0.0283	3.14444	NA
3	UCSC_mm10_Dec2011	chr1.fa	1	-1	3959226	3959323	ltr		NA	NA	NA	Intergenic	NA	0.0318	3.53333	NA
4	UCSC_mm10_Dec2011	chr1.fa	1	-1	4712502	4712910	ltr		NA	NA	NA	Intergenic	NA	0.0247	2.74444	NA
5	UCSC_mm10_Dec2011	chr1.fa	1	1	5049816	5050009	ltr		Rgs20	protein_coding	ENSMUST00000118000	Intron	-1	0.02	2.22222	NA
6	UCSC_mm10_Dec2011	chr1.fa	1	-1	5250085	5256476	ltr-gag-pol-ltr		NA	NA	NA	Intergenic	NA	0.0047	0.522222	No
7	UCSC_mm10_Dec2011	chr1.fa	1	-1	5484913	5491384	ltr-gag-pol-ltr		NA	NA	NA	Intergenic	NA	0.0469	5.21111	No
8	UCSC_mm10_Dec2011	chr1.fa	1	1	7204425	7204691	pol		NA	NA	NA	Intergenic	NA	NA	NA	NA
9	UCSC_mm10_Dec2011	chr1.fa	1	1	9276886	9277078	ltr		Sntg1	protein_coding	ENSMUST00000191683	Intron	-1	0.025	2.77778	NA
10	UCSC_mm10_Dec2011	chr1.fa	1	1	9380226	9380636	ltr		NA	NA	NA	Intergenic	NA	0.0193	2.14444	NA
11	UCSC_mm10_Dec2011	chr1.fa	1	1	9875242	9875644	ltr		Sgk3	protein_coding	ENSMUST00000188298	Intron	1	0.0323	3.58889	NA
12	UCSC_mm10_Dec2011	chr1.fa	1	1	10889635	10895988	ltr-gag-pol-ltr		NA	NA	NA	Intergenic	NA	0	0	Yes
13	UCSC_mm10_Dec2011	chr1.fa	1	1	10975954	10982514	ltr-gag-pol-ltr		NA	NA	NA	Intergenic	NA	0	0	No
14	UCSC_mm10_Dec2011	chr1.fa	1	1	11257740	11264090	ltr-gag-pol-ltr		Prex2	protein_coding	ENSMUST00000187745	Intron	1	0	0	Yes
15	UCSC_mm10_Dec2011	chr1.fa	1	1	11904739	11904996	gag		A830018L16Rik	protein_coding	ENSMUST00000179089	Intron	1	NA	NA	NA
16	UCSC_mm10_Dec2011	chr1.fa	1	-1	12144057	12144222	ltr		NA	NA	NA	Intergenic	NA	0.1358	15.0889	NA
17	UCSC_mm10_Dec2011	chr1.fa	1	1	13136589	13136858	gag		NA	NA	NA	Intergenic	NA	NA	NA	NA
18	UCSC_mm10_Dec2011	chr1.fa	1	-1	13207611	13214007	ltr-gag-pol-ltr		Ncoa2	protein_coding	ENSMUST00000081713	Intron	-1	0	0	No
19	UCSC_mm10_Dec2011	chr1.fa	1	-1	14060415	14060500	ltr		NA	NA	NA	Intergenic	NA	0.3171	35.2333	NA
20	UCSC_mm10_Dec2011	chr1.fa	1	1	16013036	16021370	gag-pol-ltr		NA	NA	NA	Intergenic	NA	NA	NA	NA
21	UCSC_mm10_Dec2011	chr1.fa	1	-1	16622021	16626081	ltr-gag-ltr		NA	NA	NA	Intergenic	NA	0	0	Yes
22	UCSC_mm10_Dec2011	chr1.fa	1	-1	16888860	16889635	pol-ltr		NA	NA	NA	Intergenic	NA	NA	NA	NA
23	UCSC_mm10_Dec2011	chr1.fa	1	1	16891900	16898212	ltr-gag-pol-ltr		NA	NA	NA	Intergenic	NA	0	0	Yes
24	UCSC_mm10_Dec2011	chr1.fa	1	-1	20127357	20128379	gag-pol		NA	NA	NA	Intergenic	NA	NA	NA	NA
25	UCSC_mm10_Dec2011	chr1.fa	1	-1	22109007	22109409	ltr		NA	NA	NA	Intergenic	NA	0.0527	5.85556	NA
26	UCSC_mm10_Dec2011	chr1.fa	1	1	22838170	22838585	ltr		NA	NA	NA	Intergenic	NA	0.0197	2.18889	NA
27	UCSC_mm10_Dec2011	chr1.fa	1	-1	23661734	23662083	ltr		NA	NA	NA	Intergenic	NA	0.017	1.88889	NA
28	UCSC_mm10_Dec2011	chr1.fa	1	1	23870695	23870884	ltr		NA	NA	NA	Intergenic	NA	0.0566	6.28889	NA
29	UCSC_mm10_Dec2011	chr1.fa	1	1	26440241	26440424	ltr		NA	NA	NA	Intergenic	NA	0.1364	15.1556	NA
30	UCSC_mm10_Dec2011	chr1.fa	1	-1	26635726	26636082	pol		NA	NA	NA	Intergenic	NA	NA	NA	NA
31	UCSC_mm10_Dec2011	chr1.fa	1	1	27937486	27937679	ltr		NA	NA	NA	Intergenic	NA	0.1817	20.1889	NA
32	UCSC_mm10_Dec2011	chr1.fa	1	1	28660759	28661169	ltr		NA	NA	NA	Intergenic	NA	0.0196	2.17778	NA
33	UCSC_mm10_Dec2011	chr1.fa	1	-1	29643349	29649700	ltr-gag-pol-ltr		NA	NA	NA	Intergenic	NA	0	0	Yes
34	UCSC_mm10_Dec2011	chr1.fa	1	1	30187936	30188226	ltr		NA	NA	NA	Intergenic	NA	0.0859	9.54444	NA
35	UCSC_mm10_Dec2011	chr1.fa	1	1	30616438	30616847	ltr		NA	NA	NA	Intergenic	NA	0.0366	4.06667	NA
36	UCSC_mm10_Dec2011	chr1.fa	1	1	31069261	31069681	ltr		NA	NA	NA	Intergenic	NA	0.089	9.88889	NA
37	UCSC_mm10_Dec2011	chr1.fa	1	1	34078356	34084671	ltr-gag-pol-ltr		Dst	protein_coding	ENSMUST00000183034	Intron	1	0.0025	0.277778	Yes
38	UCSC_mm10_Dec2011	chr1.fa	1	-1	34358215	34358631	ltr		NA	NA	NA	Intergenic	NA	0.0243	2.7	NA
39	UCSC_mm10_Dec2011	chr1.fa	1	-1	34644736	34651048	ltr-gag-pol-ltr		NA	NA	NA	Intergenic	NA	0	0	Yes
40	UCSC_mm10_Dec2011	chr1.fa	1	1	35136669	35136865	ltr		NA	NA	NA	Intergenic	NA	0.0695	7.72222	NA
41	UCSC_mm10_Dec2011	chr1.fa	1	-1	35365367	35365465	pol		NA	NA	NA	Intergenic	NA	NA	NA	NA
42	UCSC_mm10_Dec2011	chr1.fa	1	1	36031475	36037830	ltr-gag-pol-ltr		NA	NA	NA	Intergenic	NA	0.0024	0.266667	Yes
43	UCSC_mm10_Dec2011	chr1.fa	1	1	36167384	36167707	gag-pol		Uggt1	protein_coding	ENSMUST00000046875	Intron	-1	NA	NA	NA
44	UCSC_mm10_Dec2011	chr1.fa	1	1	36278380	36286661	ltr		NA	NA	NA	Intergenic	NA	0.0187	2.07778	NA
45	UCSC_mm10_Dec2011	chr1.fa	1	-1	37712665	37713064	ltr		NA	NA	NA	Intergenic	NA	0.1294	14.3778	NA
46	UCSC_mm10_Dec2011	chr1.fa	1	1	38138759	38139107	ltr		NA	NA	NA	Intergenic	NA	0.1154	12.8222	NA
47	UCSC_mm10_Dec2011	chr1.fa	1	-1	38456156	38456326	ltr		Aff3	protein_coding	ENSMUST00000039827	Intron	-1	0.0054	0.6	NA
48	UCSC_mm10_Dec2011	chr1.fa	1	-1	38592436	38592632	ltr		Aff3	protein_coding	ENSMUST00000027250	Intron	-1	0.0394	4.37778	NA
49	UCSC_mm10_Dec2011	chr1.fa	1	-1	43640824	43641000	ltr		NA	NA	NA	Intergenic	NA	0.0222	2.46667	NA
50	UCSC_mm10_Dec2011	chr1.fa	1	1	43848294	43849169	pol		NA	NA	NA	Intergenic	NA	NA	NA	NA
51	UCSC_mm10_Dec2011	chr1.fa	1	-1	45129698	45129880	ltr		NA	NA	NA	Intergenic	NA	0.0368	4.08889	NA
52	UCSC_mm10_Dec2011	chr1.fa	1	-1	45255233	45255937	pol		NA	NA	NA	Intergenic	NA	NA	NA	NA
53	UCSC_mm10_Dec2011	chr1.fa	1	1	47153137	47153546	ltr		NA	NA	NA	Intergenic	NA	0.0195	2.16667	NA
54	UCSC_mm10_Dec2011	chr1.fa	1	-1	47749249	47749652	ltr		NA	NA	NA	Intergenic	NA	0.0172	1.91111	NA
55	UCSC_mm10_Dec2011	chr1.fa	1	1	48287977	48288370	ltr		NA	NA	NA	Intergenic	NA	0.0102	1.13333	NA
56	UCSC_mm10_Dec2011	chr1.fa	1	-1	48428766	48429219	ltr		NA	NA	NA	Intergenic	NA	0.0301	3.34444	NA
57	UCSC_mm10_Dec2011	chr1.fa	1	-1	48507360	48507770	ltr		NA	NA	NA	Intergenic	NA	0.0292	3.24444	NA
58	UCSC_mm10_Dec2011	chr1.fa	1	1	50282784	50282976	ltr		NA	NA	NA	Intergenic	NA	0.026	2.88889	NA
59	UCSC_mm10_Dec2011	chr1.fa	1	-1	50368353	50374139	gag-pol-ltr		NA	NA	NA	Intergenic	NA	NA	NA	NA
60	UCSC_mm10_Dec2011	chr1.fa	1	-1	50484973	50485169	ltr		NA	NA	NA	Intergenic	NA	0.0874	9.71111	NA
61	UCSC_mm10_Dec2011	chr1.fa	1	1	50710125	50714804	gag-pol-ltr		NA	NA	NA	Intergenic	NA	NA	NA	NA
62	UCSC_mm10_Dec2011	chr1.fa	1	-1	52240453	52240728	gag		NA	NA	NA	Intergenic	NA	NA	NA	NA
63	UCSC_mm10_Dec2011	chr1.fa	1	-1	53161561	53161803	gag		NA	NA	NA	Intergenic	NA	NA	NA	NA
64	UCSC_mm10_Dec2011	chr1.fa	1	-1	53370163	53371386	pol-ltr		NA	NA	NA	Intergenic	NA	NA	NA	NA
65	UCSC_mm10_Dec2011	chr1.fa	1	1	53653738	53654140	ltr		Dnah7a	protein_coding	ENSMUST00000094964	Intron	-1	0.0338	3.75556	NA
66	UCSC_mm10_Dec2011	chr1.fa	1	1	54889816	54896129	ltr-gag-pol-ltr		Ankrd44	protein_coding	ENSMUST00000044359	Intron	-1	0	0	Yes
67	UCSC_mm10_Dec2011	chr1.fa	1	1	55291829	55292025	ltr		Boll	protein_coding	ENSMUST00000173983	Intron	-1	0.0243	2.7	NA
68	UCSC_mm10_Dec2011	chr1.fa	1	1	55923628	55929981	ltr-gag-pol-ltr		NA	NA	NA	Intergenic	NA	0.0024	0.266667	Yes
69	UCSC_mm10_Dec2011	chr1.fa	1	-1	56091311	56091724	ltr		NA	NA	NA	Intergenic	NA	0.0269	2.98889	NA
70	UCSC_mm10_Dec2011	chr1.fa	1	-1	56999125	56999529	ltr		NA	NA	NA	Intergenic	NA	0.0124	1.37778	NA
71	UCSC_mm10_Dec2011	chr1.fa	1	-1	58767245	58767654	ltr		NA	NA	NA	Intergenic	NA	0.0119	1.32222	NA
72	UCSC_mm10_Dec2011	chr1.fa	1	-1	58938300	58944649	ltr-gag-pol-ltr		Trak2	protein_coding	ENSMUST00000174120	Intron	-1	0.0044	0.488889	No
73	UCSC_mm10_Dec2011	chr1.fa	1	1	60038607	60039016	ltr		Ica1l	protein_coding	ENSMUST00000191251	Intron	-1	0.0272	3.02222	NA
74	UCSC_mm10_Dec2011	chr1.fa	1	-1	60112277	60113583	pol-ltr		Carf	protein_coding	ENSMUST00000027171	Intron	1	NA	NA	NA
75	UCSC_mm10_Dec2011	chr1.fa	1	1	64436511	64436934	ltr		NA	NA	NA	Intergenic	NA	0.0264	2.93333	NA
76	UCSC_mm10_Dec2011	chr1.fa	1	1	70234525	70234934	ltr		Spag16	protein_coding	ENSMUST00000191569	Intron	1	0.0343	3.81111	NA
77	UCSC_mm10_Dec2011	chr1.fa	1	-1	72622273	72622470	ltr		Smarcal1	protein_coding	ENSMUST00000152225	Intron	1	0.0342	3.8	NA
78	UCSC_mm10_Dec2011	chr1.fa	1	-1	73867941	73874250	ltr-gag-ltr		NA	NA	NA	Intergenic	NA	0	0	Yes
79	UCSC_mm10_Dec2011	chr1.fa	1	1	74646043	74648946	gag-pol		NA	NA	NA	Intergenic	NA	NA	NA	NA
80	UCSC_mm10_Dec2011	chr1.fa	1	-1	74865307	74865477	ltr		NA	NA	NA	Intergenic	NA	0.0268	2.97778	NA
81	UCSC_mm10_Dec2011	chr1.fa	1	1	77477532	77483846	ltr-gag-pol-ltr		Epha4	protein_coding	ENSMUST00000190149	Intron	-1	0	0	Yes
82	UCSC_mm10_Dec2011	chr1.fa	1	-1	78524863	78524968	ltr		Mogat1	protein_coding	ENSMUST00000012331	Intron	1	0.0186	2.06667	NA
83	UCSC_mm10_Dec2011	chr1.fa	1	1	79961762	79968074	ltr-gag-pol-ltr		NA	NA	NA	Intergenic	NA	0	0	Yes
84	UCSC_mm10_Dec2011	chr1.fa	1	-1	80388272	80388675	ltr		NA	NA	NA	Intergenic	NA	0.0226	2.51111	NA
85	UCSC_mm10_Dec2011	chr1.fa	1	-1	82396667	82403045	ltr-gag-pol-ltr		NA	NA	NA	Intergenic	NA	0	0	No
86	UCSC_mm10_Dec2011	chr1.fa	1	-1	82421199	82427318	ltr-gag-pol-ltr		NA	NA	NA	Intergenic	NA	0	0	Yes
87	UCSC_mm10_Dec2011	chr1.fa	1	1	83031133	83031386	ltr		NA	NA	NA	Intergenic	NA	0.0275	3.05556	NA
88	UCSC_mm10_Dec2011	chr1.fa	1	-1	83223942	83224351	ltr		NA	NA	NA	Intergenic	NA	0.0171	1.9	NA
89	UCSC_mm10_Dec2011	chr1.fa	1	1	83795712	83795904	ltr		NA	NA	NA	Intergenic	NA	0.016	1.77778	NA
90	UCSC_mm10_Dec2011	chr1.fa	1	1	84161335	84167638	ltr-gag-pol-ltr		NA	NA	NA	Intergenic	NA	0.0029	0.322222	No
91	UCSC_mm10_Dec2011	chr1.fa	1	-1	84542508	84548610	ltr-gag-pol-ltr		Dner	protein_coding	ENSMUST00000049126	Intron	-1	0	0	No
92	UCSC_mm10_Dec2011	chr1.fa	1	1	85106228	85108675	ltr-gag-pol		A530032D15Rik	protein_coding	ENSMUST00000161675	Intron	-1	NA	NA	NA
93	UCSC_mm10_Dec2011	chr1.fa	1	-1	85109028	85109210	gag		A530032D15Rik	protein_coding	ENSMUST00000161675	Intron	-1	NA	NA	NA
94	UCSC_mm10_Dec2011	chr1.fa	1	1	85172508	85178893	ltr-gag-ltr		Gm6264	transcribed_unprocessed_pseudogene	ENSMUST00000162896	Intron	1	0.0127	1.41111	No
95	UCSC_mm10_Dec2011	chr1.fa	1	1	85266398	85269726	ltr-gag-pol		NA	NA	NA	Intergenic	NA	NA	NA	NA
96	UCSC_mm10_Dec2011	chr1.fa	1	-1	85269724	85269906	gag		NA	NA	NA	Intergenic	NA	NA	NA	NA
97	UCSC_mm10_Dec2011	chr1.fa	1	1	85601318	85601500	gag		Sp140	protein_coding	ENSMUST00000080204	Intron	1	NA	NA	NA
98	UCSC_mm10_Dec2011	chr1.fa	1	-1	85602099	85604014	ltr-gag		Sp140	protein_coding	ENSMUST00000080204	Intron	1	NA	NA	NA
99	UCSC_mm10_Dec2011	chr1.fa	1	1	85804093	85804288	ltr		Cab39	protein_coding	ENSMUST00000113360	Intron	1	0.0101	1.12222	NA
100	UCSC_mm10_Dec2011	chr1.fa	1	-1	87514295	87514747	ltr		Ngef	protein_coding	ENSMUST00000068681	Intron	-1	0.0246	2.73333	NA
101	UCSC_mm10_Dec2011	chr1.fa	1	-1	87741598	87747760	ltr-gag-pol-ltr		NA	NA	NA	Intergenic	NA	NA	NA	NA
102	UCSC_mm10_Dec2011	chr1.fa	1	1	88208087	88208529	ltr		Ugt1a8	protein_coding	ENSMUST00000113139	Intron	1	0.0807	8.96667	NA
103	UCSC_mm10_Dec2011	chr1.fa	1	-1	88829811	88836164	ltr-gag-pol-ltr		NA	NA	NA	Intergenic	NA	0	0	Yes
104	UCSC_mm10_Dec2011	chr1.fa	1	1	88958059	88958556	pol		NA	NA	NA	Intergenic	NA	NA	NA	NA
105	UCSC_mm10_Dec2011	chr1.fa	1	1	89252884	89253468	ltr-gag		NA	NA	NA	Intergenic	NA	NA	NA	NA
106	UCSC_mm10_Dec2011	chr1.fa	1	-1	89253468	89253947	pol		NA	NA	NA	Intergenic	NA	NA	NA	NA
107	UCSC_mm10_Dec2011	chr1.fa	1	1	91234566	91235361	gag-pol		NA	NA	NA	Intergenic	NA	NA	NA	NA
108	UCSC_mm10_Dec2011	chr1.fa	1	1	93030325	93030604	ltr		Kif1a	protein_coding	ENSMUST00000171796	Intron	-1	0.1199	13.3222	NA
109	UCSC_mm10_Dec2011	chr1.fa	1	1	93856906	93857098	ltr		NA	NA	NA	Intergenic	NA	0.025	2.77778	NA
110	UCSC_mm10_Dec2011	chr1.fa	1	1	93896593	93900197	ltr		NA	NA	NA	Intergenic	NA	0.0283	3.14444	NA
111	UCSC_mm10_Dec2011	chr1.fa	1	1	93965702	93969307	ltr		NA	NA	NA	Intergenic	NA	0.0346	3.84444	NA
112	UCSC_mm10_Dec2011	chr1.fa	1	1	98233192	98233371	pol		NA	NA	NA	Intergenic	NA	NA	NA	NA
113	UCSC_mm10_Dec2011	chr1.fa	1	1	98766178	98772576	ltr-gag-pol-ltr		NA	NA	NA	Intergenic	NA	0	0	No
114	UCSC_mm10_Dec2011	chr1.fa	1	1	99082437	99082845	ltr		NA	NA	NA	Intergenic	NA	0.0249	2.76667	NA
115	UCSC_mm10_Dec2011	chr1.fa	1	-1	99443799	99444188	ltr		NA	NA	NA	Intergenic	NA	0.0697	7.74444	NA
116	UCSC_mm10_Dec2011	chr1.fa	1	1	99651125	99651298	gag		NA	NA	NA	Intergenic	NA	NA	NA	NA
117	UCSC_mm10_Dec2011	chr1.fa	1	1	100600440	100600627	ltr		NA	NA	NA	Intergenic	NA	0.069	7.66667	NA
118	UCSC_mm10_Dec2011	chr1.fa	1	-1	100767660	100767953	pol		NA	NA	NA	Intergenic	NA	NA	NA	NA
119	UCSC_mm10_Dec2011	chr1.fa	1	-1	101994788	101995197	ltr		NA	NA	NA	Intergenic	NA	0.0293	3.25556	NA
120	UCSC_mm10_Dec2011	chr1.fa	1	1	105219073	105219265	ltr		NA	NA	NA	Intergenic	NA	0.01	1.11111	NA
121	UCSC_mm10_Dec2011	chr1.fa	1	-1	105609879	105615728	ltr-gag-pol-ltr		Pign	protein_coding	ENSMUST00000187537	Intron	-1	0.0116	1.28889	No
122	UCSC_mm10_Dec2011	chr1.fa	1	1	106415356	106415591	ltr		NA	NA	NA	Intergenic	NA	0.0171	1.9	NA
123	UCSC_mm10_Dec2011	chr1.fa	1	-1	107062194	107062390	ltr		NA	NA	NA	Intergenic	NA	0.0317	3.52222	NA
124	UCSC_mm10_Dec2011	chr1.fa	1	1	107793859	107800257	ltr-gag-ltr		NA	NA	NA	Intergenic	NA	0.0051	0.566667	No
125	UCSC_mm10_Dec2011	chr1.fa	1	-1	110376783	110376941	pol		NA	NA	NA	Intergenic	NA	NA	NA	NA
126	UCSC_mm10_Dec2011	chr1.fa	1	1	111374137	111374404	ltr		NA	NA	NA	Intergenic	NA	0.0221	2.45556	NA
127	UCSC_mm10_Dec2011	chr1.fa	1	-1	112721058	112721473	ltr		NA	NA	NA	Intergenic	NA	0.0217	2.41111	NA
128	UCSC_mm10_Dec2011	chr1.fa	1	1	112982757	112983288	gag		NA	NA	NA	Intergenic	NA	NA	NA	NA
129	UCSC_mm10_Dec2011	chr1.fa	1	1	113336789	113343186	ltr-gag-pol-ltr		NA	NA	NA	Intergenic	NA	0	0	No
130	UCSC_mm10_Dec2011	chr1.fa	1	1	113368241	113368637	ltr		NA	NA	NA	Intergenic	NA	0.0373	4.14444	NA
131	UCSC_mm10_Dec2011	chr1.fa	1	1	114603464	114609819	ltr-gag-pol-ltr		NA	NA	NA	Intergenic	NA	0	0	Yes
132	UCSC_mm10_Dec2011	chr1.fa	1	1	115375127	115375537	ltr		NA	NA	NA	Intergenic	NA	0.025	2.77778	NA
133	UCSC_mm10_Dec2011	chr1.fa	1	-1	117064797	117064949	pol		NA	NA	NA	Intergenic	NA	NA	NA	NA
134	UCSC_mm10_Dec2011	chr1.fa	1	-1	117611245	117611649	ltr		NA	NA	NA	Intergenic	NA	0.0196	2.17778	NA
135	UCSC_mm10_Dec2011	chr1.fa	1	-1	121339117	121340078	pol		NA	NA	NA	Intergenic	NA	NA	NA	NA
136	UCSC_mm10_Dec2011	chr1.fa	1	1	121580216	121581152	gag		NA	NA	NA	Intergenic	NA	NA	NA	NA
137	UCSC_mm10_Dec2011	chr1.fa	1	1	121621877	121622288	ltr		NA	NA	NA	Intergenic	NA	0.0264	2.93333	NA
138	UCSC_mm10_Dec2011	chr1.fa	1	-1	122367836	122368023	ltr		NA	NA	NA	Intergenic	NA	0.0462	5.13333	NA
139	UCSC_mm10_Dec2011	chr1.fa	1	-1	122511303	122511712	ltr		NA	NA	NA	Intergenic	NA	0.0121	1.34444	NA
140	UCSC_mm10_Dec2011	chr1.fa	1	-1	122635921	122636331	ltr		NA	NA	NA	Intergenic	NA	0.0246	2.73333	NA
141	UCSC_mm10_Dec2011	chr1.fa	1	-1	125766320	125766698	ltr		Gpr39	protein_coding	ENSMUST00000027581	Intron	1	0.094	10.4444	NA
142	UCSC_mm10_Dec2011	chr1.fa	1	-1	129233182	129233591	ltr		NA	NA	NA	Intergenic	NA	0.0395	4.38889	NA
143	UCSC_mm10_Dec2011	chr1.fa	1	-1	129394163	129400395	ltr-gag-ltr		Thsd7b	protein_coding	ENSMUST00000140629	Intron	1	0	0	Yes
144	UCSC_mm10_Dec2011	chr1.fa	1	1	130408974	130409173	ltr		NA	NA	NA	Intergenic	NA	0.031	3.44444	NA
145	UCSC_mm10_Dec2011	chr1.fa	1	-1	131150566	131150968	ltr		NA	NA	NA	Intergenic	NA	0.0248	2.75556	NA
146	UCSC_mm10_Dec2011	chr1.fa	1	1	131156579	131157577	pol		Eif2d	protein_coding	ENSMUST00000151874	Intron	1	NA	NA	NA
147	UCSC_mm10_Dec2011	chr1.fa	1	-1	132251553	132251749	ltr		Lemd1	protein_coding	ENSMUST00000187339	Intron	1	0.0626	6.95556	NA
148	UCSC_mm10_Dec2011	chr1.fa	1	1	134124802	134129861	ltr-gag-pol-ltr		Chit1	protein_coding	ENSMUST00000160060	Intron	1	NA	NA	NA
149	UCSC_mm10_Dec2011	chr1.fa	1	1	134348586	134348995	ltr		NA	NA	NA	Intergenic	NA	0.0225	2.5	NA
150	UCSC_mm10_Dec2011	chr1.fa	1	-1	134435139	134435212	ltr		NA	NA	NA	Intergenic	NA	0.1427	15.8556	NA
151	UCSC_mm10_Dec2011	chr1.fa	1	1	136015418	136016500	pol-ltr		NA	NA	NA	Intergenic	NA	NA	NA	NA
152	UCSC_mm10_Dec2011	chr1.fa	1	1	136579778	136580185	ltr		NA	NA	NA	Intergenic	NA	0.0226	2.51111	NA
153	UCSC_mm10_Dec2011	chr1.fa	1	1	137062438	137068764	ltr-gag-pol-ltr		NA	NA	NA	Intergenic	NA	0	0	Yes
154	UCSC_mm10_Dec2011	chr1.fa	1	1	137624119	137626396	gag		NA	NA	NA	Intergenic	NA	NA	NA	NA
155	UCSC_mm10_Dec2011	chr1.fa	1	1	139536920	139537141	pol		NA	NA	NA	Intergenic	NA	NA	NA	NA
156	UCSC_mm10_Dec2011	chr1.fa	1	1	139580057	139580368	pol		NA	NA	NA	Intergenic	NA	NA	NA	NA
157	UCSC_mm10_Dec2011	chr1.fa	1	1	139690996	139695542	gag-pol		NA	NA	NA	Intergenic	NA	NA	NA	NA
158	UCSC_mm10_Dec2011	chr1.fa	1	1	139805427	139808032	gag-pol		Cfhr2	protein_coding	ENSMUST00000194186	Intron	-1	NA	NA	NA
159	UCSC_mm10_Dec2011	chr1.fa	1	-1	139924534	139924948	ltr		Gm16332	unprocessed_pseudogene	ENSMUST00000134229	Intron	-1	0.0317	3.52222	NA
160	UCSC_mm10_Dec2011	chr1.fa	1	-1	139952553	139958879	ltr-gag-pol-ltr		NA	NA	NA	Intergenic	NA	0	0	Yes
161	UCSC_mm10_Dec2011	chr1.fa	1	1	140001656	140002048	ltr		NA	NA	NA	Intergenic	NA	0.0698	7.75556	NA
162	UCSC_mm10_Dec2011	chr1.fa	1	1	140082974	140083715	pol		NA	NA	NA	Intergenic	NA	NA	NA	NA
163	UCSC_mm10_Dec2011	chr1.fa	1	1	140720862	140721055	ltr		NA	NA	NA	Intergenic	NA	0.02	2.22222	NA
164	UCSC_mm10_Dec2011	chr1.fa	1	1	140974479	140974894	ltr		NA	NA	NA	Intergenic	NA	0.0265	2.94444	NA
165	UCSC_mm10_Dec2011	chr1.fa	1	1	141220783	141221060	ltr		NA	NA	NA	Intergenic	NA	0.025	2.77778	NA
166	UCSC_mm10_Dec2011	chr1.fa	1	1	142047747	142048157	ltr		NA	NA	NA	Intergenic	NA	0.0219	2.43333	NA
167	UCSC_mm10_Dec2011	chr1.fa	1	1	144674370	144680722	ltr-gag-pol-ltr		NA	NA	NA	Intergenic	NA	0.0075	0.833333	Yes
168	UCSC_mm10_Dec2011	chr1.fa	1	-1	145078306	145078729	ltr		NA	NA	NA	Intergenic	NA	0.0661	7.34444	NA
169	UCSC_mm10_Dec2011	chr1.fa	1	1	145954973	145955224	gag		NA	NA	NA	Intergenic	NA	NA	NA	NA
170	UCSC_mm10_Dec2011	chr1.fa	1	1	146439845	146440037	ltr		NA	NA	NA	Intergenic	NA	0.036	4	NA
171	UCSC_mm10_Dec2011	chr1.fa	1	-1	147465868	147466860	gag-pol		NA	NA	NA	Intergenic	NA	NA	NA	NA
172	UCSC_mm10_Dec2011	chr1.fa	1	-1	147938497	147938937	gag		NA	NA	NA	Intergenic	NA	NA	NA	NA
173	UCSC_mm10_Dec2011	chr1.fa	1	-1	148363717	148370011	ltr-gag-pol-ltr		NA	NA	NA	Intergenic	NA	0.0113	1.25556	No
174	UCSC_mm10_Dec2011	chr1.fa	1	1	149451026	149457069	ltr-gag-pol-ltr		NA	NA	NA	Intergenic	NA	0.0057	0.633333	Yes
175	UCSC_mm10_Dec2011	chr1.fa	1	-1	149599670	149605752	ltr-gag-ltr		NA	NA	NA	Intergenic	NA	0	0	Yes
176	UCSC_mm10_Dec2011	chr1.fa	1	1	150625422	150625614	ltr		Gm20631	antisense	ENSMUST00000177268	Exon	1	0.021	2.33333	NA
177	UCSC_mm10_Dec2011	chr1.fa	1	1	151399051	151399245	ltr		Swt1	protein_coding	ENSMUST00000111883	Intron	-1	0.01	1.11111	NA
178	UCSC_mm10_Dec2011	chr1.fa	1	1	151865885	151872202	ltr-gag-pol-ltr		NA	NA	NA	Intergenic	NA	0.0022	0.244444	Yes
179	UCSC_mm10_Dec2011	chr1.fa	1	-1	152179244	152180662	pol-ltr		NA	NA	NA	Intergenic	NA	NA	NA	NA
180	UCSC_mm10_Dec2011	chr1.fa	1	1	152477534	152483920	ltr-gag-pol-ltr		NA	NA	NA	Intergenic	NA	0	0	No
181	UCSC_mm10_Dec2011	chr1.fa	1	1	153938869	153939281	ltr		NA	NA	NA	Intergenic	NA	0.0246	2.73333	NA
182	UCSC_mm10_Dec2011	chr1.fa	1	-1	155538593	155545032	gag-pol-ltr		NA	NA	NA	Intergenic	NA	NA	NA	NA
183	UCSC_mm10_Dec2011	chr1.fa	1	1	156725356	156725765	ltr		NA	NA	NA	Intergenic	NA	0.0291	3.23333	NA
184	UCSC_mm10_Dec2011	chr1.fa	1	-1	157460499	157460902	ltr		NA	NA	NA	Intergenic	NA	0.0221	2.45556	NA
185	UCSC_mm10_Dec2011	chr1.fa	1	-1	158655620	158655747	ltr		Astn1	protein_coding	ENSMUST00000195311	Intron	1	0.0158	1.75556	NA
186	UCSC_mm10_Dec2011	chr1.fa	1	-1	159143429	159143822	ltr		NA	NA	NA	Intergenic	NA	0.0705	7.83333	NA
187	UCSC_mm10_Dec2011	chr1.fa	1	-1	159283132	159283190	ltr		Rfwd2	protein_coding	ENSMUST00000192762	Intron	1	0.0134	1.48889	NA
188	UCSC_mm10_Dec2011	chr1.fa	1	1	165087233	165087642	ltr		4930568G15Rik	lincRNA	ENSMUST00000195635	Intron	-1	0.0294	3.26667	NA
189	UCSC_mm10_Dec2011	chr1.fa	1	-1	165267339	165273691	ltr-gag-pol-ltr	GAAGT	NA	NA	NA	Intergenic	NA	0	0	Yes
190	UCSC_mm10_Dec2011	chr1.fa	1	-1	166414861	166414983	ltr		NA	NA	NA	Intergenic	NA	0.1448	16.0889	NA
191	UCSC_mm10_Dec2011	chr1.fa	1	-1	166566725	166567138	ltr		NA	NA	NA	Intergenic	NA	0.0247	2.74444	NA
192	UCSC_mm10_Dec2011	chr1.fa	1	1	166620127	166626427	ltr-gag-ltr		NA	NA	NA	Intergenic	NA	0.0159	1.76667	No
193	UCSC_mm10_Dec2011	chr1.fa	1	1	167557138	167557547	ltr		NA	NA	NA	Intergenic	NA	0.0145	1.61111	NA
194	UCSC_mm10_Dec2011	chr1.fa	1	1	167614487	167614750	pol		Rxrg	protein_coding	ENSMUST00000111386	Intron	1	NA	NA	NA
195	UCSC_mm10_Dec2011	chr1.fa	1	-1	167824090	167829373	ltr-gag-pol-ltr		NA	NA	NA	Intergenic	NA	NA	NA	NA
196	UCSC_mm10_Dec2011	chr1.fa	1	1	167833838	167840189	ltr-gag-pol-ltr		NA	NA	NA	Intergenic	NA	0	0	Yes
197	UCSC_mm10_Dec2011	chr1.fa	1	1	168603603	168604038	ltr		NA	NA	NA	Intergenic	NA	0.0538	5.97778	NA
198	UCSC_mm10_Dec2011	chr1.fa	1	-1	170099301	170099735	ltr		Ddr2	protein_coding	ENSMUST00000027985	Intron	-1	0.0369	4.1	NA
199	UCSC_mm10_Dec2011	chr1.fa	1	-1	170169096	170169286	ltr		Uap1	protein_coding	ENSMUST00000162253	Intron	-1	0.0242	2.68889	NA
200	UCSC_mm10_Dec2011	chr1.fa	1	-1	171304044	171304324	ltr		NA	NA	NA	Intergenic	NA	0.0813	9.03333	NA
201	UCSC_mm10_Dec2011	chr1.fa	1	-1	171835652	171836061	ltr		NA	NA	NA	Intergenic	NA	0.0318	3.53333	NA
202	UCSC_mm10_Dec2011	chr1.fa	1	1	171875712	171881297	gag-pol-ltr		Cd84	protein_coding	ENSMUST00000042302	Intron	1	NA	NA	NA
203	UCSC_mm10_Dec2011	chr1.fa	1	1	172800956	172801369	ltr		NA	NA	NA	Intergenic	NA	0.024	2.66667	NA
204	UCSC_mm10_Dec2011	chr1.fa	1	1	174563273	174564022	gag		NA	NA	NA	Intergenic	NA	NA	NA	NA
205	UCSC_mm10_Dec2011	chr1.fa	1	1	175842548	175848872	ltr-gag-pol-ltr		NA	NA	NA	Intergenic	NA	0	0	Yes
206	UCSC_mm10_Dec2011	chr1.fa	1	-1	176533568	176533956	ltr		NA	NA	NA	Intergenic	NA	0.09	10	NA
207	UCSC_mm10_Dec2011	chr1.fa	1	-1	177329328	177329503	ltr		NA	NA	NA	Intergenic	NA	0.0325	3.61111	NA
208	UCSC_mm10_Dec2011	chr1.fa	1	1	177586434	177586839	ltr		NA	NA	NA	Intergenic	NA	0.0198	2.2	NA
209	UCSC_mm10_Dec2011	chr1.fa	1	-1	178844467	178844915	ltr		Kif26b	protein_coding	ENSMUST00000160789	Intron	1	0.0166	1.84444	NA
210	UCSC_mm10_Dec2011	chr1.fa	1	1	179028582	179029289	gag		Smyd3	protein_coding	ENSMUST00000068437	Intron	-1	NA	NA	NA
211	UCSC_mm10_Dec2011	chr1.fa	1	-1	179690061	179693618	ltr		NA	NA	NA	Intergenic	NA	0.0792	8.8	NA
212	UCSC_mm10_Dec2011	chr1.fa	1	1	179718251	179721402	gag-ltr		NA	NA	NA	Intergenic	NA	NA	NA	NA
213	UCSC_mm10_Dec2011	chr1.fa	1	-1	180010765	180013176	ltr-gag-pol-ltr		Cdc42bpa	protein_coding	ENSMUST00000134959	Intron	1	NA	NA	NA
214	UCSC_mm10_Dec2011	chr1.fa	1	1	180538922	180539109	ltr		NA	NA	NA	Intergenic	NA	0.0599	6.65556	NA
215	UCSC_mm10_Dec2011	chr1.fa	1	1	183174275	183174470	ltr		NA	NA	NA	Intergenic	NA	0.025	2.77778	NA
216	UCSC_mm10_Dec2011	chr1.fa	1	1	183539360	183545713	ltr-gag-pol-ltr		NA	NA	NA	Intergenic	NA	0	0	Yes
217	UCSC_mm10_Dec2011	chr1.fa	1	1	183620970	183621379	ltr		NA	NA	NA	Intergenic	NA	0.0244	2.71111	NA
218	UCSC_mm10_Dec2011	chr1.fa	1	-1	185563716	185570070	ltr-gag-pol-ltr		NA	NA	NA	Intergenic	NA	0.0025	0.277778	Yes
219	UCSC_mm10_Dec2011	chr1.fa	1	-1	185621292	185627645	ltr-gag-pol-ltr		NA	NA	NA	Intergenic	NA	0	0	Yes
220	UCSC_mm10_Dec2011	chr1.fa	1	-1	186869595	186875961	ltr-gag-pol-ltr		NA	NA	NA	Intergenic	NA	0	0	Yes
221	UCSC_mm10_Dec2011	chr1.fa	1	1	186902222	186902574	ltr		NA	NA	NA	Intergenic	NA	0.0286	3.17778	NA
222	UCSC_mm10_Dec2011	chr1.fa	1	-1	188608420	188614805	ltr-gag-pol-ltr		Ush2a	protein_coding	ENSMUST00000060479	Intron	1	0	0	No
223	UCSC_mm10_Dec2011	chr1.fa	1	-1	188923493	188929877	ltr-gag-pol-ltr		Ush2a	protein_coding	ENSMUST00000060479	Intron	1	0	0	No
224	UCSC_mm10_Dec2011	chr1.fa	1	1	189393097	189393500	ltr		NA	NA	NA	Intergenic	NA	0.0275	3.05556	NA
225	UCSC_mm10_Dec2011	chr1.fa	1	1	190325107	190325516	ltr		NA	NA	NA	Intergenic	NA	0.0315	3.5	NA
226	UCSC_mm10_Dec2011	chr1.fa	1	1	191922440	191922853	pol		NA	NA	NA	Intergenic	NA	NA	NA	NA
227	UCSC_mm10_Dec2011	chr1.fa	1	-1	191949351	191949742	ltr		NA	NA	NA	Intergenic	NA	0.0512	5.68889	NA
228	UCSC_mm10_Dec2011	chr1.fa	1	1	195228076	195228270	ltr		NA	NA	NA	Intergenic	NA	0.02	2.22222	NA
229	UCSC_mm10_Dec2011	chr2.fa	2	-1	3932821	3939172	ltr-gag-pol-ltr		NA	NA	NA	Intergenic	NA	0	0	Yes
230	UCSC_mm10_Dec2011	chr2.fa	2	-1	4642193	4642495	gag		Prpf18	protein_coding	ENSMUST00000035721	Intron	-1	NA	NA	NA
231	UCSC_mm10_Dec2011	chr2.fa	2	1	4664054	4664422	ltr		NA	NA	NA	Intergenic	NA	0.0507	5.63333	NA
232	UCSC_mm10_Dec2011	chr2.fa	2	1	5479333	5479742	ltr		NA	NA	NA	Intergenic	NA	0.0298	3.31111	NA
233	UCSC_mm10_Dec2011	chr2.fa	2	-1	5924683	5924921	ltr		Dhtkd1	protein_coding	ENSMUST00000095147	Intron	-1	0.0373	4.14444	NA
234	UCSC_mm10_Dec2011	chr2.fa	2	-1	6197453	6200250	ltr		NA	NA	NA	Intergenic	NA	0.0103	1.14444	NA
235	UCSC_mm10_Dec2011	chr2.fa	2	-1	10177259	10183395	ltr-gag-pol-ltr	GAAGT-TG	Itih5	protein_coding	ENSMUST00000026886	Intron	1	0	0	Yes
236	UCSC_mm10_Dec2011	chr2.fa	2	-1	11261512	11261688	ltr		Prkcq	protein_coding	ENSMUST00000114853	Exon	1	0.0159	1.76667	NA
237	UCSC_mm10_Dec2011	chr2.fa	2	1	11405415	11405601	ltr		NA	NA	NA	Intergenic	NA	0.0342	3.8	NA
238	UCSC_mm10_Dec2011	chr2.fa	2	-1	15191264	15191566	gag-pol		NA	NA	NA	Intergenic	NA	NA	NA	NA
239	UCSC_mm10_Dec2011	chr2.fa	2	-1	15211952	15212293	gag		NA	NA	NA	Intergenic	NA	NA	NA	NA
240	UCSC_mm10_Dec2011	chr2.fa	2	-1	15509840	15510275	ltr		NA	NA	NA	Intergenic	NA	0.029	3.22222	NA
241	UCSC_mm10_Dec2011	chr2.fa	2	-1	16320345	16326657	ltr-gag-pol-ltr		NA	NA	NA	Intergenic	NA	0.0025	0.277778	Yes
242	UCSC_mm10_Dec2011	chr2.fa	2	-1	18128276	18128452	ltr		Mllt10	protein_coding	ENSMUST00000114680	Intron	1	0.017	1.88889	NA
243	UCSC_mm10_Dec2011	chr2.fa	2	-1	18241361	18242161	gag-pol		Dnajc1	protein_coding	ENSMUST00000028072	Intron	-1	NA	NA	NA
244	UCSC_mm10_Dec2011	chr2.fa	2	-1	19998534	19998752	pol		NA	NA	NA	Intergenic	NA	NA	NA	NA
245	UCSC_mm10_Dec2011	chr2.fa	2	-1	20038651	20045002	ltr-gag-pol-ltr	GAAGT-TGGTAC	NA	NA	NA	Intergenic	NA	0	0	Yes
246	UCSC_mm10_Dec2011	chr2.fa	2	-1	20426909	20433262	ltr-gag-pol-ltr		Etl4	protein_coding	ENSMUST00000114627	Intron	1	0	0	Yes
247	UCSC_mm10_Dec2011	chr2.fa	2	1	21229514	21229914	ltr		NA	NA	NA	Intergenic	NA	0.1474	16.3778	NA
248	UCSC_mm10_Dec2011	chr2.fa	2	1	23684154	23684553	ltr		NA	NA	NA	Intergenic	NA	0.0955	10.6111	NA
249	UCSC_mm10_Dec2011	chr2.fa	2	1	23696213	23696803	gag		NA	NA	NA	Intergenic	NA	NA	NA	NA
250	UCSC_mm10_Dec2011	chr2.fa	2	1	23985213	23985365	pol		NA	NA	NA	Intergenic	NA	NA	NA	NA
251	UCSC_mm10_Dec2011	chr2.fa	2	1	24017873	24018282	ltr		Hnmt	protein_coding	ENSMUST00000114498	Intron	-1	0.0264	2.93333	NA
252	UCSC_mm10_Dec2011	chr2.fa	2	-1	24064722	24066426	gag		NA	NA	NA	Intergenic	NA	NA	NA	NA
253	UCSC_mm10_Dec2011	chr2.fa	2	-1	24870443	24871701	pol		Ehmt1	protein_coding	ENSMUST00000152161	Intron	-1	NA	NA	NA
254	UCSC_mm10_Dec2011	chr2.fa	2	1	25799589	25804983	ltr-gag-pol-ltr		NA	NA	NA	Intergenic	NA	0	0	No
255	UCSC_mm10_Dec2011	chr2.fa	2	-1	25827582	25827800	pol		NA	NA	NA	Intergenic	NA	NA	NA	NA
256	UCSC_mm10_Dec2011	chr2.fa	2	-1	28281357	28281772	ltr		NA	NA	NA	Intergenic	NA	0.0265	2.94444	NA
257	UCSC_mm10_Dec2011	chr2.fa	2	1	28471434	28471826	gag		NA	NA	NA	Intergenic	NA	NA	NA	NA
258	UCSC_mm10_Dec2011	chr2.fa	2	-1	28811649	28816027	ltr-pol		NA	NA	NA	Intergenic	NA	NA	NA	NA
259	UCSC_mm10_Dec2011	chr2.fa	2	1	29113515	29119570	gag-pol-ltr		NA	NA	NA	Intergenic	NA	NA	NA	NA
260	UCSC_mm10_Dec2011	chr2.fa	2	1	29344852	29345045	ltr		NA	NA	NA	Intergenic	NA	0.0119	1.32222	NA
261	UCSC_mm10_Dec2011	chr2.fa	2	1	34094746	34095153	ltr		NA	NA	NA	Intergenic	NA	0.017	1.88889	NA
262	UCSC_mm10_Dec2011	chr2.fa	2	1	34929316	34935681	ltr-gag-pol-ltr	GAAG	NA	NA	NA	Intergenic	NA	0.0024	0.266667	Yes
263	UCSC_mm10_Dec2011	chr2.fa	2	-1	36346191	36346679	ltr		NA	NA	NA	Intergenic	NA	0.0319	3.54444	NA
264	UCSC_mm10_Dec2011	chr2.fa	2	-1	37041473	37042510	pol-ltr		NA	NA	NA	Intergenic	NA	NA	NA	NA
265	UCSC_mm10_Dec2011	chr2.fa	2	-1	38123728	38124153	pol		Dennd1a	protein_coding	ENSMUST00000143095	Intron	-1	NA	NA	NA
266	UCSC_mm10_Dec2011	chr2.fa	2	1	39752785	39755481	gag-pol		NA	NA	NA	Intergenic	NA	NA	NA	NA
267	UCSC_mm10_Dec2011	chr2.fa	2	1	40159308	40159709	ltr		NA	NA	NA	Intergenic	NA	0.0197	2.18889	NA
268	UCSC_mm10_Dec2011	chr2.fa	2	-1	40409628	40410501	pol		NA	NA	NA	Intergenic	NA	NA	NA	NA
269	UCSC_mm10_Dec2011	chr2.fa	2	1	41063616	41070023	ltr-gag-pol-ltr		Lrp1b	protein_coding	ENSMUST00000052550	Intron	-1	0.0024	0.266667	No
270	UCSC_mm10_Dec2011	chr2.fa	2	1	41793887	41794074	ltr		Lrp1b	protein_coding	ENSMUST00000052550	Intron	-1	0.0508	5.64444	NA
271	UCSC_mm10_Dec2011	chr2.fa	2	-1	42996773	42996949	ltr		NA	NA	NA	Intergenic	NA	0.0211	2.34444	NA
272	UCSC_mm10_Dec2011	chr2.fa	2	-1	44862956	44863152	ltr		Gtdc1	protein_coding	ENSMUST00000129240	Intron	-1	0.0689	7.65556	NA
273	UCSC_mm10_Dec2011	chr2.fa	2	-1	45856116	45856527	ltr		NA	NA	NA	Intergenic	NA	0.0244	2.71111	NA
274	UCSC_mm10_Dec2011	chr2.fa	2	-1	46938088	46938550	ltr		NA	NA	NA	Intergenic	NA	0.0274	3.04444	NA
275	UCSC_mm10_Dec2011	chr2.fa	2	-1	47076201	47076494	pol		NA	NA	NA	Intergenic	NA	NA	NA	NA
276	UCSC_mm10_Dec2011	chr2.fa	2	1	49179907	49180317	ltr		Mbd5	protein_coding	ENSMUST00000112754	Intron	1	0.0196	2.17778	NA
277	UCSC_mm10_Dec2011	chr2.fa	2	-1	49443063	49443581	pol		NA	NA	NA	Intergenic	NA	NA	NA	NA
278	UCSC_mm10_Dec2011	chr2.fa	2	-1	49443739	49444518	gag-ltr		NA	NA	NA	Intergenic	NA	NA	NA	NA
279	UCSC_mm10_Dec2011	chr2.fa	2	1	50232737	50233112	ltr		NA	NA	NA	Intergenic	NA	0.0584	6.48889	NA
280	UCSC_mm10_Dec2011	chr2.fa	2	1	52737897	52738302	ltr		Stam2	protein_coding	ENSMUST00000155516	Intron	-1	0.0325	3.61111	NA
281	UCSC_mm10_Dec2011	chr2.fa	2	1	53955001	53955409	ltr		NA	NA	NA	Intergenic	NA	0.025	2.77778	NA
282	UCSC_mm10_Dec2011	chr2.fa	2	-1	54281486	54282517	pol		NA	NA	NA	Intergenic	NA	NA	NA	NA
283	UCSC_mm10_Dec2011	chr2.fa	2	-1	54794841	54795270	ltr		Galnt13	protein_coding	ENSMUST00000112635	Intron	1	0.035	3.88889	NA
284	UCSC_mm10_Dec2011	chr2.fa	2	1	55002472	55002822	pol		Galnt13	protein_coding	ENSMUST00000112635	Intron	1	NA	NA	NA
285	UCSC_mm10_Dec2011	chr2.fa	2	-1	57166516	57172865	ltr-gag-pol-ltr		NA	NA	NA	Intergenic	NA	0	0	Yes
286	UCSC_mm10_Dec2011	chr2.fa	2	1	58360900	58361071	ltr		NA	NA	NA	Intergenic	NA	0.0991	11.0111	NA
287	UCSC_mm10_Dec2011	chr2.fa	2	1	61451850	61452136	ltr		NA	NA	NA	Intergenic	NA	0.1199	13.3222	NA
288	UCSC_mm10_Dec2011	chr2.fa	2	-1	62446174	62446267	ltr		Gm13561	antisense	ENSMUST00000136879	Intron	1	0.1087	12.0778	NA
289	UCSC_mm10_Dec2011	chr2.fa	2	1	62744743	62744966	ltr		Kcnh7	protein_coding	ENSMUST00000075052	Intron	-1	0.0481	5.34444	NA
290	UCSC_mm10_Dec2011	chr2.fa	2	1	63460277	63460473	ltr		NA	NA	NA	Intergenic	NA	0.0269	2.98889	NA
291	UCSC_mm10_Dec2011	chr2.fa	2	-1	64167004	64167200	ltr		NA	NA	NA	Intergenic	NA	0.0445	4.94444	NA
292	UCSC_mm10_Dec2011	chr2.fa	2	-1	64212004	64212186	ltr		NA	NA	NA	Intergenic	NA	0.0225	2.5	NA
293	UCSC_mm10_Dec2011	chr2.fa	2	1	64730393	64730802	ltr		NA	NA	NA	Intergenic	NA	0.022	2.44444	NA
294	UCSC_mm10_Dec2011	chr2.fa	2	-1	64831647	64832029	ltr		NA	NA	NA	Intergenic	NA	0.0644	7.15556	NA
295	UCSC_mm10_Dec2011	chr2.fa	2	1	65946151	65946560	ltr		Csrnp3	protein_coding	ENSMUST00000112397	Intron	1	0.014	1.55556	NA
296	UCSC_mm10_Dec2011	chr2.fa	2	-1	66136216	66136412	ltr		Gm28638	lincRNA	ENSMUST00000188152	Intron	1	0.0545	6.05556	NA
297	UCSC_mm10_Dec2011	chr2.fa	2	1	66260478	66260887	ltr		NA	NA	NA	Intergenic	NA	0.0198	2.2	NA
298	UCSC_mm10_Dec2011	chr2.fa	2	-1	66362387	66362687	ltr		Scn1a	protein_coding	ENSMUST00000112371	Intron	-1	0.0278	3.08889	NA
299	UCSC_mm10_Dec2011	chr2.fa	2	1	68917804	68923848	ltr-gag-pol-ltr		Cers6	protein_coding	ENSMUST00000176018	Intron	1	0	0	Yes
300	UCSC_mm10_Dec2011	chr2.fa	2	1	69728869	69729287	ltr		Ppig	protein_coding	ENSMUST00000146234	Intron	1	0.0122	1.35556	NA
301	UCSC_mm10_Dec2011	chr2.fa	2	-1	71064895	71071246	ltr-gag-pol-ltr		Dcaf17	protein_coding	ENSMUST00000102701	Intron	1	0	0	Yes
302	UCSC_mm10_Dec2011	chr2.fa	2	1	72458433	72460855	gag-pol		NA	NA	NA	Intergenic	NA	NA	NA	NA
303	UCSC_mm10_Dec2011	chr2.fa	2	-1	74000824	74002404	gag-pol-ltr		NA	NA	NA	Intergenic	NA	NA	NA	NA
304	UCSC_mm10_Dec2011	chr2.fa	2	-1	74396413	74402592	ltr-gag-ltr		NA	NA	NA	Intergenic	NA	0	0	Yes
305	UCSC_mm10_Dec2011	chr2.fa	2	-1	75940795	75941205	ltr		NA	NA	NA	Intergenic	NA	0.0191	2.12222	NA
306	UCSC_mm10_Dec2011	chr2.fa	2	1	77223995	77230324	ltr-gag-pol-ltr		Sestd1	protein_coding	ENSMUST00000139021	Intron	-1	0	0	Yes
307	UCSC_mm10_Dec2011	chr2.fa	2	1	77866379	77866867	pol		NA	NA	NA	Intergenic	NA	NA	NA	NA
308	UCSC_mm10_Dec2011	chr2.fa	2	-1	77943115	77943310	ltr		Cwc22	protein_coding	ENSMUST00000128963	Intron	-1	0.0104	1.15556	NA
309	UCSC_mm10_Dec2011	chr2.fa	2	-1	80796194	80796593	ltr		NA	NA	NA	Intergenic	NA	0.0203	2.25556	NA
310	UCSC_mm10_Dec2011	chr2.fa	2	-1	82722063	82728452	ltr-gag-pol-ltr		NA	NA	NA	Intergenic	NA	0	0	No
311	UCSC_mm10_Dec2011	chr2.fa	2	-1	83185269	83191581	ltr-gag-pol-ltr		NA	NA	NA	Intergenic	NA	0.0025	0.277778	Yes
312	UCSC_mm10_Dec2011	chr2.fa	2	1	83464862	83465057	ltr		NA	NA	NA	Intergenic	NA	0.0709	7.87778	NA
313	UCSC_mm10_Dec2011	chr2.fa	2	-1	83865763	83871991	ltr-gag-pol-ltr		NA	NA	NA	Intergenic	NA	0	0	Yes
314	UCSC_mm10_Dec2011	chr2.fa	2	-1	83947408	83953773	ltr-gag-pol-ltr		NA	NA	NA	Intergenic	NA	0	0	Yes
315	UCSC_mm10_Dec2011	chr2.fa	2	1	83955218	83990459	ltr		NA	NA	NA	Intergenic	NA	NA	NA	NA
316	UCSC_mm10_Dec2011	chr2.fa	2	-1	84302874	84305545	gag-pol		NA	NA	NA	Intergenic	NA	NA	NA	NA
317	UCSC_mm10_Dec2011	chr2.fa	2	-1	86612061	86618208	ltr-gag-pol-ltr		NA	NA	NA	Intergenic	NA	0.0229	2.54444	No
318	UCSC_mm10_Dec2011	chr2.fa	2	1	86713479	86713578	ltr		NA	NA	NA	Intergenic	NA	0.0274	3.04444	NA
319	UCSC_mm10_Dec2011	chr2.fa	2	1	88431644	88432022	ltr		NA	NA	NA	Intergenic	NA	0.045	5	NA
320	UCSC_mm10_Dec2011	chr2.fa	2	1	89885115	89886041	pol		NA	NA	NA	Intergenic	NA	NA	NA	NA
321	UCSC_mm10_Dec2011	chr2.fa	2	-1	90220846	90221256	ltr		NA	NA	NA	Intergenic	NA	0.0222	2.46667	NA
322	UCSC_mm10_Dec2011	chr2.fa	2	1	90325437	90325847	ltr		NA	NA	NA	Intergenic	NA	0.0222	2.46667	NA
323	UCSC_mm10_Dec2011	chr2.fa	2	-1	91817417	91817785	ltr		Ambra1	protein_coding	ENSMUST00000099712	Intron	1	0.0177	1.96667	NA
324	UCSC_mm10_Dec2011	chr2.fa	2	1	92513760	92513943	ltr		NA	NA	NA	Intergenic	NA	0.0416	4.62222	NA
325	UCSC_mm10_Dec2011	chr2.fa	2	-1	93513630	93514039	ltr		NA	NA	NA	Intergenic	NA	0.0243	2.7	NA
326	UCSC_mm10_Dec2011	chr2.fa	2	1	94442915	94443100	ltr		NA	NA	NA	Intergenic	NA	0.0462	5.13333	NA
327	UCSC_mm10_Dec2011	chr2.fa	2	-1	96089796	96090026	pol		NA	NA	NA	Intergenic	NA	NA	NA	NA
328	UCSC_mm10_Dec2011	chr2.fa	2	-1	97438693	97439106	ltr		NA	NA	NA	Intergenic	NA	0.0242	2.68889	NA
329	UCSC_mm10_Dec2011	chr2.fa	2	1	97767149	97767553	ltr		NA	NA	NA	Intergenic	NA	0.0142	1.57778	NA
330	UCSC_mm10_Dec2011	chr2.fa	2	1	98213443	98213724	ltr		NA	NA	NA	Intergenic	NA	0.1037	11.5222	NA
331	UCSC_mm10_Dec2011	chr2.fa	2	1	98280132	98280317	ltr		NA	NA	NA	Intergenic	NA	0.0482	5.35556	NA
332	UCSC_mm10_Dec2011	chr2.fa	2	-1	98960684	98960806	gag		NA	NA	NA	Intergenic	NA	NA	NA	NA
333	UCSC_mm10_Dec2011	chr2.fa	2	1	99050972	99057371	ltr-gag-pol-ltr		NA	NA	NA	Intergenic	NA	0	0	No
334	UCSC_mm10_Dec2011	chr2.fa	2	-1	99769227	99769403	pol		NA	NA	NA	Intergenic	NA	NA	NA	NA
335	UCSC_mm10_Dec2011	chr2.fa	2	1	100455736	100455920	ltr		NA	NA	NA	Intergenic	NA	0.056	6.22222	NA
336	UCSC_mm10_Dec2011	chr2.fa	2	1	100622248	100622432	ltr		NA	NA	NA	Intergenic	NA	0.056	6.22222	NA
337	UCSC_mm10_Dec2011	chr2.fa	2	1	100705220	100705546	pol		NA	NA	NA	Intergenic	NA	NA	NA	NA
338	UCSC_mm10_Dec2011	chr2.fa	2	1	101959851	101960043	ltr		Ldlrad3	protein_coding	ENSMUST00000058790	Intron	-1	0.016	1.77778	NA
339	UCSC_mm10_Dec2011	chr2.fa	2	-1	102829218	102829337	pol		Cd44	protein_coding	ENSMUST00000111191	Intron	-1	NA	NA	NA
340	UCSC_mm10_Dec2011	chr2.fa	2	-1	106944684	106945093	ltr		NA	NA	NA	Intergenic	NA	0.0196	2.17778	NA
341	UCSC_mm10_Dec2011	chr2.fa	2	-1	111281577	111287968	ltr-gag-pol-ltr		NA	NA	NA	Intergenic	NA	0.0023	0.255556	No
342	UCSC_mm10_Dec2011	chr2.fa	2	1	112025163	112025356	ltr		NA	NA	NA	Intergenic	NA	0.006	0.666667	NA
343	UCSC_mm10_Dec2011	chr2.fa	2	-1	112319846	112326199	ltr-gag-pol-ltr		Slc12a6	protein_coding	ENSMUST00000110987	Intron	1	0	0	Yes
344	UCSC_mm10_Dec2011	chr2.fa	2	-1	112416762	112423084	ltr-gag-pol-ltr		NA	NA	NA	Intergenic	NA	0	0	Yes
345	UCSC_mm10_Dec2011	chr2.fa	2	1	112701406	112707749	ltr-gag-pol-ltr	GAAG	Ryr3	protein_coding	ENSMUST00000091818	Intron	-1	0	0	No
346	UCSC_mm10_Dec2011	chr2.fa	2	1	113095788	113102175	ltr-gag-pol-ltr		Ryr3	protein_coding	ENSMUST00000134358	Intron	-1	0	0	No
347	UCSC_mm10_Dec2011	chr2.fa	2	-1	113284095	113284504	ltr		NA	NA	NA	Intergenic	NA	0.0122	1.35556	NA
348	UCSC_mm10_Dec2011	chr2.fa	2	-1	113518551	113524863	ltr-gag-pol-ltr		Fmn1	protein_coding	ENSMUST00000099576	Intron	1	0	0	Yes
349	UCSC_mm10_Dec2011	chr2.fa	2	-1	114180955	114187342	ltr-gag-ltr		NA	NA	NA	Intergenic	NA	0	0	No
350	UCSC_mm10_Dec2011	chr2.fa	2	-1	114284215	114284628	ltr		NA	NA	NA	Intergenic	NA	0.0248	2.75556	NA
351	UCSC_mm10_Dec2011	chr2.fa	2	1	114582206	114582398	ltr		Dph6	protein_coding	ENSMUST00000102542	Intron	-1	0.025	2.77778	NA
352	UCSC_mm10_Dec2011	chr2.fa	2	1	115114363	115114557	gag		NA	NA	NA	Intergenic	NA	NA	NA	NA
353	UCSC_mm10_Dec2011	chr2.fa	2	-1	116524309	116524579	ltr		NA	NA	NA	Intergenic	NA	0.0766	8.51111	NA
354	UCSC_mm10_Dec2011	chr2.fa	2	1	117245708	117248659	ltr		NA	NA	NA	Intergenic	NA	0.0351	3.9	NA
355	UCSC_mm10_Dec2011	chr2.fa	2	1	117481608	117481793	ltr		NA	NA	NA	Intergenic	NA	0.0516	5.73333	NA
356	UCSC_mm10_Dec2011	chr2.fa	2	1	119481868	119482146	ltr		NA	NA	NA	Intergenic	NA	0.0843	9.36667	NA
357	UCSC_mm10_Dec2011	chr2.fa	2	1	123032878	123033456	gag-pol		NA	NA	NA	Intergenic	NA	NA	NA	NA
358	UCSC_mm10_Dec2011	chr2.fa	2	-1	123288016	123294117	ltr-gag-pol-ltr		NA	NA	NA	Intergenic	NA	0	0	No
359	UCSC_mm10_Dec2011	chr2.fa	2	-1	124318813	124319160	ltr		Sema6d	protein_coding	ENSMUST00000103241	Intron	1	0.0265	2.94444	NA
360	UCSC_mm10_Dec2011	chr2.fa	2	1	125994905	126001217	ltr-gag-pol-ltr		Fam227b	protein_coding	ENSMUST00000110446	Intron	-1	0	0	Yes
361	UCSC_mm10_Dec2011	chr2.fa	2	-1	128006473	128006666	ltr		Acoxl	protein_coding	ENSMUST00000028859	Intron	1	0.0197	2.18889	NA
362	UCSC_mm10_Dec2011	chr2.fa	2	-1	128480565	128486918	ltr-gag-pol-ltr		NA	NA	NA	Intergenic	NA	0	0	Yes
363	UCSC_mm10_Dec2011	chr2.fa	2	-1	128707372	128708046	gag		NA	NA	NA	Intergenic	NA	NA	NA	NA
364	UCSC_mm10_Dec2011	chr2.fa	2	1	128954630	128955031	ltr		NA	NA	NA	Intergenic	NA	0.0101	1.12222	NA
365	UCSC_mm10_Dec2011	chr2.fa	2	1	130617923	130618222	ltr		NA	NA	NA	Intergenic	NA	0.0325	3.61111	NA
366	UCSC_mm10_Dec2011	chr2.fa	2	1	131439458	131439548	ltr		NA	NA	NA	Intergenic	NA	0.0603	6.7	NA
367	UCSC_mm10_Dec2011	chr2.fa	2	-1	131920556	131926869	ltr-gag-pol-ltr		NA	NA	NA	Intergenic	NA	0	0	Yes
368	UCSC_mm10_Dec2011	chr2.fa	2	-1	131965116	131965525	ltr		NA	NA	NA	Intergenic	NA	0.017	1.88889	NA
369	UCSC_mm10_Dec2011	chr2.fa	2	1	132645643	132646052	ltr		NA	NA	NA	Intergenic	NA	0.0266	2.95556	NA
370	UCSC_mm10_Dec2011	chr2.fa	2	-1	132885686	132892072	ltr-gag-pol-ltr		NA	NA	NA	Intergenic	NA	0	0	No
371	UCSC_mm10_Dec2011	chr2.fa	2	-1	134070919	134071024	ltr		NA	NA	NA	Intergenic	NA	0.3763	41.8111	NA
372	UCSC_mm10_Dec2011	chr2.fa	2	1	135272267	135272675	ltr		Plcb1	protein_coding	ENSMUST00000131552	Intron	1	0.0274	3.04444	NA
373	UCSC_mm10_Dec2011	chr2.fa	2	-1	136934570	136934974	ltr		Slx4ip	protein_coding	ENSMUST00000130856	Intron	1	0.0227	2.52222	NA
374	UCSC_mm10_Dec2011	chr2.fa	2	1	137275048	137275662	gag		NA	NA	NA	Intergenic	NA	NA	NA	NA
375	UCSC_mm10_Dec2011	chr2.fa	2	1	138112848	138113216	ltr		NA	NA	NA	Intergenic	NA	0.0142	1.57778	NA
376	UCSC_mm10_Dec2011	chr2.fa	2	-1	140345963	140352349	ltr-gag-pol-ltr		NA	NA	NA	Intergenic	NA	0	0	No
377	UCSC_mm10_Dec2011	chr2.fa	2	1	142464253	142470577	ltr-gag-pol-ltr		NA	NA	NA	Intergenic	NA	0	0	Yes
378	UCSC_mm10_Dec2011	chr2.fa	2	-1	142476962	142483325	ltr-gag-pol-ltr	GAAG	NA	NA	NA	Intergenic	NA	0	0	Yes
379	UCSC_mm10_Dec2011	chr2.fa	2	1	142789150	142795513	ltr-gag-pol-ltr		Kif16b	protein_coding	ENSMUST00000043589	Intron	-1	0	0	Yes
380	UCSC_mm10_Dec2011	chr2.fa	2	1	144512071	144512458	ltr		Dzank1	protein_coding	ENSMUST00000163701	Intron	-1	0.1138	12.6444	NA
381	UCSC_mm10_Dec2011	chr2.fa	2	-1	145427843	145428265	gag		Slc24a3	protein_coding	ENSMUST00000110007	Intron	1	NA	NA	NA
382	UCSC_mm10_Dec2011	chr2.fa	2	1	148670975	148671111	ltr		NA	NA	NA	Intergenic	NA	0.1041	11.5667	NA
383	UCSC_mm10_Dec2011	chr2.fa	2	-1	148897209	148897343	pol		NA	NA	NA	Intergenic	NA	NA	NA	NA
384	UCSC_mm10_Dec2011	chr2.fa	2	-1	150223748	150224157	ltr		NA	NA	NA	Intergenic	NA	0.034	3.77778	NA
385	UCSC_mm10_Dec2011	chr2.fa	2	1	150549160	150549362	ltr		NA	NA	NA	Intergenic	NA	0.0901	10.0111	NA
386	UCSC_mm10_Dec2011	chr2.fa	2	-1	150728577	150734645	ltr-gag-ltr		NA	NA	NA	Intergenic	NA	0	0	Yes
387	UCSC_mm10_Dec2011	chr2.fa	2	-1	151897063	151897478	ltr		NA	NA	NA	Intergenic	NA	0.0221	2.45556	NA
388	UCSC_mm10_Dec2011	chr2.fa	2	1	152263362	152269715	ltr-gag-pol-ltr		Csnk2a1	protein_coding	ENSMUST00000099224	Intron	1	0	0	Yes
389	UCSC_mm10_Dec2011	chr2.fa	2	-1	152854155	152854664	pol		Tpx2	protein_coding	ENSMUST00000178997	Intron	1	NA	NA	NA
390	UCSC_mm10_Dec2011	chr2.fa	2	-1	153201056	153201465	ltr		Tm9sf4	protein_coding	ENSMUST00000089027	Intron	1	0.0243	2.7	NA
391	UCSC_mm10_Dec2011	chr2.fa	2	-1	155230020	155230433	ltr		NA	NA	NA	Intergenic	NA	0.0298	3.31111	NA
392	UCSC_mm10_Dec2011	chr2.fa	2	-1	156184805	156185764	pol		NA	NA	NA	Intergenic	NA	NA	NA	NA
393	UCSC_mm10_Dec2011	chr2.fa	2	1	157034655	157035066	ltr		Soga1	protein_coding	ENSMUST00000069098	Intron	-1	0.0198	2.2	NA
394	UCSC_mm10_Dec2011	chr2.fa	2	1	157242709	157243118	ltr		NA	NA	NA	Intergenic	NA	0.0269	2.98889	NA
395	UCSC_mm10_Dec2011	chr2.fa	2	1	157527995	157528301	ltr		NA	NA	NA	Intergenic	NA	0.0313	3.47778	NA
396	UCSC_mm10_Dec2011	chr2.fa	2	1	158286276	158292629	ltr-gag-pol-ltr		NA	NA	NA	Intergenic	NA	0	0	Yes
397	UCSC_mm10_Dec2011	chr2.fa	2	1	158488958	158489362	pol		Ralgapb	protein_coding	ENSMUST00000046274	Intron	1	NA	NA	NA
398	UCSC_mm10_Dec2011	chr2.fa	2	1	158554679	158555087	ltr		NA	NA	NA	Intergenic	NA	0.0224	2.48889	NA
399	UCSC_mm10_Dec2011	chr2.fa	2	1	158661270	158663101	pol-ltr		NA	NA	NA	Intergenic	NA	NA	NA	NA
400	UCSC_mm10_Dec2011	chr2.fa	2	-1	163519208	163525559	ltr-gag-pol-ltr		Hnf4aos	antisense	ENSMUST00000141329	Intron	-1	0	0	Yes
401	UCSC_mm10_Dec2011	chr2.fa	2	-1	163842880	163849233	ltr-gag-pol-ltr		NA	NA	NA	Intergenic	NA	0	0	Yes
402	UCSC_mm10_Dec2011	chr2.fa	2	-1	164477083	164477484	ltr		Gm20458	protein_coding	ENSMUST00000164863	Intron	1	0.0522	5.8	NA
403	UCSC_mm10_Dec2011	chr2.fa	2	-1	167451621	167452030	ltr		Slc9a8	protein_coding	ENSMUST00000109218	Intron	1	0.0169	1.87778	NA
404	UCSC_mm10_Dec2011	chr2.fa	2	1	167520523	167526051	ltr-gag-ltr		NA	NA	NA	Intergenic	NA	0.0182	2.02222	No
405	UCSC_mm10_Dec2011	chr2.fa	2	1	168715900	168716364	gag-pol		Atp9a	protein_coding	ENSMUST00000109177	Intron	-1	NA	NA	NA
406	UCSC_mm10_Dec2011	chr2.fa	2	-1	171818119	171818528	ltr		NA	NA	NA	Intergenic	NA	0.0174	1.93333	NA
407	UCSC_mm10_Dec2011	chr2.fa	2	-1	171925835	171932159	ltr-gag-pol-ltr	GAAGT	NA	NA	NA	Intergenic	NA	0	0	Yes
408	UCSC_mm10_Dec2011	chr2.fa	2	1	175162903	175164067	ltr-gag		NA	NA	NA	Intergenic	NA	NA	NA	NA
409	UCSC_mm10_Dec2011	chr2.fa	2	1	177077936	177078103	pol		Gm14401	protein_coding	ENSMUST00000108970	Intron	1	NA	NA	NA
410	UCSC_mm10_Dec2011	chr2.fa	2	-1	177078095	177078465	ltr		Gm14401	protein_coding	ENSMUST00000108970	Intron	1	0.0322	3.57778	NA
411	UCSC_mm10_Dec2011	chr2.fa	2	1	180632067	180632384	gag		Tcfl5	protein_coding	ENSMUST00000037877	Intron	-1	NA	NA	NA
412	UCSC_mm10_Dec2011	chr2.fa	2	-1	181733765	181733926	gag		NA	NA	NA	Intergenic	NA	NA	NA	NA
413	UCSC_mm10_Dec2011	chr2.fa	2	1	182003771	182008108	ltr-gag-ltr		NA	NA	NA	Intergenic	NA	NA	NA	NA
414	UCSC_mm10_Dec2011	chr3.fa	3	-1	3278625	3285875	ltr-gag-pol-ltr		NA	NA	NA	Intergenic	NA	0	0	No
415	UCSC_mm10_Dec2011	chr3.fa	3	-1	3464861	3465270	ltr		NA	NA	NA	Intergenic	NA	0.0176	1.95556	NA
416	UCSC_mm10_Dec2011	chr3.fa	3	-1	4082505	4082918	ltr		NA	NA	NA	Intergenic	NA	0.022	2.44444	NA
417	UCSC_mm10_Dec2011	chr3.fa	3	-1	4426764	4427173	ltr		NA	NA	NA	Intergenic	NA	0.0149	1.65556	NA
418	UCSC_mm10_Dec2011	chr3.fa	3	-1	6062597	6062989	ltr		NA	NA	NA	Intergenic	NA	0.0335	3.72222	NA
419	UCSC_mm10_Dec2011	chr3.fa	3	-1	6690985	6691464	pol		NA	NA	NA	Intergenic	NA	NA	NA	NA
420	UCSC_mm10_Dec2011	chr3.fa	3	1	6909928	6916280	ltr-gag-pol-ltr		NA	NA	NA	Intergenic	NA	0	0	Yes
421	UCSC_mm10_Dec2011	chr3.fa	3	1	9310595	9316712	ltr-gag-pol-ltr		NA	NA	NA	Intergenic	NA	0.0216	2.4	No
422	UCSC_mm10_Dec2011	chr3.fa	3	-1	9763466	9763642	ltr		Pag1	protein_coding	ENSMUST00000161949	Intron	-1	0.0115	1.27778	NA
423	UCSC_mm10_Dec2011	chr3.fa	3	-1	10217119	10220223	ltr-gag-pol		NA	NA	NA	Intergenic	NA	NA	NA	NA
424	UCSC_mm10_Dec2011	chr3.fa	3	1	10445408	10445843	ltr		NA	NA	NA	Intergenic	NA	0.0515	5.72222	NA
425	UCSC_mm10_Dec2011	chr3.fa	3	-1	10481287	10481446	ltr		NA	NA	NA	Intergenic	NA	0.0792	8.8	NA
426	UCSC_mm10_Dec2011	chr3.fa	3	-1	10500225	10500461	gag		NA	NA	NA	Intergenic	NA	NA	NA	NA
427	UCSC_mm10_Dec2011	chr3.fa	3	1	12248345	12254647	ltr-gag-pol-ltr		NA	NA	NA	Intergenic	NA	0	0	Yes
428	UCSC_mm10_Dec2011	chr3.fa	3	1	12306969	12307442	pol		NA	NA	NA	Intergenic	NA	NA	NA	NA
429	UCSC_mm10_Dec2011	chr3.fa	3	1	12328958	12329367	ltr		NA	NA	NA	Intergenic	NA	0.022	2.44444	NA
430	UCSC_mm10_Dec2011	chr3.fa	3	1	12981102	12981493	ltr		NA	NA	NA	Intergenic	NA	0.0204	2.26667	NA
431	UCSC_mm10_Dec2011	chr3.fa	3	-1	13101286	13102249	ltr-pol-ltr		NA	NA	NA	Intergenic	NA	NA	NA	NA
432	UCSC_mm10_Dec2011	chr3.fa	3	-1	14937379	14937681	gag		NA	NA	NA	Intergenic	NA	NA	NA	NA
433	UCSC_mm10_Dec2011	chr3.fa	3	-1	15367188	15371558	gag-pol		NA	NA	NA	Intergenic	NA	NA	NA	NA
434	UCSC_mm10_Dec2011	chr3.fa	3	-1	15491285	15495654	gag-pol		NA	NA	NA	Intergenic	NA	NA	NA	NA
435	UCSC_mm10_Dec2011	chr3.fa	3	-1	15790647	15795048	gag-pol		NA	NA	NA	Intergenic	NA	NA	NA	NA
436	UCSC_mm10_Dec2011	chr3.fa	3	-1	15946225	15946791	gag		NA	NA	NA	Intergenic	NA	NA	NA	NA
437	UCSC_mm10_Dec2011	chr3.fa	3	1	16411465	16411885	ltr		NA	NA	NA	Intergenic	NA	0.0194	2.15556	NA
438	UCSC_mm10_Dec2011	chr3.fa	3	-1	17110654	17110770	ltr		NA	NA	NA	Intergenic	NA	0.0088	0.977778	NA
439	UCSC_mm10_Dec2011	chr3.fa	3	-1	17705252	17705448	ltr		NA	NA	NA	Intergenic	NA	0.0373	4.14444	NA
440	UCSC_mm10_Dec2011	chr3.fa	3	-1	21958199	21958584	ltr		NA	NA	NA	Intergenic	NA	0.0482	5.35556	NA
441	UCSC_mm10_Dec2011	chr3.fa	3	-1	23445743	23445922	pol		NA	NA	NA	Intergenic	NA	NA	NA	NA
442	UCSC_mm10_Dec2011	chr3.fa	3	-1	23635055	23635231	ltr		NA	NA	NA	Intergenic	NA	0.0212	2.35556	NA
443	UCSC_mm10_Dec2011	chr3.fa	3	1	24041698	24042465	gag		NA	NA	NA	Intergenic	NA	NA	NA	NA
444	UCSC_mm10_Dec2011	chr3.fa	3	-1	24042468	24042742	ltr		NA	NA	NA	Intergenic	NA	0.0255	2.83333	NA
445	UCSC_mm10_Dec2011	chr3.fa	3	1	24399196	24405510	ltr-gag-pol-ltr		NA	NA	NA	Intergenic	NA	0	0	Yes
446	UCSC_mm10_Dec2011	chr3.fa	3	-1	27819400	27819821	ltr		NA	NA	NA	Intergenic	NA	0.0187	2.07778	NA
447	UCSC_mm10_Dec2011	chr3.fa	3	1	28883691	28890022	ltr-gag-pol-ltr		NA	NA	NA	Intergenic	NA	0.01	1.11111	No
448	UCSC_mm10_Dec2011	chr3.fa	3	-1	30564139	30567615	ltr		NA	NA	NA	Intergenic	NA	0.0244	2.71111	NA
449	UCSC_mm10_Dec2011	chr3.fa	3	-1	30707831	30708085	gag		NA	NA	NA	Intergenic	NA	NA	NA	NA
450	UCSC_mm10_Dec2011	chr3.fa	3	1	31178775	31179110	ltr		NA	NA	NA	Intergenic	NA	0.0239	2.65556	NA
451	UCSC_mm10_Dec2011	chr3.fa	3	1	31651110	31657497	ltr-gag-ltr		NA	NA	NA	Intergenic	NA	0.0076	0.844444	No
452	UCSC_mm10_Dec2011	chr3.fa	3	1	32173352	32173437	ltr		Kcnmb2	protein_coding	ENSMUST00000178668	Intron	1	0.1043	11.5889	NA
453	UCSC_mm10_Dec2011	chr3.fa	3	1	33942374	33948725	ltr-gag-pol-ltr		NA	NA	NA	Intergenic	NA	0	0	Yes
454	UCSC_mm10_Dec2011	chr3.fa	3	1	34812234	34812728	gag		NA	NA	NA	Intergenic	NA	NA	NA	NA
455	UCSC_mm10_Dec2011	chr3.fa	3	-1	35426029	35432353	ltr-gag-pol-ltr		NA	NA	NA	Intergenic	NA	0	0	Yes
456	UCSC_mm10_Dec2011	chr3.fa	3	1	35632936	35633134	ltr		Gm6639	lincRNA	ENSMUST00000196841	Intron	-1	0.0398	4.42222	NA
457	UCSC_mm10_Dec2011	chr3.fa	3	1	35707025	35713381	ltr-gag-pol-ltr		NA	NA	NA	Intergenic	NA	0	0	Yes
458	UCSC_mm10_Dec2011	chr3.fa	3	-1	35942910	35943620	pol		NA	NA	NA	Intergenic	NA	NA	NA	NA
459	UCSC_mm10_Dec2011	chr3.fa	3	-1	39546550	39552902	ltr-gag-pol-ltr		NA	NA	NA	Intergenic	NA	0	0	Yes
460	UCSC_mm10_Dec2011	chr3.fa	3	1	39877117	39883516	ltr-gag-pol-ltr		NA	NA	NA	Intergenic	NA	0.0024	0.266667	No
461	UCSC_mm10_Dec2011	chr3.fa	3	-1	40657838	40658083	pol		Intu	protein_coding	ENSMUST00000091186	Intron	1	NA	NA	NA
462	UCSC_mm10_Dec2011	chr3.fa	3	1	43657821	43658858	pol		NA	NA	NA	Intergenic	NA	NA	NA	NA
463	UCSC_mm10_Dec2011	chr3.fa	3	-1	43658922	43659254	gag		NA	NA	NA	Intergenic	NA	NA	NA	NA
464	UCSC_mm10_Dec2011	chr3.fa	3	-1	46374621	46374817	ltr		NA	NA	NA	Intergenic	NA	0.0691	7.67778	NA
465	UCSC_mm10_Dec2011	chr3.fa	3	1	49724682	49734624	gag-pol		NA	NA	NA	Intergenic	NA	NA	NA	NA
466	UCSC_mm10_Dec2011	chr3.fa	3	1	50348140	50349288	pol		Slc7a11	protein_coding	ENSMUST00000194462	Intron	-1	NA	NA	NA
467	UCSC_mm10_Dec2011	chr3.fa	3	-1	51008236	51008609	ltr		NA	NA	NA	Intergenic	NA	0.0172	1.91111	NA
468	UCSC_mm10_Dec2011	chr3.fa	3	-1	51218094	51218497	ltr		NA	NA	NA	Intergenic	NA	0.0199	2.21111	NA
469	UCSC_mm10_Dec2011	chr3.fa	3	-1	52359623	52360004	ltr		NA	NA	NA	Intergenic	NA	0.1271	14.1222	NA
470	UCSC_mm10_Dec2011	chr3.fa	3	1	52426352	52426757	ltr		NA	NA	NA	Intergenic	NA	0.0326	3.62222	NA
471	UCSC_mm10_Dec2011	chr3.fa	3	1	54169034	54169453	gag		NA	NA	NA	Intergenic	NA	NA	NA	NA
472	UCSC_mm10_Dec2011	chr3.fa	3	1	54483234	54483651	ltr		NA	NA	NA	Intergenic	NA	0.0295	3.27778	NA
473	UCSC_mm10_Dec2011	chr3.fa	3	-1	55162284	55162687	ltr		Ccdc169	protein_coding	ENSMUST00000061099	Intron	1	0.0048	0.533333	NA
474	UCSC_mm10_Dec2011	chr3.fa	3	-1	55595231	55595363	ltr		NA	NA	NA	Intergenic	NA	0.0918	10.2	NA
475	UCSC_mm10_Dec2011	chr3.fa	3	1	56268756	56269167	ltr		NA	NA	NA	Intergenic	NA	0.0251	2.78889	NA
476	UCSC_mm10_Dec2011	chr3.fa	3	-1	56283782	56284191	ltr		NA	NA	NA	Intergenic	NA	0.027	3	NA
477	UCSC_mm10_Dec2011	chr3.fa	3	1	56794823	56795019	ltr		NA	NA	NA	Intergenic	NA	0.0559	6.21111	NA
478	UCSC_mm10_Dec2011	chr3.fa	3	-1	56799123	56799321	ltr		NA	NA	NA	Intergenic	NA	0.0093	1.03333	NA
479	UCSC_mm10_Dec2011	chr3.fa	3	-1	57372020	57379369	ltr-gag-pol-ltr		NA	NA	NA	Intergenic	NA	0	0	Yes
480	UCSC_mm10_Dec2011	chr3.fa	3	-1	58332010	58332304	ltr		NA	NA	NA	Intergenic	NA	0.0749	8.32222	NA
481	UCSC_mm10_Dec2011	chr3.fa	3	1	58837437	58837685	pol		NA	NA	NA	Intergenic	NA	NA	NA	NA
482	UCSC_mm10_Dec2011	chr3.fa	3	-1	60850925	60851304	ltr		NA	NA	NA	Intergenic	NA	0.0186	2.06667	NA
483	UCSC_mm10_Dec2011	chr3.fa	3	1	60968351	60974710	ltr-gag-pol-ltr		NA	NA	NA	Intergenic	NA	0	0	No
484	UCSC_mm10_Dec2011	chr3.fa	3	1	61734530	61734940	ltr		NA	NA	NA	Intergenic	NA	0.0194	2.15556	NA
485	UCSC_mm10_Dec2011	chr3.fa	3	1	62213708	62214382	pol		NA	NA	NA	Intergenic	NA	NA	NA	NA
486	UCSC_mm10_Dec2011	chr3.fa	3	-1	62356982	62363368	ltr-gag-pol-ltr		Arhgef26	protein_coding	ENSMUST00000161493	Intron	1	0	0	No
487	UCSC_mm10_Dec2011	chr3.fa	3	1	62363880	62367602	ltr-gag-ltr		Arhgef26	protein_coding	ENSMUST00000161493	Intron	1	0.0024	0.266667	Yes
488	UCSC_mm10_Dec2011	chr3.fa	3	-1	62847936	62848310	pol		NA	NA	NA	Intergenic	NA	NA	NA	NA
489	UCSC_mm10_Dec2011	chr3.fa	3	-1	65323396	65323800	ltr		Kcnab1	protein_coding	ENSMUST00000160136	Intron	1	0.0301	3.34444	NA
490	UCSC_mm10_Dec2011	chr3.fa	3	1	66417623	66417913	ltr		NA	NA	NA	Intergenic	NA	0.0876	9.73333	NA
491	UCSC_mm10_Dec2011	chr3.fa	3	-1	66450570	66457030	ltr-gag-pol-ltr	GAAGT	NA	NA	NA	Intergenic	NA	0.005	0.555556	No
492	UCSC_mm10_Dec2011	chr3.fa	3	1	66855326	66861650	ltr-gag-pol-ltr		NA	NA	NA	Intergenic	NA	0	0	Yes
493	UCSC_mm10_Dec2011	chr3.fa	3	1	68900455	68903761	gag		Gm20690	processed_pseudogene	ENSMUST00000195126	Exon	1	NA	NA	NA
494	UCSC_mm10_Dec2011	chr3.fa	3	-1	68901439	68904873	gag-pol-ltr		Ift80	protein_coding	ENSMUST00000136448	Intron	-1	NA	NA	NA
495	UCSC_mm10_Dec2011	chr3.fa	3	1	69848380	69854704	ltr-gag-pol-ltr		Sptssb	protein_coding	ENSMUST00000171529	Intron	-1	0	0	Yes
496	UCSC_mm10_Dec2011	chr3.fa	3	1	69914016	69929289	ltr-gag-pol-ltr		NA	NA	NA	Intergenic	NA	NA	NA	NA
497	UCSC_mm10_Dec2011	chr3.fa	3	1	69941575	69941990	ltr		NA	NA	NA	Intergenic	NA	0.022	2.44444	NA
498	UCSC_mm10_Dec2011	chr3.fa	3	-1	70708991	70709463	ltr		NA	NA	NA	Intergenic	NA	0.1361	15.1222	NA
499	UCSC_mm10_Dec2011	chr3.fa	3	-1	70836604	70842313	ltr-gag-pol-ltr		NA	NA	NA	Intergenic	NA	0	0	No
500	UCSC_mm10_Dec2011	chr3.fa	3	-1	71439031	71439351	gag		NA	NA	NA	Intergenic	NA	NA	NA	NA
501	UCSC_mm10_Dec2011	chr3.fa	3	-1	72488854	72489036	pol		NA	NA	NA	Intergenic	NA	NA	NA	NA
502	UCSC_mm10_Dec2011	chr3.fa	3	1	73251722	73258035	ltr-gag-pol-ltr		NA	NA	NA	Intergenic	NA	0	0	Yes
503	UCSC_mm10_Dec2011	chr3.fa	3	1	74248803	74249048	pol		NA	NA	NA	Intergenic	NA	NA	NA	NA
504	UCSC_mm10_Dec2011	chr3.fa	3	1	76886550	76892894	ltr-gag-pol-ltr		NA	NA	NA	Intergenic	NA	0.0023	0.255556	No
505	UCSC_mm10_Dec2011	chr3.fa	3	-1	77227196	77227288	ltr		NA	NA	NA	Intergenic	NA	0.0318	3.53333	NA
506	UCSC_mm10_Dec2011	chr3.fa	3	1	77549659	77550094	ltr		NA	NA	NA	Intergenic	NA	0.0857	9.52222	NA
507	UCSC_mm10_Dec2011	chr3.fa	3	1	78302222	78302613	ltr		NA	NA	NA	Intergenic	NA	0.1169	12.9889	NA
508	UCSC_mm10_Dec2011	chr3.fa	3	1	78385770	78386173	ltr		NA	NA	NA	Intergenic	NA	0.022	2.44444	NA
509	UCSC_mm10_Dec2011	chr3.fa	3	-1	79046312	79052713	ltr-gag-pol-ltr		NA	NA	NA	Intergenic	NA	0	0	No
510	UCSC_mm10_Dec2011	chr3.fa	3	-1	79762367	79762563	ltr		NA	NA	NA	Intergenic	NA	0.0356	3.95556	NA
511	UCSC_mm10_Dec2011	chr3.fa	3	-1	82231844	82232040	ltr		NA	NA	NA	Intergenic	NA	0.018	2	NA
512	UCSC_mm10_Dec2011	chr3.fa	3	-1	82283449	82288655	ltr-gag-ltr		NA	NA	NA	Intergenic	NA	0	0	Yes
513	UCSC_mm10_Dec2011	chr3.fa	3	1	83679273	83679667	ltr		NA	NA	NA	Intergenic	NA	0.1303	14.4778	NA
514	UCSC_mm10_Dec2011	chr3.fa	3	-1	84892668	84893384	pol		NA	NA	NA	Intergenic	NA	NA	NA	NA
515	UCSC_mm10_Dec2011	chr3.fa	3	-1	85597299	85597684	ltr		Gatb	protein_coding	ENSMUST00000107674	Intron	1	0.0132	1.46667	NA
516	UCSC_mm10_Dec2011	chr3.fa	3	1	85760847	85761248	ltr		NA	NA	NA	Intergenic	NA	0.0259	2.87778	NA
517	UCSC_mm10_Dec2011	chr3.fa	3	1	86492608	86498955	ltr-gag-pol-ltr		Lrba	protein_coding	ENSMUST00000107635	Intron	1	0.0023	0.255556	No
518	UCSC_mm10_Dec2011	chr3.fa	3	-1	89919690	89920105	ltr		NA	NA	NA	Intergenic	NA	0.0222	2.46667	NA
519	UCSC_mm10_Dec2011	chr3.fa	3	1	90246732	90246860	pol		NA	NA	NA	Intergenic	NA	NA	NA	NA
520	UCSC_mm10_Dec2011	chr3.fa	3	1	92347767	92348176	ltr		NA	NA	NA	Intergenic	NA	0.0176	1.95556	NA
521	UCSC_mm10_Dec2011	chr3.fa	3	1	93550709	93551287	pol		NA	NA	NA	Intergenic	NA	NA	NA	NA
522	UCSC_mm10_Dec2011	chr3.fa	3	1	93642809	93642996	ltr		NA	NA	NA	Intergenic	NA	0.0903	10.0333	NA
523	UCSC_mm10_Dec2011	chr3.fa	3	-1	93782536	93782724	ltr		NA	NA	NA	Intergenic	NA	0.0951	10.5667	NA
524	UCSC_mm10_Dec2011	chr3.fa	3	1	93990573	93996887	ltr-gag-pol-ltr	GAAG	NA	NA	NA	Intergenic	NA	0	0	Yes
525	UCSC_mm10_Dec2011	chr3.fa	3	-1	93998041	93998450	ltr		NA	NA	NA	Intergenic	NA	0.029	3.22222	NA
526	UCSC_mm10_Dec2011	chr3.fa	3	1	94515825	94516250	gag		Snx27	protein_coding	ENSMUST00000200642	Intron	-1	NA	NA	NA
527	UCSC_mm10_Dec2011	chr3.fa	3	1	95363580	95369656	ltr-gag-ltr		NA	NA	NA	Intergenic	NA	0	0	No
528	UCSC_mm10_Dec2011	chr3.fa	3	-1	95431448	95431856	ltr		NA	NA	NA	Intergenic	NA	0.0199	2.21111	NA
529	UCSC_mm10_Dec2011	chr3.fa	3	-1	96200328	96206681	ltr-gag-pol-ltr		NA	NA	NA	Intergenic	NA	0	0	Yes
530	UCSC_mm10_Dec2011	chr3.fa	3	1	96626416	96627003	gag		NA	NA	NA	Intergenic	NA	NA	NA	NA
531	UCSC_mm10_Dec2011	chr3.fa	3	1	97245151	97251475	ltr-gag-pol-ltr		NA	NA	NA	Intergenic	NA	0	0	Yes
532	UCSC_mm10_Dec2011	chr3.fa	3	1	98985976	98986771	ltr-gag		NA	NA	NA	Intergenic	NA	NA	NA	NA
533	UCSC_mm10_Dec2011	chr3.fa	3	-1	99398168	99398603	ltr		NA	NA	NA	Intergenic	NA	0.0359	3.98889	NA
534	UCSC_mm10_Dec2011	chr3.fa	3	1	100390969	100391375	ltr		NA	NA	NA	Intergenic	NA	0.0147	1.63333	NA
535	UCSC_mm10_Dec2011	chr3.fa	3	-1	100788419	100789114	gag		NA	NA	NA	Intergenic	NA	NA	NA	NA
536	UCSC_mm10_Dec2011	chr3.fa	3	-1	102975059	102975382	gag		NA	NA	NA	Intergenic	NA	NA	NA	NA
537	UCSC_mm10_Dec2011	chr3.fa	3	-1	103047492	103047579	ltr		Csde1	protein_coding	ENSMUST00000198180	Intron	1	0.0484	5.37778	NA
538	UCSC_mm10_Dec2011	chr3.fa	3	1	104406304	104406496	ltr		NA	NA	NA	Intergenic	NA	0.01	1.11111	NA
539	UCSC_mm10_Dec2011	chr3.fa	3	-1	104534864	104535123	ltr		NA	NA	NA	Intergenic	NA	0.0239	2.65556	NA
540	UCSC_mm10_Dec2011	chr3.fa	3	-1	106586982	106591955	pol-ltr		Gm38271	TEC	ENSMUST00000192296	Exon	1	NA	NA	NA
541	UCSC_mm10_Dec2011	chr3.fa	3	-1	106592258	106594736	gag-pol-ltr		NA	NA	NA	Intergenic	NA	NA	NA	NA
542	UCSC_mm10_Dec2011	chr3.fa	3	-1	106602691	106602891	pol		NA	NA	NA	Intergenic	NA	NA	NA	NA
543	UCSC_mm10_Dec2011	chr3.fa	3	-1	107136809	107136937	ltr		NA	NA	NA	Intergenic	NA	0.3186	35.4	NA
544	UCSC_mm10_Dec2011	chr3.fa	3	-1	109354546	109354955	ltr		Vav3	protein_coding	ENSMUST00000046864	Intron	1	0.0171	1.9	NA
545	UCSC_mm10_Dec2011	chr3.fa	3	1	109863087	109863497	ltr		Ntng1	protein_coding	ENSMUST00000156177	Intron	-1	0.0173	1.92222	NA
546	UCSC_mm10_Dec2011	chr3.fa	3	-1	110861779	110862163	ltr		NA	NA	NA	Intergenic	NA	0.036	4	NA
547	UCSC_mm10_Dec2011	chr3.fa	3	-1	111303781	111304178	ltr		NA	NA	NA	Intergenic	NA	0.0562	6.24444	NA
548	UCSC_mm10_Dec2011	chr3.fa	3	1	111480609	111480795	ltr		NA	NA	NA	Intergenic	NA	0.0529	5.87778	NA
549	UCSC_mm10_Dec2011	chr3.fa	3	1	112266399	112266808	ltr		NA	NA	NA	Intergenic	NA	0.0122	1.35556	NA
550	UCSC_mm10_Dec2011	chr3.fa	3	-1	112709673	112709843	ltr		NA	NA	NA	Intergenic	NA	0.0276	3.06667	NA
551	UCSC_mm10_Dec2011	chr3.fa	3	-1	112913849	112920003	ltr-gag-pol-ltr		NA	NA	NA	Intergenic	NA	0.0051	0.566667	No
552	UCSC_mm10_Dec2011	chr3.fa	3	1	113204521	113204706	ltr		Amy2-ps1	unprocessed_pseudogene	ENSMUST00000122117	Intron	-1	0.0623	6.92222	NA
553	UCSC_mm10_Dec2011	chr3.fa	3	-1	113586950	113587006	ltr		NA	NA	NA	Intergenic	NA	0.0356	3.95556	NA
554	UCSC_mm10_Dec2011	chr3.fa	3	1	113640893	113646672	ltr-gag-pol-ltr		NA	NA	NA	Intergenic	NA	0.0173	1.92222	No
555	UCSC_mm10_Dec2011	chr3.fa	3	1	113717028	113717128	ltr		NA	NA	NA	Intergenic	NA	0.0259	2.87778	NA
556	UCSC_mm10_Dec2011	chr3.fa	3	-1	114779324	114779716	ltr		NA	NA	NA	Intergenic	NA	0.0926	10.2889	NA
557	UCSC_mm10_Dec2011	chr3.fa	3	1	115020736	115026780	ltr-gag-pol-ltr		NA	NA	NA	Intergenic	NA	0.0057	0.633333	Yes
558	UCSC_mm10_Dec2011	chr3.fa	3	1	115452269	115452462	ltr		NA	NA	NA	Intergenic	NA	0.0262	2.91111	NA
559	UCSC_mm10_Dec2011	chr3.fa	3	-1	115483986	115484156	ltr		Gm25347	miRNA	ENSMUST00000117026	Exon	-1	0.0167	1.85556	NA
560	UCSC_mm10_Dec2011	chr3.fa	3	1	116873379	116873900	gag		NA	NA	NA	Intergenic	NA	NA	NA	NA
561	UCSC_mm10_Dec2011	chr3.fa	3	1	118280026	118280221	ltr		NA	NA	NA	Intergenic	NA	0.0623	6.92222	NA
562	UCSC_mm10_Dec2011	chr3.fa	3	1	119042288	119042578	gag		NA	NA	NA	Intergenic	NA	NA	NA	NA
563	UCSC_mm10_Dec2011	chr3.fa	3	1	119609513	119609923	ltr		NA	NA	NA	Intergenic	NA	0.0169	1.87778	NA
564	UCSC_mm10_Dec2011	chr3.fa	3	1	119831737	119838054	ltr-gag-pol-ltr	GAAG	NA	NA	NA	Intergenic	NA	0.0085	0.944444	No
565	UCSC_mm10_Dec2011	chr3.fa	3	-1	120800948	120801357	ltr		6530403H02Rik	lincRNA	ENSMUST00000182099	Intron	-1	0.0298	3.31111	NA
566	UCSC_mm10_Dec2011	chr3.fa	3	-1	122327478	122327674	ltr		Bcar3	protein_coding	ENSMUST00000196134	Exon	1	0.0157	1.74444	NA
567	UCSC_mm10_Dec2011	chr3.fa	3	1	124255843	124256252	ltr		NA	NA	NA	Intergenic	NA	0.0291	3.23333	NA
568	UCSC_mm10_Dec2011	chr3.fa	3	1	126159245	126165361	ltr-gag-pol-ltr		NA	NA	NA	Intergenic	NA	0.011	1.22222	No
569	UCSC_mm10_Dec2011	chr3.fa	3	-1	126178246	126178354	ltr		NA	NA	NA	Intergenic	NA	0.032	3.55556	NA
570	UCSC_mm10_Dec2011	chr3.fa	3	-1	128259159	128259329	ltr		NA	NA	NA	Intergenic	NA	0.018	2	NA
571	UCSC_mm10_Dec2011	chr3.fa	3	1	129454985	129461153	ltr-gag-pol-ltr		NA	NA	NA	Intergenic	NA	0.0097	1.07778	No
572	UCSC_mm10_Dec2011	chr3.fa	3	-1	129489658	129489955	ltr		NA	NA	NA	Intergenic	NA	0.0874	9.71111	NA
573	UCSC_mm10_Dec2011	chr3.fa	3	1	131567346	131567570	pol		Papss1	protein_coding	ENSMUST00000196638	Intron	1	NA	NA	NA
574	UCSC_mm10_Dec2011	chr3.fa	3	-1	131567622	131568269	gag		Papss1	protein_coding	ENSMUST00000200527	Intron	1	NA	NA	NA
575	UCSC_mm10_Dec2011	chr3.fa	3	-1	131902618	131902814	ltr		NA	NA	NA	Intergenic	NA	0.0286	3.17778	NA
576	UCSC_mm10_Dec2011	chr3.fa	3	-1	131928637	131934990	ltr-gag-pol-ltr		NA	NA	NA	Intergenic	NA	0	0	Yes
577	UCSC_mm10_Dec2011	chr3.fa	3	-1	133431673	133432076	ltr		NA	NA	NA	Intergenic	NA	0.0221	2.45556	NA
578	UCSC_mm10_Dec2011	chr3.fa	3	1	134007441	134013788	ltr-gag-pol-ltr		NA	NA	NA	Intergenic	NA	0	0	No
579	UCSC_mm10_Dec2011	chr3.fa	3	1	134752628	134753063	ltr		NA	NA	NA	Intergenic	NA	0.0439	4.87778	NA
580	UCSC_mm10_Dec2011	chr3.fa	3	1	134901481	134901891	ltr		NA	NA	NA	Intergenic	NA	0.0217	2.41111	NA
581	UCSC_mm10_Dec2011	chr3.fa	3	-1	135057019	135057469	ltr		NA	NA	NA	Intergenic	NA	0.0195	2.16667	NA
582	UCSC_mm10_Dec2011	chr3.fa	3	1	135192997	135193406	ltr		NA	NA	NA	Intergenic	NA	0.0125	1.38889	NA
583	UCSC_mm10_Dec2011	chr3.fa	3	-1	136443668	136443777	ltr		1700030L20Rik	lincRNA	ENSMUST00000189233	Exon	-1	0.0086	0.955556	NA
584	UCSC_mm10_Dec2011	chr3.fa	3	1	137621220	137621624	ltr		NA	NA	NA	Intergenic	NA	0.0169	1.87778	NA
585	UCSC_mm10_Dec2011	chr3.fa	3	1	137874672	137875105	ltr		NA	NA	NA	Intergenic	NA	0.0391	4.34444	NA
586	UCSC_mm10_Dec2011	chr3.fa	3	-1	139159192	139159582	ltr		NA	NA	NA	Intergenic	NA	0.0949	10.5444	NA
587	UCSC_mm10_Dec2011	chr3.fa	3	-1	139812621	139812827	ltr		Gm43678	lincRNA	ENSMUST00000197774	Exon	-1	0.0095	1.05556	NA
588	UCSC_mm10_Dec2011	chr3.fa	3	-1	140760611	140766931	ltr-gag-pol-ltr		NA	NA	NA	Intergenic	NA	0	0	Yes
589	UCSC_mm10_Dec2011	chr3.fa	3	1	142573885	142574163	pol		NA	NA	NA	Intergenic	NA	NA	NA	NA
590	UCSC_mm10_Dec2011	chr3.fa	3	1	143480339	143480733	ltr		NA	NA	NA	Intergenic	NA	0.142	15.7778	NA
591	UCSC_mm10_Dec2011	chr3.fa	3	1	144536204	144536400	ltr		NA	NA	NA	Intergenic	NA	0.0399	4.43333	NA
592	UCSC_mm10_Dec2011	chr3.fa	3	1	144917114	144917499	ltr		Clca4b	protein_coding	ENSMUST00000098549	Intron	-1	0.0691	7.67778	NA
593	UCSC_mm10_Dec2011	chr3.fa	3	1	144958484	144958651	ltr		NA	NA	NA	Intergenic	NA	0.0636	7.06667	NA
594	UCSC_mm10_Dec2011	chr3.fa	3	-1	145022363	145022896	gag		Clca1	protein_coding	ENSMUST00000029919	Intron	-1	NA	NA	NA
595	UCSC_mm10_Dec2011	chr3.fa	3	1	146667085	146667264	ltr		Samd13	protein_coding	ENSMUST00000197989	Intron	-1	0.0303	3.36667	NA
596	UCSC_mm10_Dec2011	chr3.fa	3	-1	146911800	146912209	ltr		Ttll7	protein_coding	ENSMUST00000106134	Intron	1	0.0196	2.17778	NA
597	UCSC_mm10_Dec2011	chr3.fa	3	-1	147555980	147562333	ltr-gag-pol-ltr		NA	NA	NA	Intergenic	NA	0	0	Yes
598	UCSC_mm10_Dec2011	chr3.fa	3	1	147951958	147952089	pol		NA	NA	NA	Intergenic	NA	NA	NA	NA
599	UCSC_mm10_Dec2011	chr3.fa	3	-1	148618215	148618624	ltr		NA	NA	NA	Intergenic	NA	0.0217	2.41111	NA
600	UCSC_mm10_Dec2011	chr3.fa	3	-1	148710609	148716960	ltr-gag-pol-ltr	GAAGT	NA	NA	NA	Intergenic	NA	0	0	Yes
601	UCSC_mm10_Dec2011	chr3.fa	3	-1	149695736	149696233	pol-ltr		NA	NA	NA	Intergenic	NA	NA	NA	NA
602	UCSC_mm10_Dec2011	chr3.fa	3	1	151886912	151887324	ltr		NA	NA	NA	Intergenic	NA	0.0123	1.36667	NA
603	UCSC_mm10_Dec2011	chr3.fa	3	1	152535779	152542138	ltr-gag-pol-ltr		NA	NA	NA	Intergenic	NA	0	0	Yes
604	UCSC_mm10_Dec2011	chr3.fa	3	-1	153096523	153096916	ltr		NA	NA	NA	Intergenic	NA	0.0308	3.42222	NA
605	UCSC_mm10_Dec2011	chr3.fa	3	-1	157703954	157704363	ltr		NA	NA	NA	Intergenic	NA	0.0196	2.17778	NA
606	UCSC_mm10_Dec2011	chr3.fa	3	-1	157726299	157726708	ltr		NA	NA	NA	Intergenic	NA	0.0291	3.23333	NA
607	UCSC_mm10_Dec2011	chr3.fa	3	1	158871430	158883182	ltr-gag-pol-ltr		NA	NA	NA	Intergenic	NA	0.0108	1.2	No
608	UCSC_mm10_Dec2011	chr3.fa	3	1	159183014	159183223	gag		NA	NA	NA	Intergenic	NA	NA	NA	NA
609	UCSC_mm10_Dec2011	chr3.fa	3	-1	159510677	159511098	ltr		Depdc1a	protein_coding	ENSMUST00000029825	Intron	1	0.0244	2.71111	NA
610	UCSC_mm10_Dec2011	chr3.fa	3	1	159593554	159593748	ltr		NA	NA	NA	Intergenic	NA	0.036	4	NA
611	UCSC_mm10_Dec2011	chr4.fa	4	1	3373987	3380299	ltr-gag-pol-ltr		NA	NA	NA	Intergenic	NA	0.0026	0.288889	Yes
612	UCSC_mm10_Dec2011	chr4.fa	4	1	3847571	3848007	ltr		NA	NA	NA	Intergenic	NA	0.0368	4.08889	NA
613	UCSC_mm10_Dec2011	chr4.fa	4	-1	5594374	5594539	ltr		NA	NA	NA	Intergenic	NA	0.0174	1.93333	NA
614	UCSC_mm10_Dec2011	chr4.fa	4	-1	8488331	8494643	ltr-gag-pol-ltr	GAAG	NA	NA	NA	Intergenic	NA	0	0	Yes
615	UCSC_mm10_Dec2011	chr4.fa	4	-1	9941066	9941826	pol-ltr		NA	NA	NA	Intergenic	NA	NA	NA	NA
616	UCSC_mm10_Dec2011	chr4.fa	4	1	15819710	15819901	ltr		NA	NA	NA	Intergenic	NA	0.032	3.55556	NA
617	UCSC_mm10_Dec2011	chr4.fa	4	-1	16209967	16210163	ltr		NA	NA	NA	Intergenic	NA	0.0585	6.5	NA
618	UCSC_mm10_Dec2011	chr4.fa	4	-1	16543535	16543730	ltr		NA	NA	NA	Intergenic	NA	0.0283	3.14444	NA
619	UCSC_mm10_Dec2011	chr4.fa	4	1	16878818	16885129	ltr-gag-pol-ltr		NA	NA	NA	Intergenic	NA	0	0	Yes
620	UCSC_mm10_Dec2011	chr4.fa	4	1	16956941	16957133	ltr		NA	NA	NA	Intergenic	NA	0.0119	1.32222	NA
621	UCSC_mm10_Dec2011	chr4.fa	4	-1	18079410	18079606	ltr		Mmp16	protein_coding	ENSMUST00000029881	Intron	1	0.0332	3.68889	NA
622	UCSC_mm10_Dec2011	chr4.fa	4	1	18948153	18948562	ltr		Cnbd1	protein_coding	ENSMUST00000137780	Intron	-1	0.0313	3.47778	NA
623	UCSC_mm10_Dec2011	chr4.fa	4	1	20123945	20124320	ltr		NA	NA	NA	Intergenic	NA	0.1038	11.5333	NA
624	UCSC_mm10_Dec2011	chr4.fa	4	1	20575353	20575763	ltr		NA	NA	NA	Intergenic	NA	0.0243	2.7	NA
625	UCSC_mm10_Dec2011	chr4.fa	4	1	20938802	20945179	ltr-gag-pol-ltr	GAAGT	NA	NA	NA	Intergenic	NA	0	0	Yes
626	UCSC_mm10_Dec2011	chr4.fa	4	1	21838517	21839664	pol-ltr		NA	NA	NA	Intergenic	NA	NA	NA	NA
627	UCSC_mm10_Dec2011	chr4.fa	4	-1	21989290	21989667	ltr		Faxc	protein_coding	ENSMUST00000123481	Intron	1	0.0637	7.07778	NA
628	UCSC_mm10_Dec2011	chr4.fa	4	-1	22679294	22679704	ltr		NA	NA	NA	Intergenic	NA	0.0246	2.73333	NA
629	UCSC_mm10_Dec2011	chr4.fa	4	-1	25666017	25666310	pol		NA	NA	NA	Intergenic	NA	NA	NA	NA
630	UCSC_mm10_Dec2011	chr4.fa	4	-1	26184279	26190688	ltr-gag-pol-ltr		NA	NA	NA	Intergenic	NA	0.0024	0.266667	No
631	UCSC_mm10_Dec2011	chr4.fa	4	1	27381933	27382715	gag		NA	NA	NA	Intergenic	NA	NA	NA	NA
632	UCSC_mm10_Dec2011	chr4.fa	4	1	29335632	29335828	ltr		NA	NA	NA	Intergenic	NA	0.0438	4.86667	NA
633	UCSC_mm10_Dec2011	chr4.fa	4	-1	30061553	30062026	gag		NA	NA	NA	Intergenic	NA	NA	NA	NA
634	UCSC_mm10_Dec2011	chr4.fa	4	1	32856997	32857193	ltr		Ankrd6	protein_coding	ENSMUST00000035719	Intron	-1	0.0292	3.24444	NA
635	UCSC_mm10_Dec2011	chr4.fa	4	-1	33628811	33629211	ltr		NA	NA	NA	Intergenic	NA	0.0227	2.52222	NA
636	UCSC_mm10_Dec2011	chr4.fa	4	1	34512863	34519177	ltr-gag-pol-ltr		NA	NA	NA	Intergenic	NA	0	0	Yes
637	UCSC_mm10_Dec2011	chr4.fa	4	1	35070183	35077706	ltr-gag-ltr		NA	NA	NA	Intergenic	NA	0	0	Yes
638	UCSC_mm10_Dec2011	chr4.fa	4	-1	35181157	35181571	ltr		NA	NA	NA	Intergenic	NA	0.0201	2.23333	NA
639	UCSC_mm10_Dec2011	chr4.fa	4	1	35991966	35992322	gag		NA	NA	NA	Intergenic	NA	NA	NA	NA
640	UCSC_mm10_Dec2011	chr4.fa	4	1	39616084	39616474	ltr		NA	NA	NA	Intergenic	NA	0.0974	10.8222	NA
641	UCSC_mm10_Dec2011	chr4.fa	4	-1	39647555	39653867	ltr-gag-pol-ltr		NA	NA	NA	Intergenic	NA	0	0	Yes
642	UCSC_mm10_Dec2011	chr4.fa	4	1	40460634	40467026	ltr-gag-pol-ltr		NA	NA	NA	Intergenic	NA	0	0	No
643	UCSC_mm10_Dec2011	chr4.fa	4	-1	41957394	41963774	ltr-gag-pol-ltr		NA	NA	NA	Intergenic	NA	0.0025	0.277778	No
644	UCSC_mm10_Dec2011	chr4.fa	4	-1	42309608	42315988	ltr-gag-pol-ltr		NA	NA	NA	Intergenic	NA	0.0025	0.277778	No
645	UCSC_mm10_Dec2011	chr4.fa	4	1	42530521	42536901	ltr-gag-pol-ltr		NA	NA	NA	Intergenic	NA	0.0025	0.277778	No
646	UCSC_mm10_Dec2011	chr4.fa	4	1	42744022	42744431	ltr		NA	NA	NA	Intergenic	NA	0.0368	4.08889	NA
647	UCSC_mm10_Dec2011	chr4.fa	4	1	43318618	43318974	pol		Atp8b5	protein_coding	ENSMUST00000107937	Intron	1	NA	NA	NA
648	UCSC_mm10_Dec2011	chr4.fa	4	-1	43346098	43346328	pol		Atp8b5	protein_coding	ENSMUST00000107942	Intron	1	NA	NA	NA
649	UCSC_mm10_Dec2011	chr4.fa	4	-1	44868027	44869508	ltr-pol-ltr		Zcchc7	protein_coding	ENSMUST00000142714	Intron	1	NA	NA	NA
650	UCSC_mm10_Dec2011	chr4.fa	4	-1	45290070	45296441	ltr-gag-ltr		NA	NA	NA	Intergenic	NA	0.0022	0.244444	No
651	UCSC_mm10_Dec2011	chr4.fa	4	-1	45665224	45671547	ltr-gag-pol-ltr		NA	NA	NA	Intergenic	NA	0	0	Yes
652	UCSC_mm10_Dec2011	chr4.fa	4	1	46335211	46335646	ltr		NA	NA	NA	Intergenic	NA	0.0301	3.34444	NA
653	UCSC_mm10_Dec2011	chr4.fa	4	1	47453082	47453267	ltr		NA	NA	NA	Intergenic	NA	0.0546	6.06667	NA
654	UCSC_mm10_Dec2011	chr4.fa	4	1	47928455	47931596	gag-pol		NA	NA	NA	Intergenic	NA	NA	NA	NA
655	UCSC_mm10_Dec2011	chr4.fa	4	1	48695974	48696409	ltr		NA	NA	NA	Intergenic	NA	0.0343	3.81111	NA
656	UCSC_mm10_Dec2011	chr4.fa	4	-1	48743774	48744183	ltr		NA	NA	NA	Intergenic	NA	0.0246	2.73333	NA
657	UCSC_mm10_Dec2011	chr4.fa	4	1	49493139	49499332	gag-pol-ltr		NA	NA	NA	Intergenic	NA	NA	NA	NA
658	UCSC_mm10_Dec2011	chr4.fa	4	-1	49572679	49572804	gag		NA	NA	NA	Intergenic	NA	NA	NA	NA
659	UCSC_mm10_Dec2011	chr4.fa	4	1	52160490	52160899	ltr		NA	NA	NA	Intergenic	NA	0.0268	2.97778	NA
660	UCSC_mm10_Dec2011	chr4.fa	4	-1	52379372	52385753	ltr-gag-pol-ltr		NA	NA	NA	Intergenic	NA	0	0	No
661	UCSC_mm10_Dec2011	chr4.fa	4	-1	53328557	53334871	ltr-gag-pol-ltr	GAAG	NA	NA	NA	Intergenic	NA	0.0022	0.244444	Yes
662	UCSC_mm10_Dec2011	chr4.fa	4	-1	53608147	53614498	ltr-gag-pol-ltr		Slc44a1	protein_coding	ENSMUST00000107645	Intron	1	0	0	Yes
663	UCSC_mm10_Dec2011	chr4.fa	4	-1	59138899	59139313	ltr		NA	NA	NA	Intergenic	NA	0.0342	3.8	NA
664	UCSC_mm10_Dec2011	chr4.fa	4	-1	61876953	61882676	ltr-gag-pol-ltr		Mup-ps18	unprocessed_pseudogene	ENSMUST00000120145	Intron	-1	0.0592	6.57778	No
665	UCSC_mm10_Dec2011	chr4.fa	4	-1	62184664	62184846	pol		NA	NA	NA	Intergenic	NA	NA	NA	NA
666	UCSC_mm10_Dec2011	chr4.fa	4	1	63610284	63610477	ltr		1700018C11Rik	protein_coding	ENSMUST00000102861	Intron	-1	0.02	2.22222	NA
667	UCSC_mm10_Dec2011	chr4.fa	4	1	65738933	65739093	ltr		Astn2	protein_coding	ENSMUST00000084496	Intron	-1	0.3336	37.0667	NA
668	UCSC_mm10_Dec2011	chr4.fa	4	1	67427294	67427694	ltr		NA	NA	NA	Intergenic	NA	0.022	2.44444	NA
669	UCSC_mm10_Dec2011	chr4.fa	4	-1	68111179	68111590	ltr		NA	NA	NA	Intergenic	NA	0.0142	1.57778	NA
670	UCSC_mm10_Dec2011	chr4.fa	4	-1	68723491	68723817	pol		NA	NA	NA	Intergenic	NA	NA	NA	NA
671	UCSC_mm10_Dec2011	chr4.fa	4	1	70457711	70457868	ltr		NA	NA	NA	Intergenic	NA	0.0189	2.1	NA
672	UCSC_mm10_Dec2011	chr4.fa	4	1	70472319	70478682	ltr-gag-pol-ltr		Megf9	protein_coding	ENSMUST00000037881	Intron	-1	0.0026	0.288889	Yes
673	UCSC_mm10_Dec2011	chr4.fa	4	-1	71783060	71789435	ltr-gag-pol-ltr		NA	NA	NA	Intergenic	NA	0.0149	1.65556	No
674	UCSC_mm10_Dec2011	chr4.fa	4	-1	72102445	72103359	pol		NA	NA	NA	Intergenic	NA	NA	NA	NA
675	UCSC_mm10_Dec2011	chr4.fa	4	1	72875203	72875754	gag		NA	NA	NA	Intergenic	NA	NA	NA	NA
676	UCSC_mm10_Dec2011	chr4.fa	4	1	72944081	72944280	ltr		NA	NA	NA	Intergenic	NA	0.108	12	NA
677	UCSC_mm10_Dec2011	chr4.fa	4	1	73328147	73328343	ltr		NA	NA	NA	Intergenic	NA	0.0387	4.3	NA
678	UCSC_mm10_Dec2011	chr4.fa	4	1	73723208	73723639	ltr		Rasef	protein_coding	ENSMUST00000058292	Intron	-1	0.041	4.55556	NA
679	UCSC_mm10_Dec2011	chr4.fa	4	1	73842680	73847175	ltr-gag-pol-ltr		NA	NA	NA	Intergenic	NA	0.0824	9.15556	No
680	UCSC_mm10_Dec2011	chr4.fa	4	1	73847278	73853120	gag-pol-ltr		NA	NA	NA	Intergenic	NA	NA	NA	NA
681	UCSC_mm10_Dec2011	chr4.fa	4	1	73853192	73853428	pol		NA	NA	NA	Intergenic	NA	NA	NA	NA
682	UCSC_mm10_Dec2011	chr4.fa	4	-1	74220988	74221397	ltr		NA	NA	NA	Intergenic	NA	0.017	1.88889	NA
683	UCSC_mm10_Dec2011	chr4.fa	4	1	74434630	74440974	ltr-gag-pol-ltr		NA	NA	NA	Intergenic	NA	0	0	No
684	UCSC_mm10_Dec2011	chr4.fa	4	1	74736509	74736685	ltr		NA	NA	NA	Intergenic	NA	0.056	6.22222	NA
685	UCSC_mm10_Dec2011	chr4.fa	4	1	75830491	75830903	ltr		NA	NA	NA	Intergenic	NA	0.0325	3.61111	NA
686	UCSC_mm10_Dec2011	chr4.fa	4	1	76603420	76603831	ltr		NA	NA	NA	Intergenic	NA	0.0271	3.01111	NA
687	UCSC_mm10_Dec2011	chr4.fa	4	-1	80227350	80233218	ltr-gag-pol-ltr		NA	NA	NA	Intergenic	NA	0.0395	4.38889	No
688	UCSC_mm10_Dec2011	chr4.fa	4	1	80275009	80275425	gag		NA	NA	NA	Intergenic	NA	NA	NA	NA
689	UCSC_mm10_Dec2011	chr4.fa	4	-1	80391430	80392191	gag		NA	NA	NA	Intergenic	NA	NA	NA	NA
690	UCSC_mm10_Dec2011	chr4.fa	4	-1	80563064	80569450	ltr-gag-ltr		NA	NA	NA	Intergenic	NA	0.0026	0.288889	No
691	UCSC_mm10_Dec2011	chr4.fa	4	-1	81264103	81264512	ltr		NA	NA	NA	Intergenic	NA	0.0296	3.28889	NA
692	UCSC_mm10_Dec2011	chr4.fa	4	-1	83156369	83162765	ltr-gag-pol-ltr		NA	NA	NA	Intergenic	NA	0	0	No
693	UCSC_mm10_Dec2011	chr4.fa	4	-1	83366332	83372550	ltr-gag-pol-ltr		NA	NA	NA	Intergenic	NA	0	0	Yes
694	UCSC_mm10_Dec2011	chr4.fa	4	1	83442807	83449157	ltr-gag-pol-ltr		Snapc3	protein_coding	ENSMUST00000137512	Intron	1	0	0	Yes
695	UCSC_mm10_Dec2011	chr4.fa	4	1	84387147	84387332	ltr		Bnc2	protein_coding	ENSMUST00000107198	Intron	-1	0.0358	3.97778	NA
696	UCSC_mm10_Dec2011	chr4.fa	4	1	84863119	84863311	ltr		NA	NA	NA	Intergenic	NA	0.025	2.77778	NA
697	UCSC_mm10_Dec2011	chr4.fa	4	-1	85234363	85240715	ltr-gag-pol-ltr		Sh3gl2	protein_coding	ENSMUST00000107184	Intron	1	0.0026	0.288889	Yes
698	UCSC_mm10_Dec2011	chr4.fa	4	1	86640079	86640271	ltr		NA	NA	NA	Intergenic	NA	0.026	2.88889	NA
699	UCSC_mm10_Dec2011	chr4.fa	4	1	86754868	86760895	ltr-gag-pol-ltr		NA	NA	NA	Intergenic	NA	0	0	Yes
700	UCSC_mm10_Dec2011	chr4.fa	4	-1	86892728	86896219	ltr-gag-ltr		Acer2	protein_coding	ENSMUST00000128712	Intron	1	0	0	Yes
701	UCSC_mm10_Dec2011	chr4.fa	4	-1	87687288	87687986	gag-pol		NA	NA	NA	Intergenic	NA	NA	NA	NA
702	UCSC_mm10_Dec2011	chr4.fa	4	-1	88048339	88048774	ltr		NA	NA	NA	Intergenic	NA	0.0413	4.58889	NA
703	UCSC_mm10_Dec2011	chr4.fa	4	1	88640264	88640671	ltr		NA	NA	NA	Intergenic	NA	0.0242	2.68889	NA
704	UCSC_mm10_Dec2011	chr4.fa	4	1	89159542	89160320	pol-ltr		NA	NA	NA	Intergenic	NA	NA	NA	NA
705	UCSC_mm10_Dec2011	chr4.fa	4	-1	90316817	90321963	ltr-gag-pol-ltr		NA	NA	NA	Intergenic	NA	NA	NA	NA
706	UCSC_mm10_Dec2011	chr4.fa	4	-1	90392618	90393106	ltr		NA	NA	NA	Intergenic	NA	0.0195	2.16667	NA
707	UCSC_mm10_Dec2011	chr4.fa	4	-1	90948008	90948424	ltr		NA	NA	NA	Intergenic	NA	0.1199	13.3222	NA
708	UCSC_mm10_Dec2011	chr4.fa	4	1	93104037	93104452	ltr		NA	NA	NA	Intergenic	NA	0.0271	3.01111	NA
709	UCSC_mm10_Dec2011	chr4.fa	4	-1	93626546	93632042	ltr-gag-ltr	GAAG	NA	NA	NA	Intergenic	NA	0	0	Yes
710	UCSC_mm10_Dec2011	chr4.fa	4	1	97198753	97199168	ltr		NA	NA	NA	Intergenic	NA	0.0179	1.98889	NA
711	UCSC_mm10_Dec2011	chr4.fa	4	-1	98823703	98823901	ltr		I0C0044D17Rik	protein_coding	ENSMUST00000097964	5UTR	-1	0.0532	5.91111	NA
712	UCSC_mm10_Dec2011	chr4.fa	4	1	100607454	100613771	ltr-gag-pol-ltr		NA	NA	NA	Intergenic	NA	0	0	Yes
713	UCSC_mm10_Dec2011	chr4.fa	4	-1	101407752	101414110	ltr-gag-pol-ltr		NA	NA	NA	Intergenic	NA	0	0	Yes
714	UCSC_mm10_Dec2011	chr4.fa	4	-1	101843913	101844303	ltr		NA	NA	NA	Intergenic	NA	0.0207	2.3	NA
715	UCSC_mm10_Dec2011	chr4.fa	4	-1	101974999	101981353	ltr-gag-pol-ltr		NA	NA	NA	Intergenic	NA	0	0	Yes
716	UCSC_mm10_Dec2011	chr4.fa	4	1	101986468	101986942	ltr		Gm12789	protein_coding	ENSMUST00000106914	5UTR	1	0.0963	10.7	NA
717	UCSC_mm10_Dec2011	chr4.fa	4	1	105502576	105502986	ltr		NA	NA	NA	Intergenic	NA	0.03	3.33333	NA
718	UCSC_mm10_Dec2011	chr4.fa	4	-1	105742811	105742987	ltr		NA	NA	NA	Intergenic	NA	0.0109	1.21111	NA
719	UCSC_mm10_Dec2011	chr4.fa	4	1	105805008	105805417	ltr		NA	NA	NA	Intergenic	NA	0.0219	2.43333	NA
720	UCSC_mm10_Dec2011	chr4.fa	4	1	106236815	106241322	ltr-gag-pol-ltr		NA	NA	NA	Intergenic	NA	0.0045	0.5	No
721	UCSC_mm10_Dec2011	chr4.fa	4	-1	107506554	107512917	ltr-gag-pol-ltr		Glis1	protein_coding	ENSMUST00000046005	Intron	1	0	0	Yes
722	UCSC_mm10_Dec2011	chr4.fa	4	-1	107645217	107649010	ltr		NA	NA	NA	Intergenic	NA	0.0305	3.38889	NA
723	UCSC_mm10_Dec2011	chr4.fa	4	-1	107697804	107698205	ltr		1700047F07Rik	lincRNA	ENSMUST00000143064	Intron	1	0.0254	2.82222	NA
724	UCSC_mm10_Dec2011	chr4.fa	4	1	108413739	108415503	gag-pol		NA	NA	NA	Intergenic	NA	NA	NA	NA
725	UCSC_mm10_Dec2011	chr4.fa	4	-1	109176640	109176828	ltr		Osbpl9	protein_coding	ENSMUST00000147457	Intron	-1	0.0104	1.15556	NA
726	UCSC_mm10_Dec2011	chr4.fa	4	1	109348127	109354175	ltr-gag-pol-ltr	GAAGT-TGGT	Eps15	protein_coding	ENSMUST00000176251	Intron	1	0.0056	0.622222	Yes
727	UCSC_mm10_Dec2011	chr4.fa	4	1	109688977	109689327	pol		Faf1	protein_coding	ENSMUST00000102724	Intron	1	NA	NA	NA
728	UCSC_mm10_Dec2011	chr4.fa	4	-1	109731859	109732048	ltr		Faf1	protein_coding	ENSMUST00000102724	Intron	1	0.0306	3.4	NA
729	UCSC_mm10_Dec2011	chr4.fa	4	-1	111011371	111011753	ltr		Agbl4	protein_coding	ENSMUST00000106592	Intron	1	0.1268	14.0889	NA
730	UCSC_mm10_Dec2011	chr4.fa	4	-1	111960846	111961255	ltr		NA	NA	NA	Intergenic	NA	0.0144	1.6	NA
731	UCSC_mm10_Dec2011	chr4.fa	4	1	112568466	112574584	ltr-gag-pol-ltr		Skint2	protein_coding	ENSMUST00000106560	Intron	1	0.0055	0.611111	No
732	UCSC_mm10_Dec2011	chr4.fa	4	1	112923379	112929759	ltr-gag-pol-ltr		Skint6	protein_coding	ENSMUST00000171224	Intron	-1	0.0146	1.62222	No
733	UCSC_mm10_Dec2011	chr4.fa	4	1	113023607	113029919	ltr-gag-pol-ltr		Skint6	protein_coding	ENSMUST00000171224	Intron	-1	0	0	Yes
734	UCSC_mm10_Dec2011	chr4.fa	4	1	113219552	113220031	ltr		Skint6	protein_coding	ENSMUST00000171224	Intron	-1	0.1354	15.0444	NA
735	UCSC_mm10_Dec2011	chr4.fa	4	1	114527307	114527698	ltr		NA	NA	NA	Intergenic	NA	0.0154	1.71111	NA
736	UCSC_mm10_Dec2011	chr4.fa	4	-1	116452204	116456631	gag-pol-ltr		Mast2	protein_coding	ENSMUST00000003908	Intron	-1	NA	NA	NA
737	UCSC_mm10_Dec2011	chr4.fa	4	1	116542491	116548739	ltr-gag-pol-ltr		NA	NA	NA	Intergenic	NA	0.0077	0.855556	Yes
738	UCSC_mm10_Dec2011	chr4.fa	4	-1	117734852	117735047	ltr		NA	NA	NA	Intergenic	NA	0.0191	2.12222	NA
739	UCSC_mm10_Dec2011	chr4.fa	4	-1	118491129	118497474	ltr-gag-pol-ltr		NA	NA	NA	Intergenic	NA	0	0	No
740	UCSC_mm10_Dec2011	chr4.fa	4	-1	118654016	118654426	ltr		NA	NA	NA	Intergenic	NA	0.0122	1.35556	NA
741	UCSC_mm10_Dec2011	chr4.fa	4	1	120301485	120301779	ltr		NA	NA	NA	Intergenic	NA	0.1024	11.3778	NA
742	UCSC_mm10_Dec2011	chr4.fa	4	-1	120848300	120848608	pol		NA	NA	NA	Intergenic	NA	NA	NA	NA
743	UCSC_mm10_Dec2011	chr4.fa	4	1	121922275	121922428	ltr		NA	NA	NA	Intergenic	NA	0.0709	7.87778	NA
744	UCSC_mm10_Dec2011	chr4.fa	4	1	122315257	122315410	ltr		NA	NA	NA	Intergenic	NA	0.0709	7.87778	NA
745	UCSC_mm10_Dec2011	chr4.fa	4	-1	123143641	123144031	ltr		NA	NA	NA	Intergenic	NA	0.0759	8.43333	NA
746	UCSC_mm10_Dec2011	chr4.fa	4	-1	123785603	123785799	ltr		NA	NA	NA	Intergenic	NA	0.0745	8.27778	NA
747	UCSC_mm10_Dec2011	chr4.fa	4	-1	123886716	123887107	ltr		NA	NA	NA	Intergenic	NA	0.06	6.66667	NA
748	UCSC_mm10_Dec2011	chr4.fa	4	1	126595764	126596135	pol		NA	NA	NA	Intergenic	NA	NA	NA	NA
749	UCSC_mm10_Dec2011	chr4.fa	4	-1	126971236	126972478	pol-ltr		NA	NA	NA	Intergenic	NA	NA	NA	NA
750	UCSC_mm10_Dec2011	chr4.fa	4	-1	127038939	127039076	pol		Gm12940	processed_transcript	ENSMUST00000137236	Intron	1	NA	NA	NA
751	UCSC_mm10_Dec2011	chr4.fa	4	-1	127320152	127320385	gag		NA	NA	NA	Intergenic	NA	NA	NA	NA
752	UCSC_mm10_Dec2011	chr4.fa	4	1	127467136	127467531	ltr		NA	NA	NA	Intergenic	NA	0.1277	14.1889	NA
753	UCSC_mm10_Dec2011	chr4.fa	4	1	132267798	132267978	ltr		Gm28874	lincRNA	ENSMUST00000190917	Exon	1	0.0296	3.28889	NA
754	UCSC_mm10_Dec2011	chr4.fa	4	1	132448972	132449394	pol		NA	NA	NA	Intergenic	NA	NA	NA	NA
755	UCSC_mm10_Dec2011	chr4.fa	4	1	134140879	134146186	gag-ltr		Cep85	protein_coding	ENSMUST00000121566	Intron	-1	NA	NA	NA
756	UCSC_mm10_Dec2011	chr4.fa	4	1	140018363	140018713	pol		NA	NA	NA	Intergenic	NA	NA	NA	NA
757	UCSC_mm10_Dec2011	chr4.fa	4	-1	143473006	143480343	gag-pol-ltr		NA	NA	NA	Intergenic	NA	NA	NA	NA
758	UCSC_mm10_Dec2011	chr4.fa	4	-1	143480680	143482165	pol-ltr		NA	NA	NA	Intergenic	NA	NA	NA	NA
759	UCSC_mm10_Dec2011	chr4.fa	4	1	143521906	143522308	ltr		NA	NA	NA	Intergenic	NA	0.0299	3.32222	NA
760	UCSC_mm10_Dec2011	chr4.fa	4	1	143546544	143546946	ltr		NA	NA	NA	Intergenic	NA	0.0299	3.32222	NA
761	UCSC_mm10_Dec2011	chr4.fa	4	1	143562311	143562713	ltr		NA	NA	NA	Intergenic	NA	0.0299	3.32222	NA
762	UCSC_mm10_Dec2011	chr4.fa	4	-1	143605125	143605295	ltr		NA	NA	NA	Intergenic	NA	0.0235	2.61111	NA
763	UCSC_mm10_Dec2011	chr4.fa	4	-1	143713653	143714147	ltr		NA	NA	NA	Intergenic	NA	0.012	1.33333	NA
764	UCSC_mm10_Dec2011	chr4.fa	4	1	143905984	143906177	ltr		NA	NA	NA	Intergenic	NA	0.031	3.44444	NA
765	UCSC_mm10_Dec2011	chr4.fa	4	-1	143959655	143960057	ltr		NA	NA	NA	Intergenic	NA	0.0297	3.3	NA
766	UCSC_mm10_Dec2011	chr4.fa	4	-1	144006296	144012649	ltr-gag-pol-ltr		NA	NA	NA	Intergenic	NA	0.0025	0.277778	Yes
767	UCSC_mm10_Dec2011	chr4.fa	4	-1	144051770	144051964	pol		NA	NA	NA	Intergenic	NA	NA	NA	NA
768	UCSC_mm10_Dec2011	chr4.fa	4	-1	144280387	144280575	ltr		Pramel5	protein_coding	ENSMUST00000133357	Exon	-1	0.1292	14.3556	NA
769	UCSC_mm10_Dec2011	chr4.fa	4	-1	144411796	144412186	ltr		NA	NA	NA	Intergenic	NA	0.0648	7.2	NA
770	UCSC_mm10_Dec2011	chr4.fa	4	1	144838842	144849027	ltr-gag-pol-ltr		NA	NA	NA	Intergenic	NA	0	0	No
771	UCSC_mm10_Dec2011	chr4.fa	4	-1	145610566	145610736	ltr		Gm13212	protein_coding	ENSMUST00000119718	Intron	1	0.0267	2.96667	NA
772	UCSC_mm10_Dec2011	chr4.fa	4	1	145864819	145865222	ltr		NA	NA	NA	Intergenic	NA	0.0196	2.17778	NA
773	UCSC_mm10_Dec2011	chr4.fa	4	-1	147246737	147246907	ltr		Gm26624	lincRNA	ENSMUST00000181486	Intron	1	0.0212	2.35556	NA
774	UCSC_mm10_Dec2011	chr4.fa	4	1	147306565	147306968	ltr		Gm26624	lincRNA	ENSMUST00000181486	Intron	1	0.017	1.88889	NA
775	UCSC_mm10_Dec2011	chr4.fa	4	1	147587557	147593616	ltr-gag-pol-ltr		NA	NA	NA	Intergenic	NA	0.0049	0.544444	Yes
776	UCSC_mm10_Dec2011	chr4.fa	4	1	147767579	147767771	ltr		NA	NA	NA	Intergenic	NA	0.0109	1.21111	NA
777	UCSC_mm10_Dec2011	chr4.fa	4	-1	150481638	150481823	ltr		Rere	protein_coding	ENSMUST00000105682	Intron	1	0.0752	8.35556	NA
778	UCSC_mm10_Dec2011	chr4.fa	4	-1	150904432	150904539	pol		Park7	protein_coding	ENSMUST00000030805	Intron	-1	NA	NA	NA
779	UCSC_mm10_Dec2011	chr4.fa	4	-1	152752970	152753334	ltr		NA	NA	NA	Intergenic	NA	0.0251	2.78889	NA
780	UCSC_mm10_Dec2011	chr4.fa	4	1	155181797	155181947	ltr		NA	NA	NA	Intergenic	NA	0.0274	3.04444	NA
781	UCSC_mm10_Dec2011	chr4.fa	4	1	155319252	155319629	pol-ltr		Prkcz	protein_coding	ENSMUST00000103178	Intron	-1	NA	NA	NA
782	UCSC_mm10_Dec2011	chr4.fa	4	1	155911430	155915183	ltr-gag-pol		NA	NA	NA	Intergenic	NA	NA	NA	NA
783	UCSC_mm10_Dec2011	chr4.fa	4	1	155927227	155927494	ltr		NA	NA	NA	Intergenic	NA	0.015	1.66667	NA
784	UCSC_mm10_Dec2011	chr5.fa	5	-1	4018350	4018601	gag		Akap9	protein_coding	ENSMUST00000044492	Intron	1	NA	NA	NA
785	UCSC_mm10_Dec2011	chr5.fa	5	1	5349289	5352242	pol-ltr		Cdk14	protein_coding	ENSMUST00000153331	Intron	-1	NA	NA	NA
786	UCSC_mm10_Dec2011	chr5.fa	5	-1	6151741	6152150	ltr		NA	NA	NA	Intergenic	NA	0.0296	3.28889	NA
787	UCSC_mm10_Dec2011	chr5.fa	5	-1	7062417	7062800	ltr		NA	NA	NA	Intergenic	NA	0.0547	6.07778	NA
788	UCSC_mm10_Dec2011	chr5.fa	5	-1	7409425	7410192	gag-pol		NA	NA	NA	Intergenic	NA	NA	NA	NA
789	UCSC_mm10_Dec2011	chr5.fa	5	1	7525494	7531843	ltr-gag-pol-ltr		NA	NA	NA	Intergenic	NA	0.0026	0.288889	Yes
790	UCSC_mm10_Dec2011	chr5.fa	5	-1	8193650	8194053	ltr		Adam22	protein_coding	ENSMUST00000115386	Intron	-1	0.0226	2.51111	NA
791	UCSC_mm10_Dec2011	chr5.fa	5	1	8463171	8463392	pol		NA	NA	NA	Intergenic	NA	NA	NA	NA
792	UCSC_mm10_Dec2011	chr5.fa	5	-1	8753298	8753689	ltr		NA	NA	NA	Intergenic	NA	0.0414	4.6	NA
793	UCSC_mm10_Dec2011	chr5.fa	5	-1	9900809	9901135	pol		NA	NA	NA	Intergenic	NA	NA	NA	NA
794	UCSC_mm10_Dec2011	chr5.fa	5	1	9907570	9907766	ltr		NA	NA	NA	Intergenic	NA	0.04	4.44444	NA
795	UCSC_mm10_Dec2011	chr5.fa	5	1	11391430	11391826	ltr		NA	NA	NA	Intergenic	NA	0.0376	4.17778	NA
796	UCSC_mm10_Dec2011	chr5.fa	5	1	11820480	11820876	ltr		NA	NA	NA	Intergenic	NA	0.035	3.88889	NA
797	UCSC_mm10_Dec2011	chr5.fa	5	1	11894197	11894593	ltr		NA	NA	NA	Intergenic	NA	0.0399	4.43333	NA
798	UCSC_mm10_Dec2011	chr5.fa	5	1	13367045	13367237	ltr		Sema3a	protein_coding	ENSMUST00000195907	Intron	1	0.016	1.77778	NA
799	UCSC_mm10_Dec2011	chr5.fa	5	-1	13715013	13715189	ltr		NA	NA	NA	Intergenic	NA	0.0234	2.6	NA
800	UCSC_mm10_Dec2011	chr5.fa	5	1	13887664	13888035	pol		NA	NA	NA	Intergenic	NA	NA	NA	NA
801	UCSC_mm10_Dec2011	chr5.fa	5	1	16976419	16976807	ltr		NA	NA	NA	Intergenic	NA	0.0607	6.74444	NA
802	UCSC_mm10_Dec2011	chr5.fa	5	-1	17196249	17196608	gag		NA	NA	NA	Intergenic	NA	NA	NA	NA
803	UCSC_mm10_Dec2011	chr5.fa	5	1	17312850	17318914	ltr-gag-pol-ltr		NA	NA	NA	Intergenic	NA	0.0056	0.622222	No
804	UCSC_mm10_Dec2011	chr5.fa	5	-1	18594867	18595346	gag		NA	NA	NA	Intergenic	NA	NA	NA	NA
805	UCSC_mm10_Dec2011	chr5.fa	5	1	18928137	18934254	ltr-gag-pol-ltr		NA	NA	NA	Intergenic	NA	0.0116	1.28889	No
806	UCSC_mm10_Dec2011	chr5.fa	5	1	20205368	20205652	pol		Magi2	protein_coding	ENSMUST00000088516	Intron	1	NA	NA	NA
807	UCSC_mm10_Dec2011	chr5.fa	5	1	20823587	20829937	ltr-gag-pol-ltr		Phtf2	protein_coding	ENSMUST00000139325	Intron	-1	0	0	Yes
808	UCSC_mm10_Dec2011	chr5.fa	5	-1	21453284	21453454	ltr		Fam185a	protein_coding	ENSMUST00000056045	Intron	1	0.0123	1.36667	NA
809	UCSC_mm10_Dec2011	chr5.fa	5	1	22566117	22572431	ltr-gag-pol-ltr		NA	NA	NA	Intergenic	NA	0	0	Yes
810	UCSC_mm10_Dec2011	chr5.fa	5	-1	22842743	22842913	ltr		Lhfpl3	protein_coding	ENSMUST00000197992	Intron	1	0.0693	7.7	NA
811	UCSC_mm10_Dec2011	chr5.fa	5	1	23541037	23541222	ltr		Srpk2	protein_coding	ENSMUST00000200173	Exon	-1	0.0526	5.84444	NA
812	UCSC_mm10_Dec2011	chr5.fa	5	-1	24222233	24222624	ltr		NA	NA	NA	Intergenic	NA	0.068	7.55556	NA
813	UCSC_mm10_Dec2011	chr5.fa	5	-1	24564489	24564890	ltr		NA	NA	NA	Intergenic	NA	0.0201	2.23333	NA
814	UCSC_mm10_Dec2011	chr5.fa	5	1	24883644	24884015	ltr		Prkag2	protein_coding	ENSMUST00000150135	Intron	-1	0.0685	7.61111	NA
815	UCSC_mm10_Dec2011	chr5.fa	5	-1	25211308	25211681	ltr		NA	NA	NA	Intergenic	NA	0.1092	12.1333	NA
816	UCSC_mm10_Dec2011	chr5.fa	5	1	25245120	25245505	ltr		NA	NA	NA	Intergenic	NA	0.0991	11.0111	NA
817	UCSC_mm10_Dec2011	chr5.fa	5	1	26032031	26032439	ltr		NA	NA	NA	Intergenic	NA	0.0314	3.48889	NA
818	UCSC_mm10_Dec2011	chr5.fa	5	1	26067659	26068068	ltr		NA	NA	NA	Intergenic	NA	0.0313	3.47778	NA
819	UCSC_mm10_Dec2011	chr5.fa	5	-1	26150382	26150535	ltr		NA	NA	NA	Intergenic	NA	0.0539	5.98889	NA
820	UCSC_mm10_Dec2011	chr5.fa	5	1	26411333	26411718	ltr		NA	NA	NA	Intergenic	NA	0.0261	2.9	NA
821	UCSC_mm10_Dec2011	chr5.fa	5	1	27532721	27532966	gag		Dpp6	protein_coding	ENSMUST00000120555	Intron	1	NA	NA	NA
822	UCSC_mm10_Dec2011	chr5.fa	5	-1	27884384	27885026	gag-pol		NA	NA	NA	Intergenic	NA	NA	NA	NA
823	UCSC_mm10_Dec2011	chr5.fa	5	-1	27985278	27991273	ltr-gag-ltr		NA	NA	NA	Intergenic	NA	0.0052	0.577778	No
824	UCSC_mm10_Dec2011	chr5.fa	5	1	28303338	28303748	ltr		NA	NA	NA	Intergenic	NA	0.0262	2.91111	NA
825	UCSC_mm10_Dec2011	chr5.fa	5	1	29449731	29450016	ltr-gag		Nom1	protein_coding	ENSMUST00000001611	Intron	1	NA	NA	NA
826	UCSC_mm10_Dec2011	chr5.fa	5	-1	29690163	29690347	ltr		NA	NA	NA	Intergenic	NA	0.0554	6.15556	NA
827	UCSC_mm10_Dec2011	chr5.fa	5	-1	30277017	30279472	pol		NA	NA	NA	Intergenic	NA	NA	NA	NA
828	UCSC_mm10_Dec2011	chr5.fa	5	-1	32674483	32680795	ltr-gag-pol-ltr		Yes1	protein_coding	ENSMUST00000168707	Intron	1	0	0	Yes
829	UCSC_mm10_Dec2011	chr5.fa	5	-1	33108209	33108433	pol		Slc5a1	protein_coding	ENSMUST00000011178	Intron	1	NA	NA	NA
830	UCSC_mm10_Dec2011	chr5.fa	5	1	33323850	33324042	ltr		NA	NA	NA	Intergenic	NA	0.006	0.666667	NA
831	UCSC_mm10_Dec2011	chr5.fa	5	-1	33325902	33326092	ltr		NA	NA	NA	Intergenic	NA	0.0359	3.98889	NA
832	UCSC_mm10_Dec2011	chr5.fa	5	1	33560829	33561238	ltr		NA	NA	NA	Intergenic	NA	0.017	1.88889	NA
833	UCSC_mm10_Dec2011	chr5.fa	5	-1	33904211	33912275	ltr-gag-pol-ltr		NA	NA	NA	Intergenic	NA	0	0	Yes
834	UCSC_mm10_Dec2011	chr5.fa	5	1	33907136	33908758	ltr-gag-pol-ltr		NA	NA	NA	Intergenic	NA	NA	NA	NA
835	UCSC_mm10_Dec2011	chr5.fa	5	1	34136246	34136431	ltr		Poln	protein_coding	ENSMUST00000202409	Intron	-1	0.0381	4.23333	NA
836	UCSC_mm10_Dec2011	chr5.fa	5	-1	34403588	34403976	ltr		Fam193a	protein_coding	ENSMUST00000180376	Intron	1	0.072	8	NA
837	UCSC_mm10_Dec2011	chr5.fa	5	1	34572274	34572702	pol		NA	NA	NA	Intergenic	NA	NA	NA	NA
838	UCSC_mm10_Dec2011	chr5.fa	5	1	35127126	35127199	ltr		NA	NA	NA	Intergenic	NA	0.1314	14.6	NA
839	UCSC_mm10_Dec2011	chr5.fa	5	-1	36627987	36628057	ltr		D5Ertd579e	protein_coding	ENSMUST00000201720	Exon	-1	0.0761	8.45556	NA
840	UCSC_mm10_Dec2011	chr5.fa	5	1	37019977	37020365	ltr		NA	NA	NA	Intergenic	NA	0.064	7.11111	NA
841	UCSC_mm10_Dec2011	chr5.fa	5	-1	39010052	39010456	ltr		NA	NA	NA	Intergenic	NA	0.0195	2.16667	NA
842	UCSC_mm10_Dec2011	chr5.fa	5	1	43204746	43205062	ltr		Gm7854	antisense	ENSMUST00000187409	Intron	-1	0.0253	2.81111	NA
843	UCSC_mm10_Dec2011	chr5.fa	5	-1	46007796	46007925	ltr		NA	NA	NA	Intergenic	NA	0.0079	0.877778	NA
844	UCSC_mm10_Dec2011	chr5.fa	5	1	47152826	47159179	ltr-gag-pol-ltr		NA	NA	NA	Intergenic	NA	0	0	Yes
845	UCSC_mm10_Dec2011	chr5.fa	5	1	48867491	48868084	gag		NA	NA	NA	Intergenic	NA	NA	NA	NA
846	UCSC_mm10_Dec2011	chr5.fa	5	1	52723674	52724083	ltr		NA	NA	NA	Intergenic	NA	0.0344	3.82222	NA
847	UCSC_mm10_Dec2011	chr5.fa	5	-1	55067025	55067358	ltr		NA	NA	NA	Intergenic	NA	0.0721	8.01111	NA
848	UCSC_mm10_Dec2011	chr5.fa	5	-1	55236544	55236738	ltr		NA	NA	NA	Intergenic	NA	0.1025	11.3889	NA
849	UCSC_mm10_Dec2011	chr5.fa	5	-1	55259634	55259810	ltr		NA	NA	NA	Intergenic	NA	0.012	1.33333	NA
850	UCSC_mm10_Dec2011	chr5.fa	5	1	55628963	55629263	ltr		NA	NA	NA	Intergenic	NA	0.0959	10.6556	NA
851	UCSC_mm10_Dec2011	chr5.fa	5	1	56286865	56287057	ltr		NA	NA	NA	Intergenic	NA	0.036	4	NA
852	UCSC_mm10_Dec2011	chr5.fa	5	1	56529413	56529815	ltr		NA	NA	NA	Intergenic	NA	0.0233	2.58889	NA
853	UCSC_mm10_Dec2011	chr5.fa	5	-1	60855120	60855535	ltr		NA	NA	NA	Intergenic	NA	0.0337	3.74444	NA
854	UCSC_mm10_Dec2011	chr5.fa	5	-1	62271866	62278178	ltr-gag-pol-ltr		NA	NA	NA	Intergenic	NA	0	0	Yes
855	UCSC_mm10_Dec2011	chr5.fa	5	-1	62772659	62775853	ltr-gag-pol-ltr		NA	NA	NA	Intergenic	NA	NA	NA	NA
856	UCSC_mm10_Dec2011	chr5.fa	5	1	63848223	63854535	ltr-gag-pol-ltr		0610040J01Rik	protein_coding	ENSMUST00000196575	Intron	1	0	0	Yes
857	UCSC_mm10_Dec2011	chr5.fa	5	1	64774684	64774880	ltr		NA	NA	NA	Intergenic	NA	0.0759	8.43333	NA
858	UCSC_mm10_Dec2011	chr5.fa	5	1	64787039	64787893	pol		NA	NA	NA	Intergenic	NA	NA	NA	NA
859	UCSC_mm10_Dec2011	chr5.fa	5	-1	64914420	64914829	ltr		NA	NA	NA	Intergenic	NA	0.0219	2.43333	NA
860	UCSC_mm10_Dec2011	chr5.fa	5	1	66496374	66496760	ltr		Apbb2	protein_coding	ENSMUST00000162366	Intron	-1	0.1386	15.4	NA
861	UCSC_mm10_Dec2011	chr5.fa	5	1	67037609	67043955	ltr-gag-pol-ltr		Limch1	protein_coding	ENSMUST00000038188	Intron	1	0	0	Yes
862	UCSC_mm10_Dec2011	chr5.fa	5	1	67148755	67148951	ltr		NA	NA	NA	Intergenic	NA	0.0658	7.31111	NA
863	UCSC_mm10_Dec2011	chr5.fa	5	-1	67270210	67276561	ltr-gag-pol-ltr		Tmem33	protein_coding	ENSMUST00000160352	Intron	1	0	0	Yes
864	UCSC_mm10_Dec2011	chr5.fa	5	-1	68083550	68084663	ltr-gag		Gm43025	TEC	ENSMUST00000201764	Exon	-1	NA	NA	NA
865	UCSC_mm10_Dec2011	chr5.fa	5	-1	68210471	68210880	ltr		NA	NA	NA	Intergenic	NA	0.0294	3.26667	NA
866	UCSC_mm10_Dec2011	chr5.fa	5	-1	68737840	68744092	ltr-gag-pol-ltr		NA	NA	NA	Intergenic	NA	0.0029	0.322222	Yes
867	UCSC_mm10_Dec2011	chr5.fa	5	-1	69368375	69374705	ltr-gag-pol-ltr		NA	NA	NA	Intergenic	NA	0.0024	0.266667	Yes
868	UCSC_mm10_Dec2011	chr5.fa	5	1	69771811	69778163	ltr-gag-pol-ltr		NA	NA	NA	Intergenic	NA	0	0	Yes
869	UCSC_mm10_Dec2011	chr5.fa	5	-1	70542378	70548729	ltr-gag-pol-ltr		NA	NA	NA	Intergenic	NA	0.0024	0.266667	Yes
870	UCSC_mm10_Dec2011	chr5.fa	5	1	70558034	70569009	ltr-gag-pol		Gm42653	TEC	ENSMUST00000200644	Exon	1	NA	NA	NA
871	UCSC_mm10_Dec2011	chr5.fa	5	-1	76098933	76099350	ltr		NA	NA	NA	Intergenic	NA	0.0291	3.23333	NA
872	UCSC_mm10_Dec2011	chr5.fa	5	-1	78088620	78091035	ltr-gag-pol		NA	NA	NA	Intergenic	NA	NA	NA	NA
873	UCSC_mm10_Dec2011	chr5.fa	5	1	78140969	78147354	ltr-gag-pol-ltr		NA	NA	NA	Intergenic	NA	0	0	No
874	UCSC_mm10_Dec2011	chr5.fa	5	-1	78330825	78336702	gag-pol-ltr		NA	NA	NA	Intergenic	NA	NA	NA	NA
875	UCSC_mm10_Dec2011	chr5.fa	5	-1	79397458	79397742	ltr		NA	NA	NA	Intergenic	NA	0.0728	8.08889	NA
876	UCSC_mm10_Dec2011	chr5.fa	5	1	82746097	82746500	ltr		NA	NA	NA	Intergenic	NA	0.0298	3.31111	NA
877	UCSC_mm10_Dec2011	chr5.fa	5	1	82784989	82786828	gag-pol		NA	NA	NA	Intergenic	NA	NA	NA	NA
878	UCSC_mm10_Dec2011	chr5.fa	5	1	85998290	85998648	ltr		NA	NA	NA	Intergenic	NA	0.0516	5.73333	NA
879	UCSC_mm10_Dec2011	chr5.fa	5	-1	86187962	86188623	pol-ltr		Gnrhr	protein_coding	ENSMUST00000113372	Intron	-1	NA	NA	NA
880	UCSC_mm10_Dec2011	chr5.fa	5	1	87629186	87629574	ltr		NA	NA	NA	Intergenic	NA	0.1317	14.6333	NA
881	UCSC_mm10_Dec2011	chr5.fa	5	-1	90048428	90048837	ltr		NA	NA	NA	Intergenic	NA	0.0245	2.72222	NA
882	UCSC_mm10_Dec2011	chr5.fa	5	1	91924823	91931028	ltr-gag-pol-ltr		NA	NA	NA	Intergenic	NA	0	0	Yes
883	UCSC_mm10_Dec2011	chr5.fa	5	1	93418867	93419202	gag		NA	NA	NA	Intergenic	NA	NA	NA	NA
884	UCSC_mm10_Dec2011	chr5.fa	5	1	93870345	93870691	ltr		NA	NA	NA	Intergenic	NA	0.0688	7.64444	NA
885	UCSC_mm10_Dec2011	chr5.fa	5	1	94243199	94243545	ltr		NA	NA	NA	Intergenic	NA	0.0688	7.64444	NA
886	UCSC_mm10_Dec2011	chr5.fa	5	-1	94347996	94348410	ltr		NA	NA	NA	Intergenic	NA	0.0292	3.24444	NA
887	UCSC_mm10_Dec2011	chr5.fa	5	1	94371096	94377443	ltr-gag-pol-ltr		NA	NA	NA	Intergenic	NA	0.0048	0.533333	No
888	UCSC_mm10_Dec2011	chr5.fa	5	1	94553025	94553371	ltr		NA	NA	NA	Intergenic	NA	0.0688	7.64444	NA
889	UCSC_mm10_Dec2011	chr5.fa	5	1	94847059	94853445	ltr-gag-pol-ltr		NA	NA	NA	Intergenic	NA	0	0	No
890	UCSC_mm10_Dec2011	chr5.fa	5	1	94891995	94892341	ltr		NA	NA	NA	Intergenic	NA	0.0688	7.64444	NA
891	UCSC_mm10_Dec2011	chr5.fa	5	1	95170190	95176342	ltr-gag-pol-ltr		NA	NA	NA	Intergenic	NA	0.0052	0.577778	No
892	UCSC_mm10_Dec2011	chr5.fa	5	1	95209253	95209599	ltr		NA	NA	NA	Intergenic	NA	0.0688	7.64444	NA
893	UCSC_mm10_Dec2011	chr5.fa	5	1	95536190	95536536	ltr		NA	NA	NA	Intergenic	NA	0.0688	7.64444	NA
894	UCSC_mm10_Dec2011	chr5.fa	5	-1	96605995	96606404	ltr		Fras1	protein_coding	ENSMUST00000036019	Intron	1	0.0051	0.566667	NA
895	UCSC_mm10_Dec2011	chr5.fa	5	1	97615468	97615877	ltr		NA	NA	NA	Intergenic	NA	0.0222	2.46667	NA
896	UCSC_mm10_Dec2011	chr5.fa	5	1	98074195	98074610	ltr		NA	NA	NA	Intergenic	NA	0.0219	2.43333	NA
897	UCSC_mm10_Dec2011	chr5.fa	5	1	99730251	99730478	gag		NA	NA	NA	Intergenic	NA	NA	NA	NA
898	UCSC_mm10_Dec2011	chr5.fa	5	-1	101469912	101471081	gag-pol		NA	NA	NA	Intergenic	NA	NA	NA	NA
899	UCSC_mm10_Dec2011	chr5.fa	5	1	101975961	101976299	gag		Wdfy3	protein_coding	ENSMUST00000053177	Intron	-1	NA	NA	NA
900	UCSC_mm10_Dec2011	chr5.fa	5	-1	101977084	101977916	pol-ltr		Wdfy3	protein_coding	ENSMUST00000053177	Intron	-1	NA	NA	NA
901	UCSC_mm10_Dec2011	chr5.fa	5	-1	103630678	103636991	ltr-gag-pol-ltr		NA	NA	NA	Intergenic	NA	0	0	Yes
902	UCSC_mm10_Dec2011	chr5.fa	5	1	106151566	106151981	ltr		NA	NA	NA	Intergenic	NA	0.0364	4.04444	NA
903	UCSC_mm10_Dec2011	chr5.fa	5	-1	106719207	106719604	ltr		NA	NA	NA	Intergenic	NA	0.1108	12.3111	NA
904	UCSC_mm10_Dec2011	chr5.fa	5	1	108663403	108663812	ltr		Idua	protein_coding	ENSMUST00000071650	Intron	1	0.0273	3.03333	NA
905	UCSC_mm10_Dec2011	chr5.fa	5	1	109064593	109070978	ltr-gag-pol-ltr		NA	NA	NA	Intergenic	NA	0	0	No
906	UCSC_mm10_Dec2011	chr5.fa	5	-1	109368740	109369186	pol		NA	NA	NA	Intergenic	NA	NA	NA	NA
907	UCSC_mm10_Dec2011	chr5.fa	5	1	109549249	109549441	ltr		NA	NA	NA	Intergenic	NA	0.005	0.555556	NA
908	UCSC_mm10_Dec2011	chr5.fa	5	-1	111493179	111493341	ltr		NA	NA	NA	Intergenic	NA	0.0175	1.94444	NA
909	UCSC_mm10_Dec2011	chr5.fa	5	1	111825589	111825772	ltr		NA	NA	NA	Intergenic	NA	0.0092	1.02222	NA
910	UCSC_mm10_Dec2011	chr5.fa	5	-1	112187098	112193461	ltr-gag-pol-ltr		NA	NA	NA	Intergenic	NA	0	0	Yes
911	UCSC_mm10_Dec2011	chr5.fa	5	-1	113383933	113390286	ltr-gag-pol-ltr		NA	NA	NA	Intergenic	NA	0	0	Yes
912	UCSC_mm10_Dec2011	chr5.fa	5	1	115556745	115557411	ltr		NA	NA	NA	Intergenic	NA	0.0375	4.16667	NA
913	UCSC_mm10_Dec2011	chr5.fa	5	-1	116147133	116153484	ltr-gag-pol-ltr		Ccdc60	protein_coding	ENSMUST00000050178	Intron	-1	0	0	Yes
914	UCSC_mm10_Dec2011	chr5.fa	5	1	117027947	117028356	ltr		NA	NA	NA	Intergenic	NA	0.0292	3.24444	NA
915	UCSC_mm10_Dec2011	chr5.fa	5	1	121138661	121138733	ltr		Ptpn11	protein_coding	ENSMUST00000054547	Intron	-1	0.0857	9.52222	NA
916	UCSC_mm10_Dec2011	chr5.fa	5	1	121201312	121201426	ltr		NA	NA	NA	Intergenic	NA	0.017	1.88889	NA
917	UCSC_mm10_Dec2011	chr5.fa	5	1	121583026	121583440	ltr		Aldh2	protein_coding	ENSMUST00000129753	Intron	-1	0.0247	2.74444	NA
918	UCSC_mm10_Dec2011	chr5.fa	5	-1	121676323	121676496	ltr		Brap	protein_coding	ENSMUST00000140996	Intron	1	0.0125	1.38889	NA
919	UCSC_mm10_Dec2011	chr5.fa	5	-1	121793485	121793681	ltr		Atxn2	protein_coding	ENSMUST00000161064	Intron	1	0.0703	7.81111	NA
920	UCSC_mm10_Dec2011	chr5.fa	5	-1	122383361	122389753	ltr-gag-pol-ltr		NA	NA	NA	Intergenic	NA	0	0	Yes
921	UCSC_mm10_Dec2011	chr5.fa	5	-1	122913547	122913745	ltr		Kdm2b	protein_coding	ENSMUST00000086200	Intron	-1	0.1035	11.5	NA
922	UCSC_mm10_Dec2011	chr5.fa	5	1	122999829	122999883	ltr		NA	NA	NA	Intergenic	NA	0.015	1.66667	NA
923	UCSC_mm10_Dec2011	chr5.fa	5	-1	123207808	123214172	ltr-gag-pol-ltr		NA	NA	NA	Intergenic	NA	0	0	Yes
924	UCSC_mm10_Dec2011	chr5.fa	5	1	123547625	123553942	ltr-gag-pol-ltr		Vps33a	protein_coding	ENSMUST00000031388	Intron	-1	0	0	Yes
925	UCSC_mm10_Dec2011	chr5.fa	5	-1	124362955	124363120	ltr		Cdk2ap1	protein_coding	ENSMUST00000196910	5UTR	-1	0.141	15.6667	NA
926	UCSC_mm10_Dec2011	chr5.fa	5	-1	125603425	125603857	ltr		Tmem132b	protein_coding	ENSMUST00000031446	Intron	1	0.0439	4.87778	NA
927	UCSC_mm10_Dec2011	chr5.fa	5	-1	126236787	126236983	ltr		NA	NA	NA	Intergenic	NA	0.0631	7.01111	NA
928	UCSC_mm10_Dec2011	chr5.fa	5	1	126453356	126453766	ltr		NA	NA	NA	Intergenic	NA	0.0271	3.01111	NA
929	UCSC_mm10_Dec2011	chr5.fa	5	1	126819435	126825767	ltr-gag-pol-ltr		NA	NA	NA	Intergenic	NA	0	0	Yes
930	UCSC_mm10_Dec2011	chr5.fa	5	1	127537960	127541741	ltr-gag-pol-ltr		Tmem132c	protein_coding	ENSMUST00000128068	Intron	1	0	0	No
931	UCSC_mm10_Dec2011	chr5.fa	5	1	132175146	132181514	ltr-gag-pol-ltr		Auts2	protein_coding	ENSMUST00000160135	Intron	-1	0	0	Yes
932	UCSC_mm10_Dec2011	chr5.fa	5	1	133290706	133290902	ltr		NA	NA	NA	Intergenic	NA	0.0479	5.32222	NA
933	UCSC_mm10_Dec2011	chr5.fa	5	-1	135644895	135645282	ltr		Rhbdd2	protein_coding	ENSMUST00000136748	3UTR	1	0.077	8.55556	NA
934	UCSC_mm10_Dec2011	chr5.fa	5	-1	136730433	136736577	ltr-gag-pol-ltr		NA	NA	NA	Intergenic	NA	0	0	Yes
935	UCSC_mm10_Dec2011	chr5.fa	5	-1	137721894	137722008	ltr		NA	NA	NA	Intergenic	NA	0.0451	5.01111	NA
936	UCSC_mm10_Dec2011	chr5.fa	5	1	138067512	138073628	ltr-gag-pol-ltr		NA	NA	NA	Intergenic	NA	0	0	No
937	UCSC_mm10_Dec2011	chr5.fa	5	-1	138227181	138227367	ltr		Nxpe5	protein_coding	ENSMUST00000110929	Intron	1	0.0533	5.92222	NA
938	UCSC_mm10_Dec2011	chr5.fa	5	1	139487557	139487966	ltr		NA	NA	NA	Intergenic	NA	0.0274	3.04444	NA
939	UCSC_mm10_Dec2011	chr5.fa	5	-1	140558490	140562010	ltr		NA	NA	NA	Intergenic	NA	0.0285	3.16667	NA
940	UCSC_mm10_Dec2011	chr5.fa	5	1	140860890	140867202	ltr-gag-pol-ltr		NA	NA	NA	Intergenic	NA	0	0	Yes
941	UCSC_mm10_Dec2011	chr5.fa	5	-1	141073232	141073640	ltr		NA	NA	NA	Intergenic	NA	0.0247	2.74444	NA
942	UCSC_mm10_Dec2011	chr5.fa	5	1	141834410	141834558	ltr		Sdk1	protein_coding	ENSMUST00000085774	Intron	1	0.042	4.66667	NA
943	UCSC_mm10_Dec2011	chr5.fa	5	-1	142646390	142647018	pol-ltr		Wipi2	protein_coding	ENSMUST00000036872	Intron	1	NA	NA	NA
944	UCSC_mm10_Dec2011	chr5.fa	5	1	143185686	143190863	ltr-gag-pol-ltr		Spdye4b	protein_coding	ENSMUST00000159781	Intron	1	0.0398	4.42222	No
945	UCSC_mm10_Dec2011	chr5.fa	5	1	143349072	143349482	ltr		NA	NA	NA	Intergenic	NA	0.0073	0.811111	NA
946	UCSC_mm10_Dec2011	chr5.fa	5	1	144654982	144655392	ltr		NA	NA	NA	Intergenic	NA	0.0198	2.2	NA
947	UCSC_mm10_Dec2011	chr5.fa	5	-1	145274180	145274718	gag-pol		NA	NA	NA	Intergenic	NA	NA	NA	NA
948	UCSC_mm10_Dec2011	chr5.fa	5	1	145539421	145545768	ltr-gag-pol-ltr		NA	NA	NA	Intergenic	NA	0	0	Yes
949	UCSC_mm10_Dec2011	chr5.fa	5	1	146153159	146153574	ltr		NA	NA	NA	Intergenic	NA	0.0314	3.48889	NA
950	UCSC_mm10_Dec2011	chr5.fa	5	1	146741734	146748081	ltr-gag-pol-ltr		Usp12	protein_coding	ENSMUST00000085614	Intron	-1	0.01	1.11111	Yes
951	UCSC_mm10_Dec2011	chr5.fa	5	-1	148479684	148479892	ltr		NA	NA	NA	Intergenic	NA	0.0325	3.61111	NA
952	UCSC_mm10_Dec2011	chr5.fa	5	1	149096897	149097082	ltr		NA	NA	NA	Intergenic	NA	0.0224	2.48889	NA
953	UCSC_mm10_Dec2011	chr5.fa	5	-1	149326782	149327678	pol-ltr		NA	NA	NA	Intergenic	NA	NA	NA	NA
954	UCSC_mm10_Dec2011	chr5.fa	5	1	150703905	150704516	gag		Pds5b	protein_coding	ENSMUST00000202170	Intron	1	NA	NA	NA
955	UCSC_mm10_Dec2011	chr5.fa	5	1	151463536	151469637	ltr-gag-pol-ltr		NA	NA	NA	Intergenic	NA	0	0	No
956	UCSC_mm10_Dec2011	chr5.fa	5	1	151679591	151685903	ltr-gag-pol-ltr		NA	NA	NA	Intergenic	NA	0	0	Yes
957	UCSC_mm10_Dec2011	chr6.fa	6	-1	3051259	3051446	ltr		Gm23551	miRNA	ENSMUST00000116852	Exon	-1	0.0156	1.73333	NA
958	UCSC_mm10_Dec2011	chr6.fa	6	-1	3883387	3883557	ltr		NA	NA	NA	Intergenic	NA	0.034	3.77778	NA
959	UCSC_mm10_Dec2011	chr6.fa	6	-1	5661113	5661522	ltr		NA	NA	NA	Intergenic	NA	0.0339	3.76667	NA
960	UCSC_mm10_Dec2011	chr6.fa	6	-1	5695898	5699625	gag-pol		NA	NA	NA	Intergenic	NA	NA	NA	NA
961	UCSC_mm10_Dec2011	chr6.fa	6	1	6066169	6066353	ltr		Slc25a13	protein_coding	ENSMUST00000188414	Intron	-1	0.0293	3.25556	NA
962	UCSC_mm10_Dec2011	chr6.fa	6	-1	6925996	6926192	ltr		NA	NA	NA	Intergenic	NA	0.0583	6.47778	NA
963	UCSC_mm10_Dec2011	chr6.fa	6	-1	7207093	7207332	pol		NA	NA	NA	Intergenic	NA	NA	NA	NA
964	UCSC_mm10_Dec2011	chr6.fa	6	1	7581231	7581333	ltr		NA	NA	NA	Intergenic	NA	0.0259	2.87778	NA
965	UCSC_mm10_Dec2011	chr6.fa	6	-1	7781072	7781482	ltr		NA	NA	NA	Intergenic	NA	0.0199	2.21111	NA
966	UCSC_mm10_Dec2011	chr6.fa	6	-1	7860228	7860420	ltr		NA	NA	NA	Intergenic	NA	0.0189	2.1	NA
967	UCSC_mm10_Dec2011	chr6.fa	6	-1	9859278	9859687	ltr		NA	NA	NA	Intergenic	NA	0.0313	3.47778	NA
968	UCSC_mm10_Dec2011	chr6.fa	6	-1	9902826	9903971	gag-pol		NA	NA	NA	Intergenic	NA	NA	NA	NA
969	UCSC_mm10_Dec2011	chr6.fa	6	-1	9943074	9943544	ltr		NA	NA	NA	Intergenic	NA	0.0599	6.65556	NA
970	UCSC_mm10_Dec2011	chr6.fa	6	-1	10195583	10196554	pol-ltr		NA	NA	NA	Intergenic	NA	NA	NA	NA
971	UCSC_mm10_Dec2011	chr6.fa	6	-1	11120510	11126578	ltr-gag-pol-ltr		NA	NA	NA	Intergenic	NA	0	0	Yes
972	UCSC_mm10_Dec2011	chr6.fa	6	1	11760907	11761322	ltr		NA	NA	NA	Intergenic	NA	0.0361	4.01111	NA
973	UCSC_mm10_Dec2011	chr6.fa	6	1	16260765	16269741	ltr-gag-pol-ltr		NA	NA	NA	Intergenic	NA	0.224	24.8889	No
974	UCSC_mm10_Dec2011	chr6.fa	6	-1	17035641	17041955	ltr-gag-pol-ltr		NA	NA	NA	Intergenic	NA	0.0026	0.288889	Yes
975	UCSC_mm10_Dec2011	chr6.fa	6	1	19292077	19292468	ltr		NA	NA	NA	Intergenic	NA	0.1219	13.5444	NA
976	UCSC_mm10_Dec2011	chr6.fa	6	-1	19971409	19971828	ltr		NA	NA	NA	Intergenic	NA	0.0492	5.46667	NA
977	UCSC_mm10_Dec2011	chr6.fa	6	1	23651381	23651551	pol		Cadps2	protein_coding	ENSMUST00000115358	Intron	-1	NA	NA	NA
978	UCSC_mm10_Dec2011	chr6.fa	6	-1	24421857	24422045	pol		NA	NA	NA	Intergenic	NA	NA	NA	NA
979	UCSC_mm10_Dec2011	chr6.fa	6	1	26695831	26696240	ltr		NA	NA	NA	Intergenic	NA	0.0312	3.46667	NA
980	UCSC_mm10_Dec2011	chr6.fa	6	-1	26953740	26953916	ltr		NA	NA	NA	Intergenic	NA	0.0159	1.76667	NA
981	UCSC_mm10_Dec2011	chr6.fa	6	1	30863961	30864369	ltr		Copg2	protein_coding	ENSMUST00000135230	Intron	-1	0.0274	3.04444	NA
982	UCSC_mm10_Dec2011	chr6.fa	6	-1	34093259	34093332	ltr		Lrguk	protein_coding	ENSMUST00000070189	Intron	1	0.1224	13.6	NA
983	UCSC_mm10_Dec2011	chr6.fa	6	1	34883200	34883389	ltr		Wdr91	protein_coding	ENSMUST00000081214	Intron	-1	0.1122	12.4667	NA
984	UCSC_mm10_Dec2011	chr6.fa	6	1	37809695	37810501	ltr-gag		NA	NA	NA	Intergenic	NA	NA	NA	NA
985	UCSC_mm10_Dec2011	chr6.fa	6	1	37973756	37980080	ltr-gag-pol-ltr		NA	NA	NA	Intergenic	NA	0	0	Yes
986	UCSC_mm10_Dec2011	chr6.fa	6	-1	39793584	39794039	gag		NA	NA	NA	Intergenic	NA	NA	NA	NA
987	UCSC_mm10_Dec2011	chr6.fa	6	1	40105233	40105627	ltr		NA	NA	NA	Intergenic	NA	0.1001	11.1222	NA
988	UCSC_mm10_Dec2011	chr6.fa	6	-1	41064386	41065233	gag-pol		NA	NA	NA	Intergenic	NA	NA	NA	NA
989	UCSC_mm10_Dec2011	chr6.fa	6	1	41959696	41959989	gag		NA	NA	NA	Intergenic	NA	NA	NA	NA
990	UCSC_mm10_Dec2011	chr6.fa	6	1	42009535	42015882	ltr-gag-pol-ltr		NA	NA	NA	Intergenic	NA	0.0024	0.266667	No
991	UCSC_mm10_Dec2011	chr6.fa	6	-1	42844353	42844764	ltr		NA	NA	NA	Intergenic	NA	0.0345	3.83333	NA
992	UCSC_mm10_Dec2011	chr6.fa	6	1	43042840	43043032	ltr		NA	NA	NA	Intergenic	NA	0.005	0.555556	NA
993	UCSC_mm10_Dec2011	chr6.fa	6	1	44106670	44113056	ltr-gag-pol-ltr		NA	NA	NA	Intergenic	NA	0.0024	0.266667	No
994	UCSC_mm10_Dec2011	chr6.fa	6	-1	44702746	44703156	ltr		NA	NA	NA	Intergenic	NA	0.0177	1.96667	NA
995	UCSC_mm10_Dec2011	chr6.fa	6	1	47448062	47448451	ltr		NA	NA	NA	Intergenic	NA	0.059	6.55556	NA
996	UCSC_mm10_Dec2011	chr6.fa	6	1	47567028	47567816	pol		Ezh2	protein_coding	ENSMUST00000114618	Intron	-1	NA	NA	NA
997	UCSC_mm10_Dec2011	chr6.fa	6	1	47782691	47783100	ltr		NA	NA	NA	Intergenic	NA	0.0223	2.47778	NA
998	UCSC_mm10_Dec2011	chr6.fa	6	-1	49444465	49444868	ltr		Stk31	protein_coding	ENSMUST00000024171	Intron	1	0.0348	3.86667	NA
999	UCSC_mm10_Dec2011	chr6.fa	6	1	50095844	50101455	gag-pol-ltr		NA	NA	NA	Intergenic	NA	NA	NA	NA
1000	UCSC_mm10_Dec2011	chr6.fa	6	1	50623957	50624361	ltr		NA	NA	NA	Intergenic	NA	0.0295	3.27778	NA
1001	UCSC_mm10_Dec2011	chr6.fa	6	-1	50920619	50920815	ltr		NA	NA	NA	Intergenic	NA	0.0351	3.9	NA
1002	UCSC_mm10_Dec2011	chr6.fa	6	-1	51625159	51626342	ltr-gag		NA	NA	NA	Intergenic	NA	NA	NA	NA
1003	UCSC_mm10_Dec2011	chr6.fa	6	-1	53786598	53792910	ltr-gag-pol-ltr		NA	NA	NA	Intergenic	NA	0	0	Yes
1004	UCSC_mm10_Dec2011	chr6.fa	6	-1	55267842	55272796	ltr-gag-ltr		Fam188b	protein_coding	ENSMUST00000053094	Intron	1	NA	NA	NA
1005	UCSC_mm10_Dec2011	chr6.fa	6	-1	55653616	55659974	ltr-gag-pol-ltr		NA	NA	NA	Intergenic	NA	0	0	Yes
1006	UCSC_mm10_Dec2011	chr6.fa	6	-1	57299505	57299909	ltr		NA	NA	NA	Intergenic	NA	0.0123	1.36667	NA
1007	UCSC_mm10_Dec2011	chr6.fa	6	1	58353142	58353527	ltr		NA	NA	NA	Intergenic	NA	0.1474	16.3778	NA
1008	UCSC_mm10_Dec2011	chr6.fa	6	1	59782331	59788647	ltr-gag-pol-ltr		NA	NA	NA	Intergenic	NA	0	0	Yes
1009	UCSC_mm10_Dec2011	chr6.fa	6	-1	59875671	59876081	ltr		NA	NA	NA	Intergenic	NA	0.0298	3.31111	NA
1010	UCSC_mm10_Dec2011	chr6.fa	6	1	59893652	59898671	gag-ltr		NA	NA	NA	Intergenic	NA	NA	NA	NA
1011	UCSC_mm10_Dec2011	chr6.fa	6	1	59933983	59934179	ltr		NA	NA	NA	Intergenic	NA	0.0791	8.78889	NA
1012	UCSC_mm10_Dec2011	chr6.fa	6	1	60059765	60060174	ltr		Gm5570	lincRNA	ENSMUST00000101355	Intron	1	0.0168	1.86667	NA
1013	UCSC_mm10_Dec2011	chr6.fa	6	1	60148420	60148572	ltr		Gm5570	lincRNA	ENSMUST00000101355	Exon	1	0.0697	7.74444	NA
1014	UCSC_mm10_Dec2011	chr6.fa	6	1	60162632	60163035	ltr		NA	NA	NA	Intergenic	NA	0.0173	1.92222	NA
1015	UCSC_mm10_Dec2011	chr6.fa	6	1	60176290	60176486	ltr		NA	NA	NA	Intergenic	NA	0.0741	8.23333	NA
1016	UCSC_mm10_Dec2011	chr6.fa	6	-1	60506452	60517121	gag-ltr		NA	NA	NA	Intergenic	NA	NA	NA	NA
1017	UCSC_mm10_Dec2011	chr6.fa	6	1	60591505	60591634	ltr		NA	NA	NA	Intergenic	NA	0.0219	2.43333	NA
1018	UCSC_mm10_Dec2011	chr6.fa	6	1	61254949	61255887	pol-ltr		Ccser1	protein_coding	ENSMUST00000126214	Intron	1	NA	NA	NA
1019	UCSC_mm10_Dec2011	chr6.fa	6	-1	61257015	61257595	gag-ltr		Ccser1	protein_coding	ENSMUST00000126214	Intron	1	NA	NA	NA
1020	UCSC_mm10_Dec2011	chr6.fa	6	-1	61284276	61284452	ltr		Ccser1	protein_coding	ENSMUST00000126214	Intron	1	0.032	3.55556	NA
1021	UCSC_mm10_Dec2011	chr6.fa	6	-1	61401579	61401904	ltr		Ccser1	protein_coding	ENSMUST00000204337	Intron	1	0.0536	5.95556	NA
1022	UCSC_mm10_Dec2011	chr6.fa	6	1	61778749	61784994	ltr-gag-pol-ltr	GAAG	Ccser1	protein_coding	ENSMUST00000126214	Intron	1	0.0116	1.28889	Yes
1023	UCSC_mm10_Dec2011	chr6.fa	6	-1	63303537	63303592	ltr		Grid2	protein_coding	ENSMUST00000095852	Intron	1	0.0879	9.76667	NA
1024	UCSC_mm10_Dec2011	chr6.fa	6	-1	64041448	64041857	ltr		Grid2	protein_coding	ENSMUST00000095852	Intron	1	0.0221	2.45556	NA
1025	UCSC_mm10_Dec2011	chr6.fa	6	1	64870721	64870833	ltr		NA	NA	NA	Intergenic	NA	0.3569	39.6556	NA
1026	UCSC_mm10_Dec2011	chr6.fa	6	1	64924002	64930326	ltr-gag-pol-ltr		NA	NA	NA	Intergenic	NA	0	0	Yes
1027	UCSC_mm10_Dec2011	chr6.fa	6	-1	66508723	66509100	pol		NA	NA	NA	Intergenic	NA	NA	NA	NA
1028	UCSC_mm10_Dec2011	chr6.fa	6	-1	67239638	67240047	ltr		NA	NA	NA	Intergenic	NA	0.03	3.33333	NA
1029	UCSC_mm10_Dec2011	chr6.fa	6	-1	67275307	67275495	gag		Serbp1	protein_coding	ENSMUST00000204294	Intron	1	NA	NA	NA
1030	UCSC_mm10_Dec2011	chr6.fa	6	-1	68136545	68142907	ltr-gag-pol-ltr		NA	NA	NA	Intergenic	NA	0	0	Yes
1031	UCSC_mm10_Dec2011	chr6.fa	6	1	68611017	68617374	ltr-gag-pol-ltr		NA	NA	NA	Intergenic	NA	0	0	No
1032	UCSC_mm10_Dec2011	chr6.fa	6	1	69065287	69065481	ltr		NA	NA	NA	Intergenic	NA	0.016	1.77778	NA
1033	UCSC_mm10_Dec2011	chr6.fa	6	-1	69090081	69096440	ltr-gag-pol-ltr		NA	NA	NA	Intergenic	NA	0.0049	0.544444	No
1034	UCSC_mm10_Dec2011	chr6.fa	6	-1	70783959	70784009	ltr		Rpia	protein_coding	ENSMUST00000129244	Exon	-1	0	0	NA
1035	UCSC_mm10_Dec2011	chr6.fa	6	1	71451697	71452088	ltr		NA	NA	NA	Intergenic	NA	0.069	7.66667	NA
1036	UCSC_mm10_Dec2011	chr6.fa	6	-1	72175021	72175359	gag		NA	NA	NA	Intergenic	NA	NA	NA	NA
1037	UCSC_mm10_Dec2011	chr6.fa	6	-1	72877170	72877706	pol		Kcmf1	protein_coding	ENSMUST00000204598	Intron	-1	NA	NA	NA
1038	UCSC_mm10_Dec2011	chr6.fa	6	-1	73246374	73246526	pol		NA	NA	NA	Intergenic	NA	NA	NA	NA
1039	UCSC_mm10_Dec2011	chr6.fa	6	-1	73737321	73743704	ltr-gag-pol-ltr		NA	NA	NA	Intergenic	NA	0	0	No
1040	UCSC_mm10_Dec2011	chr6.fa	6	-1	74793096	74793482	pol		NA	NA	NA	Intergenic	NA	NA	NA	NA
1041	UCSC_mm10_Dec2011	chr6.fa	6	1	75189548	75189933	ltr		NA	NA	NA	Intergenic	NA	0.0626	6.95556	NA
1042	UCSC_mm10_Dec2011	chr6.fa	6	1	77366711	77367511	pol-ltr		Ctnna2	protein_coding	ENSMUST00000159626	Intron	-1	NA	NA	NA
1043	UCSC_mm10_Dec2011	chr6.fa	6	1	77700452	77706839	ltr-gag-pol-ltr		Ctnna2	protein_coding	ENSMUST00000159626	Intron	-1	0	0	No
1044	UCSC_mm10_Dec2011	chr6.fa	6	1	78214592	78214777	ltr		NA	NA	NA	Intergenic	NA	0.063	7	NA
1045	UCSC_mm10_Dec2011	chr6.fa	6	1	81240217	81240409	ltr		NA	NA	NA	Intergenic	NA	0.036	4	NA
1046	UCSC_mm10_Dec2011	chr6.fa	6	1	82372759	82373298	gag		NA	NA	NA	Intergenic	NA	NA	NA	NA
1047	UCSC_mm10_Dec2011	chr6.fa	6	-1	82661180	82661404	pol		NA	NA	NA	Intergenic	NA	NA	NA	NA
1048	UCSC_mm10_Dec2011	chr6.fa	6	1	83912694	83912840	pol		NA	NA	NA	Intergenic	NA	NA	NA	NA
1049	UCSC_mm10_Dec2011	chr6.fa	6	-1	84676455	84676563	ltr		Exoc6b	protein_coding	ENSMUST00000160197	Intron	-1	0.0316	3.51111	NA
1050	UCSC_mm10_Dec2011	chr6.fa	6	-1	85670653	85675664	ltr-gag-pol-ltr		Alms1	protein_coding	ENSMUST00000072018	Intron	1	0	0	Yes
1051	UCSC_mm10_Dec2011	chr6.fa	6	-1	85871028	85877391	ltr-gag-pol-ltr		NA	NA	NA	Intergenic	NA	0	0	Yes
1052	UCSC_mm10_Dec2011	chr6.fa	6	1	85941532	85941935	ltr		NA	NA	NA	Intergenic	NA	0.0224	2.48889	NA
1053	UCSC_mm10_Dec2011	chr6.fa	6	1	85967581	85967763	ltr		NA	NA	NA	Intergenic	NA	0.0403	4.47778	NA
1054	UCSC_mm10_Dec2011	chr6.fa	6	-1	86491661	86492058	ltr		NA	NA	NA	Intergenic	NA	0.0255	2.83333	NA
1055	UCSC_mm10_Dec2011	chr6.fa	6	-1	87195076	87201402	ltr-gag-pol-ltr	GAAG	Antxr1	protein_coding	ENSMUST00000204805	Intron	-1	0	0	Yes
1056	UCSC_mm10_Dec2011	chr6.fa	6	1	87971079	87977430	ltr-gag-pol-ltr		NA	NA	NA	Intergenic	NA	0	0	Yes
1057	UCSC_mm10_Dec2011	chr6.fa	6	-1	89201775	89202891	ltr-gag		NA	NA	NA	Intergenic	NA	NA	NA	NA
1058	UCSC_mm10_Dec2011	chr6.fa	6	-1	89535761	89536012	pol		Chchd6	protein_coding	ENSMUST00000032172	Intron	-1	NA	NA	NA
1059	UCSC_mm10_Dec2011	chr6.fa	6	1	91341962	91342154	ltr		NA	NA	NA	Intergenic	NA	0.03	3.33333	NA
1060	UCSC_mm10_Dec2011	chr6.fa	6	-1	91640059	91640470	ltr		NA	NA	NA	Intergenic	NA	0.0149	1.65556	NA
1061	UCSC_mm10_Dec2011	chr6.fa	6	1	94342181	94342584	ltr		NA	NA	NA	Intergenic	NA	0.01	1.11111	NA
1062	UCSC_mm10_Dec2011	chr6.fa	6	1	95046099	95046509	ltr		NA	NA	NA	Intergenic	NA	0.0264	2.93333	NA
1063	UCSC_mm10_Dec2011	chr6.fa	6	-1	96482815	96483205	ltr		NA	NA	NA	Intergenic	NA	0.0527	5.85556	NA
1064	UCSC_mm10_Dec2011	chr6.fa	6	1	98905367	98905714	gag		NA	NA	NA	Intergenic	NA	NA	NA	NA
1065	UCSC_mm10_Dec2011	chr6.fa	6	-1	98905713	98906651	pol-ltr		NA	NA	NA	Intergenic	NA	NA	NA	NA
1066	UCSC_mm10_Dec2011	chr6.fa	6	1	99156998	99157391	ltr		Foxp1	protein_coding	ENSMUST00000177208	Intron	-1	0.0473	5.25556	NA
1067	UCSC_mm10_Dec2011	chr6.fa	6	-1	100034125	100034514	ltr		NA	NA	NA	Intergenic	NA	0.0673	7.47778	NA
1068	UCSC_mm10_Dec2011	chr6.fa	6	-1	101116332	101116748	ltr		NA	NA	NA	Intergenic	NA	0.0266	2.95556	NA
1069	UCSC_mm10_Dec2011	chr6.fa	6	-1	101630403	101630599	ltr		NA	NA	NA	Intergenic	NA	0.0325	3.61111	NA
1070	UCSC_mm10_Dec2011	chr6.fa	6	1	101664240	101664628	ltr		NA	NA	NA	Intergenic	NA	0.122	13.5556	NA
1071	UCSC_mm10_Dec2011	chr6.fa	6	-1	106210042	106210218	ltr		Cntn4	protein_coding	ENSMUST00000113258	Intron	1	0.0115	1.27778	NA
1072	UCSC_mm10_Dec2011	chr6.fa	6	1	109283345	109283733	ltr		NA	NA	NA	Intergenic	NA	0.0642	7.13333	NA
1073	UCSC_mm10_Dec2011	chr6.fa	6	-1	110230008	110230184	ltr		NA	NA	NA	Intergenic	NA	0.0209	2.32222	NA
1074	UCSC_mm10_Dec2011	chr6.fa	6	1	110442996	110443183	ltr		NA	NA	NA	Intergenic	NA	0.0623	6.92222	NA
1075	UCSC_mm10_Dec2011	chr6.fa	6	1	116549890	116550076	ltr		NA	NA	NA	Intergenic	NA	0.0308	3.42222	NA
1076	UCSC_mm10_Dec2011	chr6.fa	6	1	116685156	116691489	ltr-gag-pol-ltr		Tmem72	protein_coding	ENSMUST00000056623	3UTR	-1	0	0	Yes
1077	UCSC_mm10_Dec2011	chr6.fa	6	1	117221657	117222095	ltr		NA	NA	NA	Intergenic	NA	0.0334	3.71111	NA
1078	UCSC_mm10_Dec2011	chr6.fa	6	-1	117634876	117641189	ltr-gag-pol-ltr		NA	NA	NA	Intergenic	NA	0	0	Yes
1079	UCSC_mm10_Dec2011	chr6.fa	6	1	118488925	118495237	ltr-gag-pol-ltr		NA	NA	NA	Intergenic	NA	0	0	Yes
1080	UCSC_mm10_Dec2011	chr6.fa	6	-1	122194243	122197079	ltr-gag-pol		Mug-ps1	transcribed_unprocessed_pseudogene	ENSMUST00000186891	Intron	1	NA	NA	NA
1081	UCSC_mm10_Dec2011	chr6.fa	6	1	122631241	122631381	pol		NA	NA	NA	Intergenic	NA	NA	NA	NA
1082	UCSC_mm10_Dec2011	chr6.fa	6	1	122917547	122917732	ltr		NA	NA	NA	Intergenic	NA	0.0413	4.58889	NA
1083	UCSC_mm10_Dec2011	chr6.fa	6	-1	124331792	124338143	ltr-gag-pol-ltr		NA	NA	NA	Intergenic	NA	0	0	Yes
1084	UCSC_mm10_Dec2011	chr6.fa	6	-1	125017976	125018179	pol		Zfp384	protein_coding	ENSMUST00000054553	Intron	1	NA	NA	NA
1085	UCSC_mm10_Dec2011	chr6.fa	6	-1	126242906	126243098	ltr		NA	NA	NA	Intergenic	NA	0.1065	11.8333	NA
1086	UCSC_mm10_Dec2011	chr6.fa	6	1	127095339	127100407	gag-pol-ltr		NA	NA	NA	Intergenic	NA	NA	NA	NA
1087	UCSC_mm10_Dec2011	chr6.fa	6	1	127588606	127589014	ltr		NA	NA	NA	Intergenic	NA	0.0294	3.26667	NA
1088	UCSC_mm10_Dec2011	chr6.fa	6	1	127737169	127737615	pol		Prmt8	protein_coding	ENSMUST00000032500	Intron	-1	NA	NA	NA
1089	UCSC_mm10_Dec2011	chr6.fa	6	1	129749457	129749846	ltr		NA	NA	NA	Intergenic	NA	0.0679	7.54444	NA
1090	UCSC_mm10_Dec2011	chr6.fa	6	1	130321402	130321812	ltr		NA	NA	NA	Intergenic	NA	0.0299	3.32222	NA
1091	UCSC_mm10_Dec2011	chr6.fa	6	1	131358293	131358485	ltr		NA	NA	NA	Intergenic	NA	0.016	1.77778	NA
1092	UCSC_mm10_Dec2011	chr6.fa	6	1	131448494	131448902	ltr		NA	NA	NA	Intergenic	NA	0.0272	3.02222	NA
1093	UCSC_mm10_Dec2011	chr6.fa	6	-1	131661368	131661754	ltr		NA	NA	NA	Intergenic	NA	0.0911	10.1222	NA
1094	UCSC_mm10_Dec2011	chr6.fa	6	-1	136197091	136197897	gag		NA	NA	NA	Intergenic	NA	NA	NA	NA
1095	UCSC_mm10_Dec2011	chr6.fa	6	1	136327259	136327444	ltr		NA	NA	NA	Intergenic	NA	0.0516	5.73333	NA
1096	UCSC_mm10_Dec2011	chr6.fa	6	1	136505866	136506270	ltr		NA	NA	NA	Intergenic	NA	0.0225	2.5	NA
1097	UCSC_mm10_Dec2011	chr6.fa	6	1	138062989	138069102	ltr-gag-pol-ltr		Slc15a5	protein_coding	ENSMUST00000171804	Intron	-1	0	0	No
1098	UCSC_mm10_Dec2011	chr6.fa	6	1	140753193	140753386	ltr		NA	NA	NA	Intergenic	NA	0.0219	2.43333	NA
1099	UCSC_mm10_Dec2011	chr6.fa	6	1	142971471	142971657	ltr		NA	NA	NA	Intergenic	NA	0.0542	6.02222	NA
1100	UCSC_mm10_Dec2011	chr6.fa	6	-1	145541625	145541801	ltr		Lmntd1	protein_coding	ENSMUST00000148739	Intron	-1	0.0224	2.48889	NA
1101	UCSC_mm10_Dec2011	chr6.fa	6	-1	146463690	146463776	ltr		Itpr2	protein_coding	ENSMUST00000145418	Intron	-1	0.0143	1.58889	NA
1102	UCSC_mm10_Dec2011	chr6.fa	6	-1	147711121	147717472	ltr-gag-pol-ltr		NA	NA	NA	Intergenic	NA	0	0	Yes
1103	UCSC_mm10_Dec2011	chr6.fa	6	1	147833024	147833433	ltr		NA	NA	NA	Intergenic	NA	0.0322	3.57778	NA
1104	UCSC_mm10_Dec2011	chr6.fa	6	1	148645619	148646050	ltr		NA	NA	NA	Intergenic	NA	0.0529	5.87778	NA
1105	UCSC_mm10_Dec2011	chr6.fa	6	1	148881307	148881698	ltr		Caprin2	protein_coding	ENSMUST00000072324	Intron	-1	0.0817	9.07778	NA
1106	UCSC_mm10_Dec2011	chr6.fa	6	-1	149225500	149231880	ltr-gag-pol-ltr		NA	NA	NA	Intergenic	NA	0	0	No
1107	UCSC_mm10_Dec2011	chr6.fa	6	1	149298334	149298615	ltr		NA	NA	NA	Intergenic	NA	0.0952	10.5778	NA
1108	UCSC_mm10_Dec2011	chr6.fa	6	-1	149440197	149440393	ltr		Bicd1	protein_coding	ENSMUST00000130270	Intron	1	0.0802	8.91111	NA
1109	UCSC_mm10_Dec2011	chr7.fa	7	1	3092195	3092605	ltr		NA	NA	NA	Intergenic	NA	0.0197	2.18889	NA
1110	UCSC_mm10_Dec2011	chr7.fa	7	1	3138620	3138804	ltr		NA	NA	NA	Intergenic	NA	0.0348	3.86667	NA
1111	UCSC_mm10_Dec2011	chr7.fa	7	1	3771143	3771225	ltr		NA	NA	NA	Intergenic	NA	0.0327	3.63333	NA
1112	UCSC_mm10_Dec2011	chr7.fa	7	-1	3772915	3773034	ltr		NA	NA	NA	Intergenic	NA	0.0257	2.85556	NA
1113	UCSC_mm10_Dec2011	chr7.fa	7	-1	3870347	3870523	ltr		NA	NA	NA	Intergenic	NA	0.0263	2.92222	NA
1114	UCSC_mm10_Dec2011	chr7.fa	7	-1	3916514	3917746	ltr		NA	NA	NA	Intergenic	NA	0.0104	1.15556	NA
1115	UCSC_mm10_Dec2011	chr7.fa	7	-1	4353594	4353869	pol		NA	NA	NA	Intergenic	NA	NA	NA	NA
1116	UCSC_mm10_Dec2011	chr7.fa	7	1	5221671	5227168	ltr-gag-ltr		NA	NA	NA	Intergenic	NA	0	0	Yes
1117	UCSC_mm10_Dec2011	chr7.fa	7	-1	5696986	5699504	gag-pol-ltr		NA	NA	NA	Intergenic	NA	NA	NA	NA
1118	UCSC_mm10_Dec2011	chr7.fa	7	-1	6680402	6680532	ltr		NA	NA	NA	Intergenic	NA	0.3227	35.8556	NA
1119	UCSC_mm10_Dec2011	chr7.fa	7	-1	9250620	9256541	ltr-gag-pol-ltr		NA	NA	NA	Intergenic	NA	0.0049	0.544444	Yes
1120	UCSC_mm10_Dec2011	chr7.fa	7	1	10157260	10157662	ltr		NA	NA	NA	Intergenic	NA	0.0254	2.82222	NA
1121	UCSC_mm10_Dec2011	chr7.fa	7	1	10412330	10412721	ltr		NA	NA	NA	Intergenic	NA	0.0848	9.42222	NA
1122	UCSC_mm10_Dec2011	chr7.fa	7	1	10668421	10668612	ltr		NA	NA	NA	Intergenic	NA	0.071	7.88889	NA
1123	UCSC_mm10_Dec2011	chr7.fa	7	1	10824797	10831121	ltr-gag-pol-ltr		NA	NA	NA	Intergenic	NA	0	0	Yes
1124	UCSC_mm10_Dec2011	chr7.fa	7	-1	10843167	10843703	pol		NA	NA	NA	Intergenic	NA	NA	NA	NA
1125	UCSC_mm10_Dec2011	chr7.fa	7	-1	10897561	10897976	ltr		NA	NA	NA	Intergenic	NA	0.0149	1.65556	NA
1126	UCSC_mm10_Dec2011	chr7.fa	7	1	11021483	11027880	ltr-gag-ltr		NA	NA	NA	Intergenic	NA	0.0026	0.288889	No
1127	UCSC_mm10_Dec2011	chr7.fa	7	-1	11105348	11105884	pol		NA	NA	NA	Intergenic	NA	NA	NA	NA
1128	UCSC_mm10_Dec2011	chr7.fa	7	1	11169945	11176301	ltr-gag-pol-ltr		NA	NA	NA	Intergenic	NA	0.005	0.555556	Yes
1129	UCSC_mm10_Dec2011	chr7.fa	7	-1	11246132	11247118	ltr-pol		NA	NA	NA	Intergenic	NA	NA	NA	NA
1130	UCSC_mm10_Dec2011	chr7.fa	7	-1	11303188	11303603	ltr		NA	NA	NA	Intergenic	NA	0.0124	1.37778	NA
1131	UCSC_mm10_Dec2011	chr7.fa	7	1	11451024	11451198	ltr		NA	NA	NA	Intergenic	NA	0.0663	7.36667	NA
1132	UCSC_mm10_Dec2011	chr7.fa	7	1	11567419	11567595	ltr		NA	NA	NA	Intergenic	NA	0.0592	6.57778	NA
1133	UCSC_mm10_Dec2011	chr7.fa	7	-1	11722360	11723337	gag		NA	NA	NA	Intergenic	NA	NA	NA	NA
1134	UCSC_mm10_Dec2011	chr7.fa	7	1	12825618	12826027	ltr		NA	NA	NA	Intergenic	NA	0.015	1.66667	NA
1135	UCSC_mm10_Dec2011	chr7.fa	7	-1	13186674	13192986	ltr-gag-pol-ltr		NA	NA	NA	Intergenic	NA	0	0	Yes
1136	UCSC_mm10_Dec2011	chr7.fa	7	1	13251982	13258311	ltr-gag-pol-ltr		NA	NA	NA	Intergenic	NA	0.0064	0.711111	No
1137	UCSC_mm10_Dec2011	chr7.fa	7	1	13686092	13686285	ltr		NA	NA	NA	Intergenic	NA	0.0207	2.3	NA
1138	UCSC_mm10_Dec2011	chr7.fa	7	-1	14394546	14394931	ltr		NA	NA	NA	Intergenic	NA	0.0293	3.25556	NA
1139	UCSC_mm10_Dec2011	chr7.fa	7	-1	14967545	14967962	ltr		NA	NA	NA	Intergenic	NA	0.0237	2.63333	NA
1140	UCSC_mm10_Dec2011	chr7.fa	7	-1	15670576	15676162	gag-pol-ltr		NA	NA	NA	Intergenic	NA	NA	NA	NA
1141	UCSC_mm10_Dec2011	chr7.fa	7	-1	15806189	15812249	ltr-gag-pol-ltr	GAAGT	NA	NA	NA	Intergenic	NA	0.0188	2.08889	No
1142	UCSC_mm10_Dec2011	chr7.fa	7	-1	16684358	16686199	gag-pol		NA	NA	NA	Intergenic	NA	NA	NA	NA
1143	UCSC_mm10_Dec2011	chr7.fa	7	-1	17640689	17647044	ltr-gag-pol-ltr		NA	NA	NA	Intergenic	NA	0	0	Yes
1144	UCSC_mm10_Dec2011	chr7.fa	7	-1	18763745	18770057	ltr-gag-pol-ltr		NA	NA	NA	Intergenic	NA	0.0025	0.277778	Yes
1145	UCSC_mm10_Dec2011	chr7.fa	7	1	18869468	18871422	ltr-pol-ltr		NA	NA	NA	Intergenic	NA	NA	NA	NA
1146	UCSC_mm10_Dec2011	chr7.fa	7	1	19897093	19903204	ltr-gag-pol-ltr		NA	NA	NA	Intergenic	NA	0	0	No
1147	UCSC_mm10_Dec2011	chr7.fa	7	-1	20307730	20322892	ltr-gag-pol-ltr		NA	NA	NA	Intergenic	NA	0.01	1.11111	No
1148	UCSC_mm10_Dec2011	chr7.fa	7	-1	20986040	21001280	ltr-gag-pol-ltr		NA	NA	NA	Intergenic	NA	0.0122	1.35556	No
1149	UCSC_mm10_Dec2011	chr7.fa	7	-1	21244818	21251204	ltr-gag-pol-ltr		NA	NA	NA	Intergenic	NA	0.0091	1.01111	No
1150	UCSC_mm10_Dec2011	chr7.fa	7	-1	22303382	22318544	ltr-gag-pol-ltr		NA	NA	NA	Intergenic	NA	0.01	1.11111	No
1151	UCSC_mm10_Dec2011	chr7.fa	7	-1	23638343	23638723	ltr		NA	NA	NA	Intergenic	NA	0.0216	2.4	NA
1152	UCSC_mm10_Dec2011	chr7.fa	7	-1	25495791	25502143	ltr-gag-pol-ltr		4732471J01Rik	antisense	ENSMUST00000206300	Intron	1	0.0049	0.544444	Yes
1153	UCSC_mm10_Dec2011	chr7.fa	7	1	25542338	25548652	ltr-gag-pol-ltr	GAAGT-TGGTA	4732471J01Rik	antisense	ENSMUST00000206300	Intron	1	0.0025	0.277778	Yes
1154	UCSC_mm10_Dec2011	chr7.fa	7	1	25820269	25820461	ltr		Gm26707	lincRNA	ENSMUST00000181552	Exon	1	0.0419	4.65556	NA
1155	UCSC_mm10_Dec2011	chr7.fa	7	-1	26021926	26022066	pol		NA	NA	NA	Intergenic	NA	NA	NA	NA
1156	UCSC_mm10_Dec2011	chr7.fa	7	-1	26141644	26141784	pol		NA	NA	NA	Intergenic	NA	NA	NA	NA
1157	UCSC_mm10_Dec2011	chr7.fa	7	1	26651997	26658311	ltr-gag-pol-ltr		NA	NA	NA	Intergenic	NA	0	0	Yes
1158	UCSC_mm10_Dec2011	chr7.fa	7	-1	26921008	26921397	gag		RP23-165I8.6	unprocessed_pseudogene	ENSMUST00000206638	Intron	1	NA	NA	NA
1159	UCSC_mm10_Dec2011	chr7.fa	7	-1	26922906	26929285	ltr-gag-pol-ltr		RP23-165I8.6	unprocessed_pseudogene	ENSMUST00000206638	Intron	1	0.0101	1.12222	No
1160	UCSC_mm10_Dec2011	chr7.fa	7	1	27043146	27043670	gag		NA	NA	NA	Intergenic	NA	NA	NA	NA
1161	UCSC_mm10_Dec2011	chr7.fa	7	-1	28241236	28241432	ltr		NA	NA	NA	Intergenic	NA	0.0238	2.64444	NA
1162	UCSC_mm10_Dec2011	chr7.fa	7	1	28682418	28683458	gag		NA	NA	NA	Intergenic	NA	NA	NA	NA
1163	UCSC_mm10_Dec2011	chr7.fa	7	-1	29658246	29668198	ltr-gag-pol-ltr		NA	NA	NA	Intergenic	NA	0	0	No
1164	UCSC_mm10_Dec2011	chr7.fa	7	1	31955229	31957821	ltr-gag-ltr		NA	NA	NA	Intergenic	NA	NA	NA	NA
1165	UCSC_mm10_Dec2011	chr7.fa	7	1	32687650	32690242	ltr-gag-ltr		NA	NA	NA	Intergenic	NA	NA	NA	NA
1166	UCSC_mm10_Dec2011	chr7.fa	7	1	32914546	32917138	ltr-gag-ltr		NA	NA	NA	Intergenic	NA	NA	NA	NA
1167	UCSC_mm10_Dec2011	chr7.fa	7	1	33974920	33975329	ltr		NA	NA	NA	Intergenic	NA	0.02	2.22222	NA
1168	UCSC_mm10_Dec2011	chr7.fa	7	-1	34524603	34530954	ltr-gag-pol-ltr		NA	NA	NA	Intergenic	NA	0	0	Yes
1169	UCSC_mm10_Dec2011	chr7.fa	7	-1	35633249	35633485	ltr		Ankrd27	protein_coding	ENSMUST00000206472	Intron	1	0.0538	5.97778	NA
1170	UCSC_mm10_Dec2011	chr7.fa	7	1	38467882	38468288	ltr		NA	NA	NA	Intergenic	NA	0.0125	1.38889	NA
1171	UCSC_mm10_Dec2011	chr7.fa	7	1	38742947	38743351	ltr		NA	NA	NA	Intergenic	NA	0.0197	2.18889	NA
1172	UCSC_mm10_Dec2011	chr7.fa	7	1	38881872	38882276	ltr		NA	NA	NA	Intergenic	NA	0.0293	3.25556	NA
1173	UCSC_mm10_Dec2011	chr7.fa	7	1	38978476	38978669	ltr		NA	NA	NA	Intergenic	NA	0.015	1.66667	NA
1174	UCSC_mm10_Dec2011	chr7.fa	7	1	39117771	39118177	ltr		NA	NA	NA	Intergenic	NA	0.0197	2.18889	NA
1175	UCSC_mm10_Dec2011	chr7.fa	7	1	39237059	39237463	ltr		NA	NA	NA	Intergenic	NA	0.0245	2.72222	NA
1176	UCSC_mm10_Dec2011	chr7.fa	7	1	39333705	39333898	ltr		NA	NA	NA	Intergenic	NA	0.015	1.66667	NA
1177	UCSC_mm10_Dec2011	chr7.fa	7	1	39390316	39390722	ltr		NA	NA	NA	Intergenic	NA	0.0197	2.18889	NA
1178	UCSC_mm10_Dec2011	chr7.fa	7	1	39910062	39916519	ltr		NA	NA	NA	Intergenic	NA	0.0636	7.06667	NA
1179	UCSC_mm10_Dec2011	chr7.fa	7	-1	42138203	42139579	pol-ltr		Vmn2r60	protein_coding	ENSMUST00000166447	Intron	1	NA	NA	NA
1180	UCSC_mm10_Dec2011	chr7.fa	7	1	42853163	42853572	ltr		NA	NA	NA	Intergenic	NA	0.0218	2.42222	NA
1181	UCSC_mm10_Dec2011	chr7.fa	7	-1	43179852	43180263	ltr		Zfp936	protein_coding	ENSMUST00000205912	Intron	1	0.0292	3.24444	NA
1182	UCSC_mm10_Dec2011	chr7.fa	7	1	44021578	44027694	ltr-gag-pol-ltr		NA	NA	NA	Intergenic	NA	0.0121	1.34444	No
1183	UCSC_mm10_Dec2011	chr7.fa	7	1	44156020	44162371	ltr-gag-pol-ltr		NA	NA	NA	Intergenic	NA	0	0	Yes
1184	UCSC_mm10_Dec2011	chr7.fa	7	-1	45579616	45579818	ltr		Bcat2	protein_coding	ENSMUST00000120864	Intron	1	0.0198	2.2	NA
1185	UCSC_mm10_Dec2011	chr7.fa	7	-1	48541836	48548129	ltr-gag-pol-ltr		NA	NA	NA	Intergenic	NA	0.0051	0.566667	Yes
1186	UCSC_mm10_Dec2011	chr7.fa	7	-1	49111216	49113106	gag-pol		NA	NA	NA	Intergenic	NA	NA	NA	NA
1187	UCSC_mm10_Dec2011	chr7.fa	7	-1	51146395	51150277	gag-pol		NA	NA	NA	Intergenic	NA	NA	NA	NA
1188	UCSC_mm10_Dec2011	chr7.fa	7	-1	52138644	52144958	ltr-gag-pol-ltr		NA	NA	NA	Intergenic	NA	0	0	Yes
1189	UCSC_mm10_Dec2011	chr7.fa	7	1	52158219	52158339	ltr		NA	NA	NA	Intergenic	NA	0.1449	16.1	NA
1190	UCSC_mm10_Dec2011	chr7.fa	7	1	52584772	52584963	ltr		NA	NA	NA	Intergenic	NA	0.0462	5.13333	NA
1191	UCSC_mm10_Dec2011	chr7.fa	7	1	55483627	55483752	ltr		NA	NA	NA	Intergenic	NA	0.0583	6.47778	NA
1192	UCSC_mm10_Dec2011	chr7.fa	7	-1	56946764	56947168	ltr		NA	NA	NA	Intergenic	NA	0.0171	1.9	NA
1193	UCSC_mm10_Dec2011	chr7.fa	7	1	57355523	57355932	ltr		Gabrg3	protein_coding	ENSMUST00000068394	Intron	-1	0.0167	1.85556	NA
1194	UCSC_mm10_Dec2011	chr7.fa	7	-1	58161080	58167471	ltr-gag-pol-ltr		NA	NA	NA	Intergenic	NA	0.0047	0.522222	No
1195	UCSC_mm10_Dec2011	chr7.fa	7	-1	59159580	59159776	ltr		NA	NA	NA	Intergenic	NA	0.038	4.22222	NA
1196	UCSC_mm10_Dec2011	chr7.fa	7	1	59670021	59670762	ltr-gag		Snhg14	processed_transcript	ENSMUST00000191191	Intron	-1	NA	NA	NA
1197	UCSC_mm10_Dec2011	chr7.fa	7	1	60164653	60165047	ltr		NA	NA	NA	Intergenic	NA	0.0727	8.07778	NA
1198	UCSC_mm10_Dec2011	chr7.fa	7	1	61804575	61805012	ltr		NA	NA	NA	Intergenic	NA	0.0445	4.94444	NA
1199	UCSC_mm10_Dec2011	chr7.fa	7	1	61867125	61867534	ltr		NA	NA	NA	Intergenic	NA	0.0245	2.72222	NA
1200	UCSC_mm10_Dec2011	chr7.fa	7	-1	62620349	62626659	ltr-gag-pol-ltr		NA	NA	NA	Intergenic	NA	0	0	Yes
1201	UCSC_mm10_Dec2011	chr7.fa	7	1	62892587	62893354	pol		NA	NA	NA	Intergenic	NA	NA	NA	NA
1202	UCSC_mm10_Dec2011	chr7.fa	7	-1	63373059	63373467	ltr		NA	NA	NA	Intergenic	NA	0.0346	3.84444	NA
1203	UCSC_mm10_Dec2011	chr7.fa	7	1	65260088	65266474	ltr-gag-pol-ltr		NA	NA	NA	Intergenic	NA	0.0051	0.566667	No
1204	UCSC_mm10_Dec2011	chr7.fa	7	1	66019830	66020105	gag		Pcsk6	protein_coding	ENSMUST00000098391	Intron	1	NA	NA	NA
1205	UCSC_mm10_Dec2011	chr7.fa	7	-1	67778380	67778783	ltr		NA	NA	NA	Intergenic	NA	0.0276	3.06667	NA
1206	UCSC_mm10_Dec2011	chr7.fa	7	-1	68753248	68753663	ltr		NA	NA	NA	Intergenic	NA	0.0249	2.76667	NA
1207	UCSC_mm10_Dec2011	chr7.fa	7	-1	69230202	69230372	ltr		NA	NA	NA	Intergenic	NA	0.0116	1.28889	NA
1208	UCSC_mm10_Dec2011	chr7.fa	7	-1	69607306	69607721	ltr		NA	NA	NA	Intergenic	NA	0.0242	2.68889	NA
1209	UCSC_mm10_Dec2011	chr7.fa	7	-1	72555296	72556352	ltr-gag		NA	NA	NA	Intergenic	NA	NA	NA	NA
1210	UCSC_mm10_Dec2011	chr7.fa	7	-1	73000045	73000454	ltr		NA	NA	NA	Intergenic	NA	0.0197	2.18889	NA
1211	UCSC_mm10_Dec2011	chr7.fa	7	-1	73672286	73678713	ltr-gag-pol-ltr		NA	NA	NA	Intergenic	NA	0.0097	1.07778	No
1212	UCSC_mm10_Dec2011	chr7.fa	7	1	73686847	73687273	ltr		NA	NA	NA	Intergenic	NA	0.0519	5.76667	NA
1213	UCSC_mm10_Dec2011	chr7.fa	7	1	74494486	74494586	ltr		Slco3a1	protein_coding	ENSMUST00000026897	Intron	-1	0.0265	2.94444	NA
1214	UCSC_mm10_Dec2011	chr7.fa	7	1	75180765	75187120	ltr-gag-pol-ltr		Sv2b	protein_coding	ENSMUST00000085164	Intron	-1	0	0	Yes
1215	UCSC_mm10_Dec2011	chr7.fa	7	1	79482441	79485315	gag-pol		NA	NA	NA	Intergenic	NA	NA	NA	NA
1216	UCSC_mm10_Dec2011	chr7.fa	7	-1	79783858	79784229	gag		NA	NA	NA	Intergenic	NA	NA	NA	NA
1217	UCSC_mm10_Dec2011	chr7.fa	7	-1	82828931	82829072	ltr		NA	NA	NA	Intergenic	NA	0.0215	2.38889	NA
1218	UCSC_mm10_Dec2011	chr7.fa	7	1	83418783	83425128	ltr-gag-pol-ltr		NA	NA	NA	Intergenic	NA	0.0152	1.68889	No
1219	UCSC_mm10_Dec2011	chr7.fa	7	1	84751047	84751456	ltr		NA	NA	NA	Intergenic	NA	0.0225	2.5	NA
1220	UCSC_mm10_Dec2011	chr7.fa	7	-1	85177963	85184275	ltr-gag-pol-ltr		NA	NA	NA	Intergenic	NA	0	0	Yes
1221	UCSC_mm10_Dec2011	chr7.fa	7	-1	85249874	85250244	ltr		NA	NA	NA	Intergenic	NA	0.1037	11.5222	NA
1222	UCSC_mm10_Dec2011	chr7.fa	7	1	85878130	85880356	gag-pol-ltr		NA	NA	NA	Intergenic	NA	NA	NA	NA
1223	UCSC_mm10_Dec2011	chr7.fa	7	-1	87614805	87621156	ltr-gag-pol-ltr		Grm5	protein_coding	ENSMUST00000107263	Intron	1	0	0	Yes
1224	UCSC_mm10_Dec2011	chr7.fa	7	1	89374025	89380376	ltr-gag-pol-ltr		Tmem135	protein_coding	ENSMUST00000124477	Intron	-1	0	0	Yes
1225	UCSC_mm10_Dec2011	chr7.fa	7	-1	89857965	89864316	ltr-gag-pol-ltr		NA	NA	NA	Intergenic	NA	0.0026	0.288889	Yes
1226	UCSC_mm10_Dec2011	chr7.fa	7	-1	92968332	92974685	ltr-gag-pol-ltr		NA	NA	NA	Intergenic	NA	0	0	Yes
1227	UCSC_mm10_Dec2011	chr7.fa	7	-1	93198666	93198768	ltr		NA	NA	NA	Intergenic	NA	0.0188	2.08889	NA
1228	UCSC_mm10_Dec2011	chr7.fa	7	-1	93913075	93913479	ltr		NA	NA	NA	Intergenic	NA	0.0148	1.64444	NA
1229	UCSC_mm10_Dec2011	chr7.fa	7	-1	97114494	97120880	ltr-gag-pol-ltr		Gab2	protein_coding	ENSMUST00000004622	Intron	1	0.0025	0.277778	No
1230	UCSC_mm10_Dec2011	chr7.fa	7	1	98182091	98182273	ltr		NA	NA	NA	Intergenic	NA	0.045	5	NA
1231	UCSC_mm10_Dec2011	chr7.fa	7	1	98296027	98302383	ltr-gag-pol-ltr		NA	NA	NA	Intergenic	NA	0	0	No
1232	UCSC_mm10_Dec2011	chr7.fa	7	1	98322684	98322869	ltr		NA	NA	NA	Intergenic	NA	0.0465	5.16667	NA
1233	UCSC_mm10_Dec2011	chr7.fa	7	-1	99417868	99418722	gag		Gdpd5	protein_coding	ENSMUST00000037528	Intron	1	NA	NA	NA
1234	UCSC_mm10_Dec2011	chr7.fa	7	1	99779356	99779743	ltr		NA	NA	NA	Intergenic	NA	0.026	2.88889	NA
1235	UCSC_mm10_Dec2011	chr7.fa	7	-1	100519501	100519677	ltr		NA	NA	NA	Intergenic	NA	0.0159	1.76667	NA
1236	UCSC_mm10_Dec2011	chr7.fa	7	-1	101806966	101807084	ltr		NA	NA	NA	Intergenic	NA	0.0156	1.73333	NA
1237	UCSC_mm10_Dec2011	chr7.fa	7	-1	102006039	102006320	pol		Numa1	protein_coding	ENSMUST00000084852	Intron	1	NA	NA	NA
1238	UCSC_mm10_Dec2011	chr7.fa	7	-1	103260853	103267255	ltr-gag-pol-ltr		NA	NA	NA	Intergenic	NA	0.0114	1.26667	No
1239	UCSC_mm10_Dec2011	chr7.fa	7	1	103415553	103415956	ltr		NA	NA	NA	Intergenic	NA	0.02	2.22222	NA
1240	UCSC_mm10_Dec2011	chr7.fa	7	-1	103899375	103900489	pol		NA	NA	NA	Intergenic	NA	NA	NA	NA
1241	UCSC_mm10_Dec2011	chr7.fa	7	1	104514191	104521086	ltr-gag-pol-ltr		NA	NA	NA	Intergenic	NA	0.0423	4.7	No
1242	UCSC_mm10_Dec2011	chr7.fa	7	-1	104763908	104764300	ltr		NA	NA	NA	Intergenic	NA	0.0754	8.37778	NA
1243	UCSC_mm10_Dec2011	chr7.fa	7	1	105241889	105243102	gag-pol		NA	NA	NA	Intergenic	NA	NA	NA	NA
1244	UCSC_mm10_Dec2011	chr7.fa	7	1	107056311	107059982	gag-pol		NA	NA	NA	Intergenic	NA	NA	NA	NA
1245	UCSC_mm10_Dec2011	chr7.fa	7	-1	109117926	109124312	ltr-gag-ltr		NA	NA	NA	Intergenic	NA	0.0025	0.277778	No
1246	UCSC_mm10_Dec2011	chr7.fa	7	-1	109502017	109502085	ltr		Trim66	protein_coding	ENSMUST00000106741	Intron	-1	0.0867	9.63333	NA
1247	UCSC_mm10_Dec2011	chr7.fa	7	-1	109793600	109793986	ltr		NA	NA	NA	Intergenic	NA	0.0903	10.0333	NA
1248	UCSC_mm10_Dec2011	chr7.fa	7	1	110111469	110112332	pol		NA	NA	NA	Intergenic	NA	NA	NA	NA
1249	UCSC_mm10_Dec2011	chr7.fa	7	-1	113292551	113292934	gag		NA	NA	NA	Intergenic	NA	NA	NA	NA
1250	UCSC_mm10_Dec2011	chr7.fa	7	1	113375732	113376118	ltr		NA	NA	NA	Intergenic	NA	0.032	3.55556	NA
1251	UCSC_mm10_Dec2011	chr7.fa	7	-1	113870915	113871154	gag		Spon1	protein_coding	ENSMUST00000046687	Intron	1	NA	NA	NA
1252	UCSC_mm10_Dec2011	chr7.fa	7	1	114287564	114287715	ltr		NA	NA	NA	Intergenic	NA	0.0986	10.9556	NA
1253	UCSC_mm10_Dec2011	chr7.fa	7	-1	115907652	115907750	ltr		Sox6	protein_coding	ENSMUST00000205980	Intron	-1	0.0324	3.6	NA
1254	UCSC_mm10_Dec2011	chr7.fa	7	-1	116950319	116950734	ltr		NA	NA	NA	Intergenic	NA	0.0342	3.8	NA
1255	UCSC_mm10_Dec2011	chr7.fa	7	1	117824520	117824706	ltr		NA	NA	NA	Intergenic	NA	0.0402	4.46667	NA
1256	UCSC_mm10_Dec2011	chr7.fa	7	1	118434874	118435265	ltr		Syt17	protein_coding	ENSMUST00000203465	Intron	-1	0.0259	2.87778	NA
1257	UCSC_mm10_Dec2011	chr7.fa	7	-1	118494140	118494295	pol		NA	NA	NA	Intergenic	NA	NA	NA	NA
1258	UCSC_mm10_Dec2011	chr7.fa	7	-1	118622257	118622772	gag-pol		Tmc5	protein_coding	ENSMUST00000155572	5UTR	1	NA	NA	NA
1259	UCSC_mm10_Dec2011	chr7.fa	7	1	119397937	119398346	ltr		NA	NA	NA	Intergenic	NA	0.0095	1.05556	NA
1260	UCSC_mm10_Dec2011	chr7.fa	7	-1	119430340	119430749	ltr		NA	NA	NA	Intergenic	NA	0.0268	2.97778	NA
1261	UCSC_mm10_Dec2011	chr7.fa	7	-1	122910997	122917395	ltr-gag-pol-ltr		NA	NA	NA	Intergenic	NA	0	0	No
1262	UCSC_mm10_Dec2011	chr7.fa	7	-1	122962488	122962897	ltr		NA	NA	NA	Intergenic	NA	0.0195	2.16667	NA
1263	UCSC_mm10_Dec2011	chr7.fa	7	1	123231464	123231952	gag		Slc5a11	protein_coding	ENSMUST00000033035	Intron	1	NA	NA	NA
1264	UCSC_mm10_Dec2011	chr7.fa	7	-1	123921601	123921744	pol		NA	NA	NA	Intergenic	NA	NA	NA	NA
1265	UCSC_mm10_Dec2011	chr7.fa	7	-1	125238123	125238307	ltr		NA	NA	NA	Intergenic	NA	0.0319	3.54444	NA
1266	UCSC_mm10_Dec2011	chr7.fa	7	-1	125298454	125304782	ltr-gag-pol-ltr		4933440M02Rik	lincRNA	ENSMUST00000205794	Intron	-1	0	0	Yes
1267	UCSC_mm10_Dec2011	chr7.fa	7	1	125902332	125908642	ltr-gag-pol-ltr		NA	NA	NA	Intergenic	NA	0	0	Yes
1268	UCSC_mm10_Dec2011	chr7.fa	7	-1	126731784	126731927	pol		NA	NA	NA	Intergenic	NA	NA	NA	NA
1269	UCSC_mm10_Dec2011	chr7.fa	7	1	127400646	127401044	pol		NA	NA	NA	Intergenic	NA	NA	NA	NA
1270	UCSC_mm10_Dec2011	chr7.fa	7	1	127415699	127415911	pol		NA	NA	NA	Intergenic	NA	NA	NA	NA
1271	UCSC_mm10_Dec2011	chr7.fa	7	1	127700189	127700686	gag		RP23-430B14.2	lincRNA	ENSMUST00000205284	Exon	1	NA	NA	NA
1272	UCSC_mm10_Dec2011	chr7.fa	7	-1	127732051	127738420	ltr-gag-pol-ltr		NA	NA	NA	Intergenic	NA	0	0	Yes
1273	UCSC_mm10_Dec2011	chr7.fa	7	1	128315524	128315716	ltr		NA	NA	NA	Intergenic	NA	0.02	2.22222	NA
1274	UCSC_mm10_Dec2011	chr7.fa	7	1	128826111	128826497	ltr		NA	NA	NA	Intergenic	NA	0.0212	2.35556	NA
1275	UCSC_mm10_Dec2011	chr7.fa	7	-1	129519834	129519912	ltr		NA	NA	NA	Intergenic	NA	0.1032	11.4667	NA
1276	UCSC_mm10_Dec2011	chr7.fa	7	1	129667112	129667527	ltr		RP23-68N11.1	lincRNA	ENSMUST00000206679	Intron	1	0.0222	2.46667	NA
1277	UCSC_mm10_Dec2011	chr7.fa	7	1	129807499	129807914	ltr		NA	NA	NA	Intergenic	NA	0.0366	4.06667	NA
1278	UCSC_mm10_Dec2011	chr7.fa	7	-1	130345301	130351656	ltr-gag-pol-ltr	GAAGT	NA	NA	NA	Intergenic	NA	0	0	Yes
1279	UCSC_mm10_Dec2011	chr7.fa	7	-1	130440998	130447312	ltr-gag-pol-ltr		Ate1	protein_coding	ENSMUST00000178534	Intron	-1	0	0	Yes
1280	UCSC_mm10_Dec2011	chr7.fa	7	-1	130594267	130594414	ltr		Tacc2	protein_coding	ENSMUST00000084513	Intron	1	0.3342	37.1333	NA
1281	UCSC_mm10_Dec2011	chr7.fa	7	1	132023432	132023841	ltr		NA	NA	NA	Intergenic	NA	0.0199	2.21111	NA
1282	UCSC_mm10_Dec2011	chr7.fa	7	1	132926322	132926757	ltr		NA	NA	NA	Intergenic	NA	0.0487	5.41111	NA
1283	UCSC_mm10_Dec2011	chr7.fa	7	1	135687412	135687798	ltr		NA	NA	NA	Intergenic	NA	0.0545	6.05556	NA
1284	UCSC_mm10_Dec2011	chr7.fa	7	1	137175734	137176117	ltr		NA	NA	NA	Intergenic	NA	0.1234	13.7111	NA
1285	UCSC_mm10_Dec2011	chr7.fa	7	-1	138738552	138738830	ltr		NA	NA	NA	Intergenic	NA	0.0604	6.71111	NA
1286	UCSC_mm10_Dec2011	chr7.fa	7	1	138916935	138917344	ltr		NA	NA	NA	Intergenic	NA	0.0246	2.73333	NA
1287	UCSC_mm10_Dec2011	chr7.fa	7	1	139108869	139118248	ltr-gag-pol-ltr		Stk32c	protein_coding	ENSMUST00000165870	Intron	-1	0.0022	0.244444	Yes
1288	UCSC_mm10_Dec2011	chr7.fa	7	-1	140021389	140027735	ltr-gag-pol-ltr		Tubgcp2	protein_coding	ENSMUST00000026547	Intron	-1	0	0	No
1289	UCSC_mm10_Dec2011	chr7.fa	7	1	140349173	140349582	ltr		NA	NA	NA	Intergenic	NA	0.0242	2.68889	NA
1290	UCSC_mm10_Dec2011	chr7.fa	7	-1	140432363	140432772	ltr		NA	NA	NA	Intergenic	NA	0.037	4.11111	NA
1291	UCSC_mm10_Dec2011	chr7.fa	7	1	140435308	140435546	ltr		NA	NA	NA	Intergenic	NA	0.0202	2.24444	NA
1292	UCSC_mm10_Dec2011	chr7.fa	7	1	141019588	141019693	ltr		NA	NA	NA	Intergenic	NA	0.0077	0.855556	NA
1293	UCSC_mm10_Dec2011	chr7.fa	7	1	141225793	141225969	ltr		NA	NA	NA	Intergenic	NA	0.055	6.11111	NA
1294	UCSC_mm10_Dec2011	chr7.fa	7	1	141935700	141936108	ltr		NA	NA	NA	Intergenic	NA	0.0201	2.23333	NA
1295	UCSC_mm10_Dec2011	chr7.fa	7	1	143351179	143351367	gag		Gm38065	TEC	ENSMUST00000193147	Exon	-1	NA	NA	NA
1296	UCSC_mm10_Dec2011	chr7.fa	7	1	143824158	143824572	ltr		Dhcr7	protein_coding	ENSMUST00000128454	Intron	1	0.0344	3.82222	NA
1297	UCSC_mm10_Dec2011	chr7.fa	7	-1	143849435	143855747	ltr-gag-pol-ltr		NA	NA	NA	Intergenic	NA	0	0	Yes
1298	UCSC_mm10_Dec2011	chr8.fa	8	-1	3099356	3099760	ltr		NA	NA	NA	Intergenic	NA	0.0216	2.4	NA
1299	UCSC_mm10_Dec2011	chr8.fa	8	1	3772632	3779035	ltr-gag-ltr		NA	NA	NA	Intergenic	NA	0.0048	0.533333	No
1300	UCSC_mm10_Dec2011	chr8.fa	8	-1	3779387	3786719	ltr-gag-pol-ltr		NA	NA	NA	Intergenic	NA	0.0538	5.97778	No
1301	UCSC_mm10_Dec2011	chr8.fa	8	1	4074644	4075053	ltr		NA	NA	NA	Intergenic	NA	0.0221	2.45556	NA
1302	UCSC_mm10_Dec2011	chr8.fa	8	1	5003377	5003670	pol		NA	NA	NA	Intergenic	NA	NA	NA	NA
1303	UCSC_mm10_Dec2011	chr8.fa	8	-1	5440930	5441339	ltr		NA	NA	NA	Intergenic	NA	0.0222	2.46667	NA
1304	UCSC_mm10_Dec2011	chr8.fa	8	1	5446623	5446808	ltr		NA	NA	NA	Intergenic	NA	0.069	7.66667	NA
1305	UCSC_mm10_Dec2011	chr8.fa	8	-1	6559033	6559442	ltr		NA	NA	NA	Intergenic	NA	0.0268	2.97778	NA
1306	UCSC_mm10_Dec2011	chr8.fa	8	1	6864698	6865109	ltr		NA	NA	NA	Intergenic	NA	0.0345	3.83333	NA
1307	UCSC_mm10_Dec2011	chr8.fa	8	-1	7260053	7266365	ltr-gag-pol-ltr		NA	NA	NA	Intergenic	NA	0	0	Yes
1308	UCSC_mm10_Dec2011	chr8.fa	8	-1	7608688	7609092	ltr		NA	NA	NA	Intergenic	NA	0.0123	1.36667	NA
1309	UCSC_mm10_Dec2011	chr8.fa	8	-1	10334633	10335041	ltr		Myo16	protein_coding	ENSMUST00000042103	Intron	1	0.015	1.66667	NA
1310	UCSC_mm10_Dec2011	chr8.fa	8	-1	10553062	10553471	ltr		Myo16	protein_coding	ENSMUST00000042103	Intron	1	0.0268	2.97778	NA
1311	UCSC_mm10_Dec2011	chr8.fa	8	-1	13860807	13867158	ltr-gag-pol-ltr		NA	NA	NA	Intergenic	NA	0	0	Yes
1312	UCSC_mm10_Dec2011	chr8.fa	8	1	14240987	14242710	ltr-gag-pol-ltr		Dlgap2	protein_coding	ENSMUST00000150247	Intron	1	NA	NA	NA
1313	UCSC_mm10_Dec2011	chr8.fa	8	-1	15692107	15698417	ltr-gag-pol-ltr	GAAG	NA	NA	NA	Intergenic	NA	0	0	Yes
1314	UCSC_mm10_Dec2011	chr8.fa	8	-1	17066899	17073297	ltr-gag-pol-ltr		Csmd1	protein_coding	ENSMUST00000082104	Intron	-1	0	0	No
1315	UCSC_mm10_Dec2011	chr8.fa	8	1	19946629	19947378	pol-ltr		NA	NA	NA	Intergenic	NA	NA	NA	NA
1316	UCSC_mm10_Dec2011	chr8.fa	8	1	19947450	19947575	gag		NA	NA	NA	Intergenic	NA	NA	NA	NA
1317	UCSC_mm10_Dec2011	chr8.fa	8	-1	21258181	21264561	ltr-gag-pol-ltr	GAAGT-T	NA	NA	NA	Intergenic	NA	0.0048	0.533333	No
1318	UCSC_mm10_Dec2011	chr8.fa	8	-1	21516666	21522923	ltr-gag-pol-ltr		NA	NA	NA	Intergenic	NA	0	0	Yes
1319	UCSC_mm10_Dec2011	chr8.fa	8	-1	21626586	21632917	ltr-gag-pol-ltr	GAAGT-T	NA	NA	NA	Intergenic	NA	0.0111	1.23333	No
1320	UCSC_mm10_Dec2011	chr8.fa	8	1	21942591	21943000	ltr		NA	NA	NA	Intergenic	NA	0.0166	1.84444	NA
1321	UCSC_mm10_Dec2011	chr8.fa	8	-1	21951479	21951890	ltr		NA	NA	NA	Intergenic	NA	0.0194	2.15556	NA
1322	UCSC_mm10_Dec2011	chr8.fa	8	1	22088285	22088571	ltr		Nek5	protein_coding	ENSMUST00000169834	Intron	-1	0.025	2.77778	NA
1323	UCSC_mm10_Dec2011	chr8.fa	8	-1	23369419	23373071	ltr-gag-pol-ltr		NA	NA	NA	Intergenic	NA	0.0079	0.877778	No
1324	UCSC_mm10_Dec2011	chr8.fa	8	-1	24177669	24178084	ltr		NA	NA	NA	Intergenic	NA	0.0272	3.02222	NA
1325	UCSC_mm10_Dec2011	chr8.fa	8	1	25415649	25416002	ltr		NA	NA	NA	Intergenic	NA	0.0979	10.8778	NA
1326	UCSC_mm10_Dec2011	chr8.fa	8	-1	27313981	27314157	ltr		NA	NA	NA	Intergenic	NA	0.0211	2.34444	NA
1327	UCSC_mm10_Dec2011	chr8.fa	8	-1	29257268	29263592	ltr-gag-pol-ltr		NA	NA	NA	Intergenic	NA	0	0	Yes
1328	UCSC_mm10_Dec2011	chr8.fa	8	1	29980563	29986949	ltr-gag-pol-ltr		NA	NA	NA	Intergenic	NA	0	0	No
1329	UCSC_mm10_Dec2011	chr8.fa	8	1	30276566	30276894	ltr		NA	NA	NA	Intergenic	NA	0.1005	11.1667	NA
1330	UCSC_mm10_Dec2011	chr8.fa	8	-1	31745247	31745471	ltr		NA	NA	NA	Intergenic	NA	0.0558	6.2	NA
1331	UCSC_mm10_Dec2011	chr8.fa	8	-1	34295826	34296229	ltr		NA	NA	NA	Intergenic	NA	0.0128	1.42222	NA
1332	UCSC_mm10_Dec2011	chr8.fa	8	1	37470076	37470485	ltr		NA	NA	NA	Intergenic	NA	0.0317	3.52222	NA
1333	UCSC_mm10_Dec2011	chr8.fa	8	-1	43914516	43920828	ltr-gag-pol-ltr		NA	NA	NA	Intergenic	NA	0	0	Yes
1334	UCSC_mm10_Dec2011	chr8.fa	8	1	44469750	44470160	gag		NA	NA	NA	Intergenic	NA	NA	NA	NA
1335	UCSC_mm10_Dec2011	chr8.fa	8	1	44606213	44606621	ltr		NA	NA	NA	Intergenic	NA	0.0222	2.46667	NA
1336	UCSC_mm10_Dec2011	chr8.fa	8	-1	46683387	46683779	ltr		NA	NA	NA	Intergenic	NA	0.0596	6.62222	NA
1337	UCSC_mm10_Dec2011	chr8.fa	8	1	46821445	46821945	gag		NA	NA	NA	Intergenic	NA	NA	NA	NA
1338	UCSC_mm10_Dec2011	chr8.fa	8	-1	46985435	46985611	ltr		NA	NA	NA	Intergenic	NA	0.0174	1.93333	NA
1339	UCSC_mm10_Dec2011	chr8.fa	8	1	48031427	48031812	ltr		NA	NA	NA	Intergenic	NA	0.0795	8.83333	NA
1340	UCSC_mm10_Dec2011	chr8.fa	8	-1	48230648	48231007	pol-ltr		Tenm3	protein_coding	ENSMUST00000129821	Intron	-1	NA	NA	NA
1341	UCSC_mm10_Dec2011	chr8.fa	8	1	50315720	50315810	ltr		NA	NA	NA	Intergenic	NA	0.0237	2.63333	NA
1342	UCSC_mm10_Dec2011	chr8.fa	8	-1	51273798	51274295	gag		NA	NA	NA	Intergenic	NA	NA	NA	NA
1343	UCSC_mm10_Dec2011	chr8.fa	8	-1	51488219	51488389	ltr		NA	NA	NA	Intergenic	NA	0.023	2.55556	NA
1344	UCSC_mm10_Dec2011	chr8.fa	8	1	51553413	51553822	ltr		NA	NA	NA	Intergenic	NA	0.0072	0.8	NA
1345	UCSC_mm10_Dec2011	chr8.fa	8	1	51974813	51975221	ltr		NA	NA	NA	Intergenic	NA	0.0205	2.27778	NA
1346	UCSC_mm10_Dec2011	chr8.fa	8	1	52563713	52564123	ltr		NA	NA	NA	Intergenic	NA	0.0372	4.13333	NA
1347	UCSC_mm10_Dec2011	chr8.fa	8	-1	53144864	53145048	ltr		NA	NA	NA	Intergenic	NA	0.0666	7.4	NA
1348	UCSC_mm10_Dec2011	chr8.fa	8	-1	53732363	53734734	gag-pol		NA	NA	NA	Intergenic	NA	NA	NA	NA
1349	UCSC_mm10_Dec2011	chr8.fa	8	1	53734869	53735347	ltr		NA	NA	NA	Intergenic	NA	0.1366	15.1778	NA
1350	UCSC_mm10_Dec2011	chr8.fa	8	-1	54239524	54239940	pol		NA	NA	NA	Intergenic	NA	NA	NA	NA
1351	UCSC_mm10_Dec2011	chr8.fa	8	-1	54983804	54984213	ltr		NA	NA	NA	Intergenic	NA	0.0222	2.46667	NA
1352	UCSC_mm10_Dec2011	chr8.fa	8	1	55090659	55091069	ltr		NA	NA	NA	Intergenic	NA	0.0247	2.74444	NA
1353	UCSC_mm10_Dec2011	chr8.fa	8	1	55440687	55440947	ltr		NA	NA	NA	Intergenic	NA	0.0263	2.92222	NA
1354	UCSC_mm10_Dec2011	chr8.fa	8	1	55574133	55574367	ltr		NA	NA	NA	Intergenic	NA	0.0178	1.97778	NA
1355	UCSC_mm10_Dec2011	chr8.fa	8	1	55643720	55644157	ltr		NA	NA	NA	Intergenic	NA	0.0326	3.62222	NA
1356	UCSC_mm10_Dec2011	chr8.fa	8	1	56743774	56750155	ltr-gag-pol-ltr		NA	NA	NA	Intergenic	NA	0.0025	0.277778	Yes
1357	UCSC_mm10_Dec2011	chr8.fa	8	1	59225581	59225948	ltr		NA	NA	NA	Intergenic	NA	0.1023	11.3667	NA
1358	UCSC_mm10_Dec2011	chr8.fa	8	-1	59226997	59227167	ltr		NA	NA	NA	Intergenic	NA	0.0169	1.87778	NA
1359	UCSC_mm10_Dec2011	chr8.fa	8	-1	59310959	59312047	pol-ltr		NA	NA	NA	Intergenic	NA	NA	NA	NA
1360	UCSC_mm10_Dec2011	chr8.fa	8	1	60340544	60340953	ltr		NA	NA	NA	Intergenic	NA	0.0315	3.5	NA
1361	UCSC_mm10_Dec2011	chr8.fa	8	-1	61918380	61918789	ltr		NA	NA	NA	Intergenic	NA	0.0197	2.18889	NA
1362	UCSC_mm10_Dec2011	chr8.fa	8	1	62412637	62413110	ltr		NA	NA	NA	Intergenic	NA	0.0857	9.52222	NA
1363	UCSC_mm10_Dec2011	chr8.fa	8	1	62450628	62450905	ltr		NA	NA	NA	Intergenic	NA	0.1136	12.6222	NA
1364	UCSC_mm10_Dec2011	chr8.fa	8	1	64972416	64978816	ltr-gag-pol-ltr		NA	NA	NA	Intergenic	NA	0	0	No
1365	UCSC_mm10_Dec2011	chr8.fa	8	1	65391437	65391825	ltr		NA	NA	NA	Intergenic	NA	0.1179	13.1	NA
1366	UCSC_mm10_Dec2011	chr8.fa	8	1	66059996	66060489	ltr		March1	protein_coding	ENSMUST00000072482	Intron	1	0.0249	2.76667	NA
1367	UCSC_mm10_Dec2011	chr8.fa	8	1	69031941	69032346	ltr		NA	NA	NA	Intergenic	NA	0.0124	1.37778	NA
1368	UCSC_mm10_Dec2011	chr8.fa	8	-1	69608738	69608902	pol		NA	NA	NA	Intergenic	NA	NA	NA	NA
1369	UCSC_mm10_Dec2011	chr8.fa	8	-1	70751522	70751708	ltr		NA	NA	NA	Intergenic	NA	0.091	10.1111	NA
1370	UCSC_mm10_Dec2011	chr8.fa	8	1	70909857	70909949	pol		NA	NA	NA	Intergenic	NA	NA	NA	NA
1371	UCSC_mm10_Dec2011	chr8.fa	8	-1	71259745	71260130	ltr		Haus8	protein_coding	ENSMUST00000144726	Intron	-1	0.0573	6.36667	NA
1372	UCSC_mm10_Dec2011	chr8.fa	8	-1	71794599	71795008	ltr		NA	NA	NA	Intergenic	NA	0.0248	2.75556	NA
1373	UCSC_mm10_Dec2011	chr8.fa	8	-1	72455987	72456396	ltr		NA	NA	NA	Intergenic	NA	0.0101	1.12222	NA
1374	UCSC_mm10_Dec2011	chr8.fa	8	-1	73384220	73384606	ltr		NA	NA	NA	Intergenic	NA	0.0667	7.41111	NA
1375	UCSC_mm10_Dec2011	chr8.fa	8	-1	73592723	73593132	ltr		NA	NA	NA	Intergenic	NA	0.0295	3.27778	NA
1376	UCSC_mm10_Dec2011	chr8.fa	8	-1	74043746	74050098	ltr-gag-pol-ltr		NA	NA	NA	Intergenic	NA	0	0	Yes
1377	UCSC_mm10_Dec2011	chr8.fa	8	-1	74136497	74137078	pol		NA	NA	NA	Intergenic	NA	NA	NA	NA
1378	UCSC_mm10_Dec2011	chr8.fa	8	-1	74631510	74631931	ltr		NA	NA	NA	Intergenic	NA	0.0245	2.72222	NA
1379	UCSC_mm10_Dec2011	chr8.fa	8	1	74950644	74950907	gag		NA	NA	NA	Intergenic	NA	NA	NA	NA
1380	UCSC_mm10_Dec2011	chr8.fa	8	1	75175721	75182033	ltr-gag-pol-ltr		NA	NA	NA	Intergenic	NA	0	0	Yes
1381	UCSC_mm10_Dec2011	chr8.fa	8	-1	76318466	76318662	ltr		NA	NA	NA	Intergenic	NA	0.0485	5.38889	NA
1382	UCSC_mm10_Dec2011	chr8.fa	8	1	77322490	77322870	pol		Arhgap10	protein_coding	ENSMUST00000076316	Intron	-1	NA	NA	NA
1383	UCSC_mm10_Dec2011	chr8.fa	8	-1	77593488	77593742	pol		NA	NA	NA	Intergenic	NA	NA	NA	NA
1384	UCSC_mm10_Dec2011	chr8.fa	8	1	80697737	80698148	ltr		NA	NA	NA	Intergenic	NA	0.0174	1.93333	NA
1385	UCSC_mm10_Dec2011	chr8.fa	8	-1	83712549	83712739	ltr		NA	NA	NA	Intergenic	NA	0.023	2.55556	NA
1386	UCSC_mm10_Dec2011	chr8.fa	8	1	84156472	84156907	ltr		4930432K21Rik	protein_coding	ENSMUST00000118856	Intron	1	0.0294	3.26667	NA
1387	UCSC_mm10_Dec2011	chr8.fa	8	-1	85702476	85702887	ltr		NA	NA	NA	Intergenic	NA	0.0371	4.12222	NA
1388	UCSC_mm10_Dec2011	chr8.fa	8	1	86286661	86288435	ltr-pol-ltr		NA	NA	NA	Intergenic	NA	NA	NA	NA
1389	UCSC_mm10_Dec2011	chr8.fa	8	1	86678957	86685309	ltr-gag-pol-ltr		Lonp2	protein_coding	ENSMUST00000122188	Intron	1	0	0	Yes
1390	UCSC_mm10_Dec2011	chr8.fa	8	-1	86729342	86729512	ltr		NA	NA	NA	Intergenic	NA	0.0238	2.64444	NA
1391	UCSC_mm10_Dec2011	chr8.fa	8	1	94790061	94790611	gag		NA	NA	NA	Intergenic	NA	NA	NA	NA
1392	UCSC_mm10_Dec2011	chr8.fa	8	-1	95114761	95121111	ltr-gag-pol-ltr		Kifc3	protein_coding	ENSMUST00000034240	Intron	-1	0	0	Yes
1393	UCSC_mm10_Dec2011	chr8.fa	8	1	95412128	95418478	ltr-gag-pol-ltr		NA	NA	NA	Intergenic	NA	0	0	Yes
1394	UCSC_mm10_Dec2011	chr8.fa	8	1	96114539	96114849	ltr		NA	NA	NA	Intergenic	NA	0.0253	2.81111	NA
1395	UCSC_mm10_Dec2011	chr8.fa	8	-1	96135432	96135628	ltr		NA	NA	NA	Intergenic	NA	0.0762	8.46667	NA
1396	UCSC_mm10_Dec2011	chr8.fa	8	-1	96669345	96669777	ltr		NA	NA	NA	Intergenic	NA	0.0682	7.57778	NA
1397	UCSC_mm10_Dec2011	chr8.fa	8	-1	97712107	97712511	ltr		NA	NA	NA	Intergenic	NA	0.019	2.11111	NA
1398	UCSC_mm10_Dec2011	chr8.fa	8	-1	98483999	98484411	ltr		NA	NA	NA	Intergenic	NA	0.0362	4.02222	NA
1399	UCSC_mm10_Dec2011	chr8.fa	8	1	99561901	99562343	ltr		NA	NA	NA	Intergenic	NA	0.0511	5.67778	NA
1400	UCSC_mm10_Dec2011	chr8.fa	8	1	100839086	100839706	pol-ltr		NA	NA	NA	Intergenic	NA	NA	NA	NA
1401	UCSC_mm10_Dec2011	chr8.fa	8	1	103283074	103283457	ltr		NA	NA	NA	Intergenic	NA	0.0885	9.83333	NA
1402	UCSC_mm10_Dec2011	chr8.fa	8	1	106443949	106444313	ltr		NA	NA	NA	Intergenic	NA	0.0174	1.93333	NA
1403	UCSC_mm10_Dec2011	chr8.fa	8	1	107732104	107738504	ltr-gag-pol-ltr		NA	NA	NA	Intergenic	NA	0	0	No
1404	UCSC_mm10_Dec2011	chr8.fa	8	-1	107843732	107844286	gag		NA	NA	NA	Intergenic	NA	NA	NA	NA
1405	UCSC_mm10_Dec2011	chr8.fa	8	-1	108117156	108123476	ltr-gag-pol-ltr		NA	NA	NA	Intergenic	NA	0	0	Yes
1406	UCSC_mm10_Dec2011	chr8.fa	8	1	108292497	108293066	pol		NA	NA	NA	Intergenic	NA	NA	NA	NA
1407	UCSC_mm10_Dec2011	chr8.fa	8	1	109065848	109066252	ltr		NA	NA	NA	Intergenic	NA	0.0119	1.32222	NA
1408	UCSC_mm10_Dec2011	chr8.fa	8	1	109694974	109695074	ltr		NA	NA	NA	Intergenic	NA	0.0518	5.75556	NA
1409	UCSC_mm10_Dec2011	chr8.fa	8	-1	109704083	109704475	pol		NA	NA	NA	Intergenic	NA	NA	NA	NA
1410	UCSC_mm10_Dec2011	chr8.fa	8	1	111065238	111065408	ltr		Clec18a	protein_coding	ENSMUST00000191469	Intron	-1	0.0161	1.78889	NA
1411	UCSC_mm10_Dec2011	chr8.fa	8	1	111637939	111638062	ltr		NA	NA	NA	Intergenic	NA	0.0314	3.48889	NA
1412	UCSC_mm10_Dec2011	chr8.fa	8	-1	114242954	114243339	ltr		Vat1l	protein_coding	ENSMUST00000049509	Intron	1	0.0975	10.8333	NA
1413	UCSC_mm10_Dec2011	chr8.fa	8	1	115280734	115281147	ltr		Wwox	protein_coding	ENSMUST00000004756	Intron	1	0.0246	2.73333	NA
1414	UCSC_mm10_Dec2011	chr8.fa	8	-1	119273630	119273999	ltr		Cdh13	protein_coding	ENSMUST00000117160	Intron	1	0.0984	10.9333	NA
1415	UCSC_mm10_Dec2011	chr8.fa	8	-1	122165930	122166321	ltr		NA	NA	NA	Intergenic	NA	0.0565	6.27778	NA
1416	UCSC_mm10_Dec2011	chr8.fa	8	1	122631210	122631824	pol-ltr		NA	NA	NA	Intergenic	NA	NA	NA	NA
1417	UCSC_mm10_Dec2011	chr8.fa	8	-1	124032614	124032744	ltr		Urb2	protein_coding	ENSMUST00000034457	Intron	1	0.0079	0.877778	NA
1418	UCSC_mm10_Dec2011	chr8.fa	8	1	124127316	124133663	ltr-gag-pol-ltr		NA	NA	NA	Intergenic	NA	0	0	No
1419	UCSC_mm10_Dec2011	chr8.fa	8	-1	124846111	124852464	ltr-gag-pol-ltr		NA	NA	NA	Intergenic	NA	0	0	Yes
1420	UCSC_mm10_Dec2011	chr8.fa	8	1	126243494	126243885	ltr		NA	NA	NA	Intergenic	NA	0.0606	6.73333	NA
1421	UCSC_mm10_Dec2011	chr8.fa	8	-1	127468975	127469427	ltr		Pard3	protein_coding	ENSMUST00000162309	Intron	1	0.0218	2.42222	NA
1422	UCSC_mm10_Dec2011	chr9.fa	9	-1	3331897	3332306	ltr		NA	NA	NA	Intergenic	NA	0.0247	2.74444	NA
1423	UCSC_mm10_Dec2011	chr9.fa	9	1	3921786	3922249	ltr		NA	NA	NA	Intergenic	NA	0.0935	10.3889	NA
1424	UCSC_mm10_Dec2011	chr9.fa	9	1	4333738	4333930	ltr		NA	NA	NA	Intergenic	NA	0.021	2.33333	NA
1425	UCSC_mm10_Dec2011	chr9.fa	9	1	4760954	4761150	ltr		Gria4	protein_coding	ENSMUST00000163309	Intron	-1	0.0352	3.91111	NA
1426	UCSC_mm10_Dec2011	chr9.fa	9	1	8048218	8054579	ltr-gag-pol-ltr		NA	NA	NA	Intergenic	NA	0	0	Yes
1427	UCSC_mm10_Dec2011	chr9.fa	9	1	9631332	9631742	ltr		NA	NA	NA	Intergenic	NA	0.0299	3.32222	NA
1428	UCSC_mm10_Dec2011	chr9.fa	9	1	10244559	10245953	gag-pol		Cntn5	protein_coding	ENSMUST00000074133	Intron	-1	NA	NA	NA
1429	UCSC_mm10_Dec2011	chr9.fa	9	1	10345286	10345482	ltr		Cntn5	protein_coding	ENSMUST00000074133	Intron	-1	0.0704	7.82222	NA
1430	UCSC_mm10_Dec2011	chr9.fa	9	-1	14419400	14425763	ltr-gag-pol-ltr		NA	NA	NA	Intergenic	NA	0	0	Yes
1431	UCSC_mm10_Dec2011	chr9.fa	9	1	14491570	14495900	gag-pol-ltr		NA	NA	NA	Intergenic	NA	NA	NA	NA
1432	UCSC_mm10_Dec2011	chr9.fa	9	1	14775189	14775579	ltr		NA	NA	NA	Intergenic	NA	0.0728	8.08889	NA
1433	UCSC_mm10_Dec2011	chr9.fa	9	1	15141409	15143791	gag-pol		NA	NA	NA	Intergenic	NA	NA	NA	NA
1434	UCSC_mm10_Dec2011	chr9.fa	9	-1	17425196	17425372	ltr		NA	NA	NA	Intergenic	NA	0.0115	1.27778	NA
1435	UCSC_mm10_Dec2011	chr9.fa	9	-1	18048780	18049190	ltr		NA	NA	NA	Intergenic	NA	0.0262	2.91111	NA
1436	UCSC_mm10_Dec2011	chr9.fa	9	-1	18402875	18403070	ltr		Naalad2	protein_coding	ENSMUST00000172200	Exon	-1	0.0644	7.15556	NA
1437	UCSC_mm10_Dec2011	chr9.fa	9	1	18448939	18449124	ltr		NA	NA	NA	Intergenic	NA	0.0673	7.47778	NA
1438	UCSC_mm10_Dec2011	chr9.fa	9	1	19467534	19467755	pol		NA	NA	NA	Intergenic	NA	NA	NA	NA
1439	UCSC_mm10_Dec2011	chr9.fa	9	-1	19573785	19573892	ltr		NA	NA	NA	Intergenic	NA	0.0919	10.2111	NA
1440	UCSC_mm10_Dec2011	chr9.fa	9	-1	19951514	19951880	ltr		NA	NA	NA	Intergenic	NA	0.0941	10.4556	NA
1441	UCSC_mm10_Dec2011	chr9.fa	9	-1	19967979	19970304	gag-pol		NA	NA	NA	Intergenic	NA	NA	NA	NA
1442	UCSC_mm10_Dec2011	chr9.fa	9	-1	20367848	20374162	ltr-gag-pol-ltr		NA	NA	NA	Intergenic	NA	0	0	Yes
1443	UCSC_mm10_Dec2011	chr9.fa	9	-1	20405053	20417624	ltr-gag-pol		NA	NA	NA	Intergenic	NA	NA	NA	NA
1444	UCSC_mm10_Dec2011	chr9.fa	9	-1	20619271	20625127	gag-pol-ltr		NA	NA	NA	Intergenic	NA	NA	NA	NA
1445	UCSC_mm10_Dec2011	chr9.fa	9	-1	20625175	20631174	gag-pol-ltr		NA	NA	NA	Intergenic	NA	NA	NA	NA
1446	UCSC_mm10_Dec2011	chr9.fa	9	-1	22159940	22160128	ltr		NA	NA	NA	Intergenic	NA	0.039	4.33333	NA
1447	UCSC_mm10_Dec2011	chr9.fa	9	1	22233065	22233550	ltr		NA	NA	NA	Intergenic	NA	0.0246	2.73333	NA
1448	UCSC_mm10_Dec2011	chr9.fa	9	-1	22718954	22725305	ltr-gag-pol-ltr		Bbs9	protein_coding	ENSMUST00000147405	Intron	1	0	0	Yes
1449	UCSC_mm10_Dec2011	chr9.fa	9	-1	22920101	22926413	ltr-gag-pol-ltr		NA	NA	NA	Intergenic	NA	0	0	Yes
1450	UCSC_mm10_Dec2011	chr9.fa	9	-1	23516299	23516475	ltr		NA	NA	NA	Intergenic	NA	0.0285	3.16667	NA
1451	UCSC_mm10_Dec2011	chr9.fa	9	-1	23971882	23972469	pol		NA	NA	NA	Intergenic	NA	NA	NA	NA
1452	UCSC_mm10_Dec2011	chr9.fa	9	1	24121460	24121869	ltr		NA	NA	NA	Intergenic	NA	0.0221	2.45556	NA
1453	UCSC_mm10_Dec2011	chr9.fa	9	-1	25812825	25813228	ltr		NA	NA	NA	Intergenic	NA	0.0166	1.84444	NA
1454	UCSC_mm10_Dec2011	chr9.fa	9	-1	25955775	25956245	pol		NA	NA	NA	Intergenic	NA	NA	NA	NA
1455	UCSC_mm10_Dec2011	chr9.fa	9	1	30690408	30696450	ltr-gag-pol-ltr		NA	NA	NA	Intergenic	NA	0.0112	1.24444	Yes
1456	UCSC_mm10_Dec2011	chr9.fa	9	1	31430618	31431070	ltr		Tmem45b	protein_coding	ENSMUST00000048050	Intron	-1	0.0272	3.02222	NA
1457	UCSC_mm10_Dec2011	chr9.fa	9	-1	32598536	32599515	gag		NA	NA	NA	Intergenic	NA	NA	NA	NA
1458	UCSC_mm10_Dec2011	chr9.fa	9	1	34216505	34217017	pol		NA	NA	NA	Intergenic	NA	NA	NA	NA
1459	UCSC_mm10_Dec2011	chr9.fa	9	-1	34261482	34261636	ltr		NA	NA	NA	Intergenic	NA	0.0423	4.7	NA
1460	UCSC_mm10_Dec2011	chr9.fa	9	-1	35259407	35259869	ltr		Fam118b	protein_coding	ENSMUST00000059057	Intron	-1	0.1244	13.8222	NA
1461	UCSC_mm10_Dec2011	chr9.fa	9	-1	35388448	35394795	ltr-gag-ltr		NA	NA	NA	Intergenic	NA	0.0079	0.877778	No
1462	UCSC_mm10_Dec2011	chr9.fa	9	-1	35797421	35797620	ltr		NA	NA	NA	Intergenic	NA	0.058	6.44444	NA
1463	UCSC_mm10_Dec2011	chr9.fa	9	-1	35814524	35814712	ltr		NA	NA	NA	Intergenic	NA	0.0168	1.86667	NA
1464	UCSC_mm10_Dec2011	chr9.fa	9	1	36353286	36353671	ltr		NA	NA	NA	Intergenic	NA	0.0157	1.74444	NA
1465	UCSC_mm10_Dec2011	chr9.fa	9	-1	36553050	36553442	gag		NA	NA	NA	Intergenic	NA	NA	NA	NA
1466	UCSC_mm10_Dec2011	chr9.fa	9	1	37441768	37447909	ltr-gag-pol-ltr		NA	NA	NA	Intergenic	NA	0.0402	4.46667	No
1467	UCSC_mm10_Dec2011	chr9.fa	9	1	37978710	37979120	ltr		NA	NA	NA	Intergenic	NA	0.0245	2.72222	NA
1468	UCSC_mm10_Dec2011	chr9.fa	9	1	38240258	38240443	ltr		NA	NA	NA	Intergenic	NA	0.1103	12.2556	NA
1469	UCSC_mm10_Dec2011	chr9.fa	9	1	38300675	38307035	gag-pol		NA	NA	NA	Intergenic	NA	NA	NA	NA
1470	UCSC_mm10_Dec2011	chr9.fa	9	1	39330801	39335004	pol-ltr		NA	NA	NA	Intergenic	NA	NA	NA	NA
1471	UCSC_mm10_Dec2011	chr9.fa	9	-1	40097610	40097780	ltr		NA	NA	NA	Intergenic	NA	0.0347	3.85556	NA
1472	UCSC_mm10_Dec2011	chr9.fa	9	-1	44214382	44220745	ltr-gag-pol-ltr		Cbl	protein_coding	ENSMUST00000037644	Intron	-1	0	0	Yes
1473	UCSC_mm10_Dec2011	chr9.fa	9	1	46285328	46285737	ltr		Bud13	protein_coding	ENSMUST00000138498	Intron	1	0.0221	2.45556	NA
1474	UCSC_mm10_Dec2011	chr9.fa	9	-1	49352796	49353187	ltr		Drd2	protein_coding	ENSMUST00000075764	Intron	1	0.0656	7.28889	NA
1475	UCSC_mm10_Dec2011	chr9.fa	9	1	50081988	50088313	ltr-gag-pol-ltr	GAAGT	NA	NA	NA	Intergenic	NA	0.0022	0.244444	Yes
1476	UCSC_mm10_Dec2011	chr9.fa	9	1	52269067	52269459	ltr		NA	NA	NA	Intergenic	NA	0.1135	12.6111	NA
1477	UCSC_mm10_Dec2011	chr9.fa	9	1	52824975	52825535	gag-pol		NA	NA	NA	Intergenic	NA	NA	NA	NA
1478	UCSC_mm10_Dec2011	chr9.fa	9	-1	54845538	54850588	gag-pol		NA	NA	NA	Intergenic	NA	NA	NA	NA
1479	UCSC_mm10_Dec2011	chr9.fa	9	1	55521172	55521582	ltr		NA	NA	NA	Intergenic	NA	0.0274	3.04444	NA
1480	UCSC_mm10_Dec2011	chr9.fa	9	1	56223481	56223576	pol		NA	NA	NA	Intergenic	NA	NA	NA	NA
1481	UCSC_mm10_Dec2011	chr9.fa	9	1	57767894	57767998	ltr		NA	NA	NA	Intergenic	NA	0.0427	4.74444	NA
1482	UCSC_mm10_Dec2011	chr9.fa	9	-1	57768061	57768753	pol		NA	NA	NA	Intergenic	NA	NA	NA	NA
1483	UCSC_mm10_Dec2011	chr9.fa	9	-1	59046353	59052718	ltr-gag-pol-ltr		NA	NA	NA	Intergenic	NA	0	0	Yes
1484	UCSC_mm10_Dec2011	chr9.fa	9	-1	60042382	60042556	ltr		Thsd4	protein_coding	ENSMUST00000034829	Intron	-1	0.018	2	NA
1485	UCSC_mm10_Dec2011	chr9.fa	9	-1	62408705	62410286	ltr-gag-ltr		NA	NA	NA	Intergenic	NA	NA	NA	NA
1486	UCSC_mm10_Dec2011	chr9.fa	9	-1	62861915	62868300	ltr-gag-pol-ltr		NA	NA	NA	Intergenic	NA	0	0	No
1487	UCSC_mm10_Dec2011	chr9.fa	9	1	67198624	67204758	ltr-gag-pol-ltr		NA	NA	NA	Intergenic	NA	0	0	Yes
1488	UCSC_mm10_Dec2011	chr9.fa	9	1	67514041	67514235	ltr		Tln2	protein_coding	ENSMUST00000040025	Intron	-1	0.0207	2.3	NA
1489	UCSC_mm10_Dec2011	chr9.fa	9	1	67538489	67538899	ltr		Tln2	protein_coding	ENSMUST00000040025	Intron	-1	0.0248	2.75556	NA
1490	UCSC_mm10_Dec2011	chr9.fa	9	1	68408565	68408754	ltr		NA	NA	NA	Intergenic	NA	0.1047	11.6333	NA
1491	UCSC_mm10_Dec2011	chr9.fa	9	-1	69918493	69918900	ltr		NA	NA	NA	Intergenic	NA	0.02	2.22222	NA
1492	UCSC_mm10_Dec2011	chr9.fa	9	-1	71114515	71120867	ltr-gag-pol-ltr		Aqp9	protein_coding	ENSMUST00000113570	Intron	-1	0	0	Yes
1493	UCSC_mm10_Dec2011	chr9.fa	9	1	71421075	71434534	ltr-gag-pol-ltr	GAAGT-TG	NA	NA	NA	Intergenic	NA	0	0	Yes
1494	UCSC_mm10_Dec2011	chr9.fa	9	-1	72895936	72900839	ltr-gag-ltr		Prtg	protein_coding	ENSMUST00000055535	Intron	1	NA	NA	NA
1495	UCSC_mm10_Dec2011	chr9.fa	9	1	72983727	72983912	ltr		Ccpg1os	protein_coding	ENSMUST00000184123	Exon	-1	0.0348	3.86667	NA
1496	UCSC_mm10_Dec2011	chr9.fa	9	1	75717837	75718226	ltr		NA	NA	NA	Intergenic	NA	0.0593	6.58889	NA
1497	UCSC_mm10_Dec2011	chr9.fa	9	-1	76581569	76581939	ltr		NA	NA	NA	Intergenic	NA	0.0886	9.84444	NA
1498	UCSC_mm10_Dec2011	chr9.fa	9	1	76770240	76770686	gag		NA	NA	NA	Intergenic	NA	NA	NA	NA
1499	UCSC_mm10_Dec2011	chr9.fa	9	1	77401881	77402289	ltr		NA	NA	NA	Intergenic	NA	0.0274	3.04444	NA
1500	UCSC_mm10_Dec2011	chr9.fa	9	-1	78282848	78289160	ltr-gag-pol-ltr		NA	NA	NA	Intergenic	NA	0.0026	0.288889	Yes
1501	UCSC_mm10_Dec2011	chr9.fa	9	1	80061009	80061095	ltr		NA	NA	NA	Intergenic	NA	0.0627	6.96667	NA
1502	UCSC_mm10_Dec2011	chr9.fa	9	1	80147509	80147614	ltr		NA	NA	NA	Intergenic	NA	0.0088	0.977778	NA
1503	UCSC_mm10_Dec2011	chr9.fa	9	-1	81988990	81989160	ltr		Mei4	protein_coding	ENSMUST00000189391	Intron	1	0.0052	0.577778	NA
1504	UCSC_mm10_Dec2011	chr9.fa	9	-1	82006825	82007216	ltr		Mei4	protein_coding	ENSMUST00000189391	Intron	1	0.0715	7.94444	NA
1505	UCSC_mm10_Dec2011	chr9.fa	9	1	83147960	83149959	ltr-pol		NA	NA	NA	Intergenic	NA	NA	NA	NA
1506	UCSC_mm10_Dec2011	chr9.fa	9	-1	84513550	84516192	ltr		NA	NA	NA	Intergenic	NA	0.0296	3.28889	NA
1507	UCSC_mm10_Dec2011	chr9.fa	9	1	85093783	85095153	pol-ltr		NA	NA	NA	Intergenic	NA	NA	NA	NA
1508	UCSC_mm10_Dec2011	chr9.fa	9	1	86289901	86296305	ltr-gag-pol-ltr		NA	NA	NA	Intergenic	NA	0.0026	0.288889	No
1509	UCSC_mm10_Dec2011	chr9.fa	9	-1	86914895	86915286	ltr		NA	NA	NA	Intergenic	NA	0.0346	3.84444	NA
1510	UCSC_mm10_Dec2011	chr9.fa	9	-1	88810776	88817103	ltr-gag-pol-ltr		NA	NA	NA	Intergenic	NA	0	0	Yes
1511	UCSC_mm10_Dec2011	chr9.fa	9	1	88873376	88873746	ltr		NA	NA	NA	Intergenic	NA	0.0309	3.43333	NA
1512	UCSC_mm10_Dec2011	chr9.fa	9	-1	90808229	90814576	ltr-gag-pol-ltr		NA	NA	NA	Intergenic	NA	0	0	No
1513	UCSC_mm10_Dec2011	chr9.fa	9	-1	91570028	91570312	pol		NA	NA	NA	Intergenic	NA	NA	NA	NA
1514	UCSC_mm10_Dec2011	chr9.fa	9	-1	91757604	91757673	ltr		Gm37987	TEC	ENSMUST00000194999	Exon	-1	0.1411	15.6778	NA
1515	UCSC_mm10_Dec2011	chr9.fa	9	-1	93394895	93401281	ltr-gag-pol-ltr		NA	NA	NA	Intergenic	NA	0	0	No
1516	UCSC_mm10_Dec2011	chr9.fa	9	1	94821689	94828000	ltr-gag-pol-ltr		Slc9a9	protein_coding	ENSMUST00000033463	Intron	1	0	0	Yes
1517	UCSC_mm10_Dec2011	chr9.fa	9	-1	95093875	95094285	ltr		Slc9a9	protein_coding	ENSMUST00000033463	Intron	1	0.109	12.1111	NA
1518	UCSC_mm10_Dec2011	chr9.fa	9	-1	95514085	95516644	gag-pol-ltr		NA	NA	NA	Intergenic	NA	NA	NA	NA
1519	UCSC_mm10_Dec2011	chr9.fa	9	-1	96024683	96025092	ltr		Xrn1	protein_coding	ENSMUST00000034981	Intron	1	0.017	1.88889	NA
1520	UCSC_mm10_Dec2011	chr9.fa	9	-1	96104976	96111360	ltr-gag-pol-ltr		NA	NA	NA	Intergenic	NA	0	0	No
1521	UCSC_mm10_Dec2011	chr9.fa	9	-1	96235127	96235414	pol		Tfdp2	protein_coding	ENSMUST00000034982	Intron	1	NA	NA	NA
1522	UCSC_mm10_Dec2011	chr9.fa	9	-1	99266797	99273121	ltr-gag-pol-ltr		Cep70	protein_coding	ENSMUST00000191335	Intron	1	0	0	Yes
1523	UCSC_mm10_Dec2011	chr9.fa	9	-1	99756974	99763326	ltr-gag-pol-ltr	GAAGT	NA	NA	NA	Intergenic	NA	0	0	Yes
1524	UCSC_mm10_Dec2011	chr9.fa	9	-1	100637200	100637614	ltr		NA	NA	NA	Intergenic	NA	0.0344	3.82222	NA
1525	UCSC_mm10_Dec2011	chr9.fa	9	-1	102277456	102283800	ltr-gag-pol-ltr		NA	NA	NA	Intergenic	NA	0	0	Yes
1526	UCSC_mm10_Dec2011	chr9.fa	9	1	103291054	103291210	ltr		NA	NA	NA	Intergenic	NA	0.0293	3.25556	NA
1527	UCSC_mm10_Dec2011	chr9.fa	9	-1	106258153	106258323	ltr		NA	NA	NA	Intergenic	NA	0.0052	0.577778	NA
1528	UCSC_mm10_Dec2011	chr9.fa	9	1	106492967	106499136	ltr-gag-pol-ltr		NA	NA	NA	Intergenic	NA	0.0049	0.544444	No
1529	UCSC_mm10_Dec2011	chr9.fa	9	1	108118206	108118308	ltr		NA	NA	NA	Intergenic	NA	0.0159	1.76667	NA
1530	UCSC_mm10_Dec2011	chr9.fa	9	1	108601153	108601599	ltr		NA	NA	NA	Intergenic	NA	0.011	1.22222	NA
1531	UCSC_mm10_Dec2011	chr9.fa	9	-1	108653578	108653748	ltr		Gm26298	miRNA	ENSMUST00000116956	Exon	-1	0.0243	2.7	NA
1532	UCSC_mm10_Dec2011	chr9.fa	9	-1	108665731	108665839	ltr		NA	NA	NA	Intergenic	NA	0.0402	4.46667	NA
1533	UCSC_mm10_Dec2011	chr9.fa	9	1	109198353	109200131	ltr-gag-ltr		NA	NA	NA	Intergenic	NA	NA	NA	NA
1534	UCSC_mm10_Dec2011	chr9.fa	9	1	109410468	109410877	ltr		NA	NA	NA	Intergenic	NA	0.0199	2.21111	NA
1535	UCSC_mm10_Dec2011	chr9.fa	9	1	110454071	110455068	pol-ltr		Klhl18	protein_coding	ENSMUST00000198400	Intron	-1	NA	NA	NA
1536	UCSC_mm10_Dec2011	chr9.fa	9	1	112330046	112336430	ltr-gag-pol-ltr		2900079G21Rik	lincRNA	ENSMUST00000163302	Intron	1	0.0022	0.244444	No
1537	UCSC_mm10_Dec2011	chr9.fa	9	1	114219046	114225432	ltr-gag-pol-ltr		NA	NA	NA	Intergenic	NA	0	0	No
1538	UCSC_mm10_Dec2011	chr9.fa	9	-1	114373770	114374082	ltr		NA	NA	NA	Intergenic	NA	0.0541	6.01111	NA
1539	UCSC_mm10_Dec2011	chr9.fa	9	-1	119990331	119990747	ltr		NA	NA	NA	Intergenic	NA	0.0145	1.61111	NA
1540	UCSC_mm10_Dec2011	chr9.fa	9	1	120265337	120271647	ltr-gag-pol-ltr		NA	NA	NA	Intergenic	NA	0	0	Yes
1541	UCSC_mm10_Dec2011	chr9.fa	9	-1	120285793	120286196	ltr		NA	NA	NA	Intergenic	NA	0.1151	12.7889	NA
1542	UCSC_mm10_Dec2011	chr9.fa	9	-1	121178466	121184535	ltr-gag-pol-ltr		Ulk4	protein_coding	ENSMUST00000164336	Intron	-1	0	0	Yes
1543	UCSC_mm10_Dec2011	chr9.fa	9	1	121696033	121696442	ltr		Sec22c	protein_coding	ENSMUST00000139193	Intron	-1	0.0293	3.25556	NA
1544	UCSC_mm10_Dec2011	chr9.fa	9	-1	122328677	122335062	ltr-gag-pol-ltr		NA	NA	NA	Intergenic	NA	0	0	No
1545	UCSC_mm10_Dec2011	chr9.fa	9	1	122660658	122667013	ltr-gag-pol-ltr		9530059O14Rik	lincRNA	ENSMUST00000181719	Intron	1	0	0	Yes
1546	UCSC_mm10_Dec2011	chr9.fa	9	1	122703433	122709794	ltr-gag-pol-ltr	GAAG	NA	NA	NA	Intergenic	NA	0	0	Yes
1547	UCSC_mm10_Dec2011	chr9.fa	9	-1	122873059	122873434	ltr		NA	NA	NA	Intergenic	NA	0.0104	1.15556	NA
1548	UCSC_mm10_Dec2011	chr9.fa	9	1	123043326	123043631	pol		Tgm4	protein_coding	ENSMUST00000171897	Intron	1	NA	NA	NA
1549	UCSC_mm10_Dec2011	chr9.fa	9	1	124074223	124074408	ltr		NA	NA	NA	Intergenic	NA	0.0358	3.97778	NA
1550	UCSC_mm10_Dec2011	chr10.fa	10	-1	3630135	3630530	ltr		NA	NA	NA	Intergenic	NA	0.0837	9.3	NA
1551	UCSC_mm10_Dec2011	chr10.fa	10	1	4191100	4197452	ltr-gag-pol-ltr		NA	NA	NA	Intergenic	NA	0	0	Yes
1552	UCSC_mm10_Dec2011	chr10.fa	10	-1	4872154	4872735	gag		Esr1	protein_coding	ENSMUST00000105590	Intron	1	NA	NA	NA
1553	UCSC_mm10_Dec2011	chr10.fa	10	-1	5580262	5586576	ltr-gag-pol-ltr		NA	NA	NA	Intergenic	NA	0	0	Yes
1554	UCSC_mm10_Dec2011	chr10.fa	10	-1	7423497	7429809	ltr-gag-pol-ltr		NA	NA	NA	Intergenic	NA	0	0	Yes
1555	UCSC_mm10_Dec2011	chr10.fa	10	-1	7796027	7796203	ltr		Ppil4	protein_coding	ENSMUST00000143214	3UTR	1	0.0212	2.35556	NA
1556	UCSC_mm10_Dec2011	chr10.fa	10	1	10161078	10161486	ltr		NA	NA	NA	Intergenic	NA	0.0209	2.32222	NA
1557	UCSC_mm10_Dec2011	chr10.fa	10	-1	10263801	10264210	ltr		NA	NA	NA	Intergenic	NA	0.0193	2.14444	NA
1558	UCSC_mm10_Dec2011	chr10.fa	10	1	10409423	10409594	ltr		Adgb	protein_coding	ENSMUST00000045328	Intron	-1	0.1017	11.3	NA
1559	UCSC_mm10_Dec2011	chr10.fa	10	-1	11218490	11224802	ltr-gag-pol-ltr		NA	NA	NA	Intergenic	NA	0	0	Yes
1560	UCSC_mm10_Dec2011	chr10.fa	10	1	11361012	11361415	ltr		NA	NA	NA	Intergenic	NA	0.0294	3.26667	NA
1561	UCSC_mm10_Dec2011	chr10.fa	10	-1	13513645	13513835	ltr		Fuca2	protein_coding	ENSMUST00000060212	Intron	1	0.1345	14.9444	NA
1562	UCSC_mm10_Dec2011	chr10.fa	10	1	16558387	16558614	ltr		NA	NA	NA	Intergenic	NA	0.0422	4.68889	NA
1563	UCSC_mm10_Dec2011	chr10.fa	10	1	18263590	18264610	gag		NA	NA	NA	Intergenic	NA	NA	NA	NA
1564	UCSC_mm10_Dec2011	chr10.fa	10	-1	19729628	19736015	ltr-gag-pol-ltr		Il20ra	protein_coding	ENSMUST00000020185	Intron	1	0.01	1.11111	No
1565	UCSC_mm10_Dec2011	chr10.fa	10	-1	20270144	20270479	pol		Map7	protein_coding	ENSMUST00000116259	Intron	1	NA	NA	NA
1566	UCSC_mm10_Dec2011	chr10.fa	10	1	20624351	20624532	ltr		Pde7b	protein_coding	ENSMUST00000020165	Intron	-1	0.056	6.22222	NA
1567	UCSC_mm10_Dec2011	chr10.fa	10	1	21985820	21986005	ltr		NA	NA	NA	Intergenic	NA	0.0398	4.42222	NA
1568	UCSC_mm10_Dec2011	chr10.fa	10	-1	22533357	22539758	ltr-gag-pol-ltr	GAAG	NA	NA	NA	Intergenic	NA	0.0024	0.266667	No
1569	UCSC_mm10_Dec2011	chr10.fa	10	-1	22789393	22790636	gag		NA	NA	NA	Intergenic	NA	NA	NA	NA
1570	UCSC_mm10_Dec2011	chr10.fa	10	-1	23647730	23648131	ltr		NA	NA	NA	Intergenic	NA	0.039	4.33333	NA
1571	UCSC_mm10_Dec2011	chr10.fa	10	1	24061025	24061203	ltr		NA	NA	NA	Intergenic	NA	0.0508	5.64444	NA
1572	UCSC_mm10_Dec2011	chr10.fa	10	-1	25344088	25344149	ltr		NA	NA	NA	Intergenic	NA	0.0957	10.6333	NA
1573	UCSC_mm10_Dec2011	chr10.fa	10	-1	25623059	25629410	ltr-gag-pol-ltr		NA	NA	NA	Intergenic	NA	0	0	Yes
1574	UCSC_mm10_Dec2011	chr10.fa	10	1	26424382	26424774	gag		NA	NA	NA	Intergenic	NA	NA	NA	NA
1575	UCSC_mm10_Dec2011	chr10.fa	10	-1	26901384	26904035	gag-pol		Arhgap18	protein_coding	ENSMUST00000142284	Intron	1	NA	NA	NA
1576	UCSC_mm10_Dec2011	chr10.fa	10	-1	27879783	27880187	ltr		NA	NA	NA	Intergenic	NA	0.0171	1.9	NA
1577	UCSC_mm10_Dec2011	chr10.fa	10	1	27884893	27885301	ltr		NA	NA	NA	Intergenic	NA	0.0269	2.98889	NA
1578	UCSC_mm10_Dec2011	chr10.fa	10	-1	28823496	28823888	ltr		NA	NA	NA	Intergenic	NA	0.0947	10.5222	NA
1579	UCSC_mm10_Dec2011	chr10.fa	10	1	28945160	28951645	ltr-gag-ltr		NA	NA	NA	Intergenic	NA	NA	NA	NA
1580	UCSC_mm10_Dec2011	chr10.fa	10	1	29924282	29930589	ltr-gag-pol-ltr		NA	NA	NA	Intergenic	NA	0	0	Yes
1581	UCSC_mm10_Dec2011	chr10.fa	10	1	29958550	29958967	ltr		NA	NA	NA	Intergenic	NA	0.0312	3.46667	NA
1582	UCSC_mm10_Dec2011	chr10.fa	10	1	30570718	30576922	ltr-gag-pol-ltr		NA	NA	NA	Intergenic	NA	0	0	No
1583	UCSC_mm10_Dec2011	chr10.fa	10	1	31979999	31986409	ltr-gag-pol-ltr		NA	NA	NA	Intergenic	NA	0	0	No
1584	UCSC_mm10_Dec2011	chr10.fa	10	1	32336566	32336975	ltr		NA	NA	NA	Intergenic	NA	0.0124	1.37778	NA
1585	UCSC_mm10_Dec2011	chr10.fa	10	1	35030333	35030722	ltr		NA	NA	NA	Intergenic	NA	0.1031	11.4556	NA
1586	UCSC_mm10_Dec2011	chr10.fa	10	-1	35255087	35255242	ltr		NA	NA	NA	Intergenic	NA	0.1241	13.7889	NA
1587	UCSC_mm10_Dec2011	chr10.fa	10	-1	36857948	36858124	ltr		NA	NA	NA	Intergenic	NA	0.0109	1.21111	NA
1588	UCSC_mm10_Dec2011	chr10.fa	10	-1	36942402	36948790	ltr-gag-ltr		NA	NA	NA	Intergenic	NA	0.0098	1.08889	No
1589	UCSC_mm10_Dec2011	chr10.fa	10	1	37009506	37009698	ltr		NA	NA	NA	Intergenic	NA	0.01	1.11111	NA
1590	UCSC_mm10_Dec2011	chr10.fa	10	1	38475864	38476046	ltr		NA	NA	NA	Intergenic	NA	0.0795	8.83333	NA
1591	UCSC_mm10_Dec2011	chr10.fa	10	-1	38547219	38547634	ltr		NA	NA	NA	Intergenic	NA	0.0294	3.26667	NA
1592	UCSC_mm10_Dec2011	chr10.fa	10	-1	38616917	38617113	ltr		NA	NA	NA	Intergenic	NA	0.0421	4.67778	NA
1593	UCSC_mm10_Dec2011	chr10.fa	10	1	38835665	38836099	ltr		NA	NA	NA	Intergenic	NA	0.04	4.44444	NA
1594	UCSC_mm10_Dec2011	chr10.fa	10	-1	38893672	38893958	ltr		NA	NA	NA	Intergenic	NA	0.0762	8.46667	NA
1595	UCSC_mm10_Dec2011	chr10.fa	10	-1	40635001	40635198	ltr		NA	NA	NA	Intergenic	NA	0.0815	9.05556	NA
1596	UCSC_mm10_Dec2011	chr10.fa	10	-1	44815173	44816312	ltr-gag		NA	NA	NA	Intergenic	NA	NA	NA	NA
1597	UCSC_mm10_Dec2011	chr10.fa	10	1	45177726	45177978	ltr		NA	NA	NA	Intergenic	NA	0.0237	2.63333	NA
1598	UCSC_mm10_Dec2011	chr10.fa	10	1	45766052	45766939	gag		NA	NA	NA	Intergenic	NA	NA	NA	NA
1599	UCSC_mm10_Dec2011	chr10.fa	10	1	46338819	46339151	pol		NA	NA	NA	Intergenic	NA	NA	NA	NA
1600	UCSC_mm10_Dec2011	chr10.fa	10	1	46471967	46472160	ltr		NA	NA	NA	Intergenic	NA	0.03	3.33333	NA
1601	UCSC_mm10_Dec2011	chr10.fa	10	1	47068243	47074556	ltr-gag-pol-ltr		NA	NA	NA	Intergenic	NA	0	0	Yes
1602	UCSC_mm10_Dec2011	chr10.fa	10	1	49853522	49853925	ltr		NA	NA	NA	Intergenic	NA	0.0198	2.2	NA
1603	UCSC_mm10_Dec2011	chr10.fa	10	-1	50290083	50296434	ltr-gag-pol-ltr		NA	NA	NA	Intergenic	NA	0	0	Yes
1604	UCSC_mm10_Dec2011	chr10.fa	10	1	51385783	51386031	gag		NA	NA	NA	Intergenic	NA	NA	NA	NA
1605	UCSC_mm10_Dec2011	chr10.fa	10	1	51436630	51442990	ltr-gag-pol-ltr		NA	NA	NA	Intergenic	NA	0	0	No
1606	UCSC_mm10_Dec2011	chr10.fa	10	1	52052526	52058839	ltr-gag-pol-ltr	GAAGT-T	Ros1	protein_coding	ENSMUST00000020045	Intron	-1	0	0	Yes
1607	UCSC_mm10_Dec2011	chr10.fa	10	1	52205752	52212127	ltr-gag-pol-ltr		NA	NA	NA	Intergenic	NA	0	0	Yes
1608	UCSC_mm10_Dec2011	chr10.fa	10	1	53362983	53363186	gag		NA	NA	NA	Intergenic	NA	NA	NA	NA
1609	UCSC_mm10_Dec2011	chr10.fa	10	-1	53569704	53576055	ltr-gag-pol-ltr		Mcm9	protein_coding	ENSMUST00000075540	Intron	-1	0	0	Yes
1610	UCSC_mm10_Dec2011	chr10.fa	10	1	54137515	54137916	pol		NA	NA	NA	Intergenic	NA	NA	NA	NA
1611	UCSC_mm10_Dec2011	chr10.fa	10	1	54696701	54697110	ltr		NA	NA	NA	Intergenic	NA	0.0271	3.01111	NA
1612	UCSC_mm10_Dec2011	chr10.fa	10	1	55139933	55141000	gag-pol		NA	NA	NA	Intergenic	NA	NA	NA	NA
1613	UCSC_mm10_Dec2011	chr10.fa	10	1	56062267	56062676	ltr		Tbc1d32	protein_coding	ENSMUST00000099739	Intron	-1	0.031	3.44444	NA
1614	UCSC_mm10_Dec2011	chr10.fa	10	-1	57093913	57094293	ltr		NA	NA	NA	Intergenic	NA	0.0765	8.5	NA
1615	UCSC_mm10_Dec2011	chr10.fa	10	-1	57850119	57850342	ltr		NA	NA	NA	Intergenic	NA	0.0572	6.35556	NA
1616	UCSC_mm10_Dec2011	chr10.fa	10	1	58207769	58208410	pol		NA	NA	NA	Intergenic	NA	NA	NA	NA
1617	UCSC_mm10_Dec2011	chr10.fa	10	-1	58735158	58735357	ltr		NA	NA	NA	Intergenic	NA	0.0483	5.36667	NA
1618	UCSC_mm10_Dec2011	chr10.fa	10	1	59850517	59856842	ltr-gag-pol-ltr		Micu1	protein_coding	ENSMUST00000179709	Intron	1	0	0	Yes
1619	UCSC_mm10_Dec2011	chr10.fa	10	1	60546607	60552970	ltr-gag-pol-ltr		Cdh23	protein_coding	ENSMUST00000105463	Intron	-1	0	0	Yes
1620	UCSC_mm10_Dec2011	chr10.fa	10	-1	61042632	61043041	ltr		NA	NA	NA	Intergenic	NA	0.0099	1.1	NA
1621	UCSC_mm10_Dec2011	chr10.fa	10	-1	61515239	61515642	ltr		NA	NA	NA	Intergenic	NA	0.0246	2.73333	NA
1622	UCSC_mm10_Dec2011	chr10.fa	10	-1	62733512	62736359	ltr-gag-pol-ltr		NA	NA	NA	Intergenic	NA	0	0	Yes
1623	UCSC_mm10_Dec2011	chr10.fa	10	-1	63896344	63896643	ltr		Ctnna3	protein_coding	ENSMUST00000075099	Intron	1	0.0197	2.18889	NA
1624	UCSC_mm10_Dec2011	chr10.fa	10	-1	64681392	64681561	ltr		Ctnna3	protein_coding	ENSMUST00000075099	Intron	1	0.1644	18.2667	NA
1625	UCSC_mm10_Dec2011	chr10.fa	10	1	65822419	65822610	ltr		NA	NA	NA	Intergenic	NA	0.0151	1.67778	NA
1626	UCSC_mm10_Dec2011	chr10.fa	10	-1	66705530	66705908	ltr		NA	NA	NA	Intergenic	NA	0.076	8.44444	NA
1627	UCSC_mm10_Dec2011	chr10.fa	10	1	66809455	66809949	ltr		NA	NA	NA	Intergenic	NA	0.0269	2.98889	NA
1628	UCSC_mm10_Dec2011	chr10.fa	10	-1	71012815	71019169	ltr-gag-pol-ltr	GAAGT	Bicc1	protein_coding	ENSMUST00000131445	Intron	-1	0	0	Yes
1629	UCSC_mm10_Dec2011	chr10.fa	10	1	72210358	72211629	gag-pol		NA	NA	NA	Intergenic	NA	NA	NA	NA
1630	UCSC_mm10_Dec2011	chr10.fa	10	1	72807747	72808201	ltr		NA	NA	NA	Intergenic	NA	0.0331	3.67778	NA
1631	UCSC_mm10_Dec2011	chr10.fa	10	-1	73708853	73709216	ltr		Pcdh15	protein_coding	ENSMUST00000123398	Intron	1	0.0955	10.6111	NA
1632	UCSC_mm10_Dec2011	chr10.fa	10	1	74837930	74838295	ltr		NA	NA	NA	Intergenic	NA	0.0908	10.0889	NA
1633	UCSC_mm10_Dec2011	chr10.fa	10	1	76705295	76705490	ltr		NA	NA	NA	Intergenic	NA	0.0342	3.8	NA
1634	UCSC_mm10_Dec2011	chr10.fa	10	-1	77169396	77169504	ltr		NA	NA	NA	Intergenic	NA	0.0086	0.955556	NA
1635	UCSC_mm10_Dec2011	chr10.fa	10	-1	79207628	79212555	ltr-gag-pol		NA	NA	NA	Intergenic	NA	NA	NA	NA
1636	UCSC_mm10_Dec2011	chr10.fa	10	-1	79884805	79885060	ltr-gag		NA	NA	NA	Intergenic	NA	NA	NA	NA
1637	UCSC_mm10_Dec2011	chr10.fa	10	-1	80768897	80769271	ltr		Dot1l	protein_coding	ENSMUST00000127740	Intron	1	0.0824	9.15556	NA
1638	UCSC_mm10_Dec2011	chr10.fa	10	-1	81684290	81684674	ltr		NA	NA	NA	Intergenic	NA	0.0313	3.47778	NA
1639	UCSC_mm10_Dec2011	chr10.fa	10	-1	81843392	81843776	ltr		NA	NA	NA	Intergenic	NA	0.0313	3.47778	NA
1640	UCSC_mm10_Dec2011	chr10.fa	10	1	82957355	82957554	ltr		NA	NA	NA	Intergenic	NA	0.047	5.22222	NA
1641	UCSC_mm10_Dec2011	chr10.fa	10	1	83386010	83386202	ltr		NA	NA	NA	Intergenic	NA	0.02	2.22222	NA
1642	UCSC_mm10_Dec2011	chr10.fa	10	1	83416735	83417150	ltr		NA	NA	NA	Intergenic	NA	0.0191	2.12222	NA
1643	UCSC_mm10_Dec2011	chr10.fa	10	-1	83431424	83431609	ltr		NA	NA	NA	Intergenic	NA	0.0512	5.68889	NA
1644	UCSC_mm10_Dec2011	chr10.fa	10	1	83768359	83775113	ltr-gag-pol-ltr		NA	NA	NA	Intergenic	NA	0	0	Yes
1645	UCSC_mm10_Dec2011	chr10.fa	10	-1	84174463	84180816	ltr-gag-pol-ltr		NA	NA	NA	Intergenic	NA	0	0	Yes
1646	UCSC_mm10_Dec2011	chr10.fa	10	1	84282126	84282293	pol		NA	NA	NA	Intergenic	NA	NA	NA	NA
1647	UCSC_mm10_Dec2011	chr10.fa	10	1	85690974	85691558	ltr-gag		NA	NA	NA	Intergenic	NA	NA	NA	NA
1648	UCSC_mm10_Dec2011	chr10.fa	10	-1	85752600	85758060	gag-pol-ltr		NA	NA	NA	Intergenic	NA	NA	NA	NA
1649	UCSC_mm10_Dec2011	chr10.fa	10	1	85863015	85869232	ltr-gag-pol-ltr		NA	NA	NA	Intergenic	NA	0.0584	6.48889	No
1650	UCSC_mm10_Dec2011	chr10.fa	10	1	86581293	86587454	ltr-gag-pol-ltr		NA	NA	NA	Intergenic	NA	0.0512	5.68889	No
1651	UCSC_mm10_Dec2011	chr10.fa	10	-1	88243605	88244014	ltr		NA	NA	NA	Intergenic	NA	0.0171	1.9	NA
1652	UCSC_mm10_Dec2011	chr10.fa	10	-1	88289972	88290031	ltr		NA	NA	NA	Intergenic	NA	0.187	20.7778	NA
1653	UCSC_mm10_Dec2011	chr10.fa	10	1	88517189	88517581	ltr		NA	NA	NA	Intergenic	NA	0.0527	5.85556	NA
1654	UCSC_mm10_Dec2011	chr10.fa	10	-1	89000483	89000824	gag		Ano4	protein_coding	ENSMUST00000182790	Intron	-1	NA	NA	NA
1655	UCSC_mm10_Dec2011	chr10.fa	10	1	89698332	89698901	gag		1500026H17Rik	lincRNA	ENSMUST00000181598	Exon	1	NA	NA	NA
1656	UCSC_mm10_Dec2011	chr10.fa	10	-1	90119816	90120196	ltr		Anks1b	protein_coding	ENSMUST00000182907	Intron	1	0.0891	9.9	NA
1657	UCSC_mm10_Dec2011	chr10.fa	10	-1	90275892	90276301	ltr		Anks1b	protein_coding	ENSMUST00000182907	Intron	1	0.0251	2.78889	NA
1658	UCSC_mm10_Dec2011	chr10.fa	10	1	91441209	91441391	ltr		NA	NA	NA	Intergenic	NA	0.0656	7.28889	NA
1659	UCSC_mm10_Dec2011	chr10.fa	10	1	95336193	95336392	ltr		2310039L15Rik	lincRNA	ENSMUST00000185313	Exon	1	0.016	1.77778	NA
1660	UCSC_mm10_Dec2011	chr10.fa	10	1	98020546	98020939	ltr		NA	NA	NA	Intergenic	NA	0.1928	21.4222	NA
1661	UCSC_mm10_Dec2011	chr10.fa	10	1	98428193	98428385	ltr		NA	NA	NA	Intergenic	NA	0.025	2.77778	NA
1662	UCSC_mm10_Dec2011	chr10.fa	10	-1	98975364	98975585	pol		NA	NA	NA	Intergenic	NA	NA	NA	NA
1663	UCSC_mm10_Dec2011	chr10.fa	10	-1	99184495	99184910	ltr		Poc1b	protein_coding	ENSMUST00000020113	Intron	1	0.0386	4.28889	NA
1664	UCSC_mm10_Dec2011	chr10.fa	10	-1	99598083	99598272	ltr		NA	NA	NA	Intergenic	NA	0.047	5.22222	NA
1665	UCSC_mm10_Dec2011	chr10.fa	10	-1	100267488	100267682	pol		NA	NA	NA	Intergenic	NA	NA	NA	NA
1666	UCSC_mm10_Dec2011	chr10.fa	10	-1	101530428	101530827	ltr		NA	NA	NA	Intergenic	NA	0.1403	15.5889	NA
1667	UCSC_mm10_Dec2011	chr10.fa	10	-1	101880572	101880981	ltr		Mgat4c	protein_coding	ENSMUST00000127504	Intron	1	0.0271	3.01111	NA
1668	UCSC_mm10_Dec2011	chr10.fa	10	-1	103550099	103550248	pol		NA	NA	NA	Intergenic	NA	NA	NA	NA
1669	UCSC_mm10_Dec2011	chr10.fa	10	-1	103858223	103858633	ltr		NA	NA	NA	Intergenic	NA	0.0172	1.91111	NA
1670	UCSC_mm10_Dec2011	chr10.fa	10	1	104142684	104194142	ltr		NA	NA	NA	Intergenic	NA	NA	NA	NA
1671	UCSC_mm10_Dec2011	chr10.fa	10	-1	104995403	105001805	ltr-gag-pol-ltr		NA	NA	NA	Intergenic	NA	0.0025	0.277778	No
1672	UCSC_mm10_Dec2011	chr10.fa	10	1	107129624	107135994	ltr-gag-pol-ltr	GAAGT-TGGTACCAGGAGTGG	NA	NA	NA	Intergenic	NA	0	0	Yes
1673	UCSC_mm10_Dec2011	chr10.fa	10	1	107136101	107137000	gag		NA	NA	NA	Intergenic	NA	NA	NA	NA
1674	UCSC_mm10_Dec2011	chr10.fa	10	-1	108439006	108442833	gag-pol		NA	NA	NA	Intergenic	NA	NA	NA	NA
1675	UCSC_mm10_Dec2011	chr10.fa	10	1	109941584	109947949	ltr-gag-pol-ltr		Nav3	protein_coding	ENSMUST00000032719	Intron	-1	0	0	Yes
1676	UCSC_mm10_Dec2011	chr10.fa	10	1	110104840	110111191	ltr-gag-pol-ltr		Nav3	protein_coding	ENSMUST00000160159	Intron	-1	0	0	Yes
1677	UCSC_mm10_Dec2011	chr10.fa	10	-1	110652202	110652611	ltr		NA	NA	NA	Intergenic	NA	0.0221	2.45556	NA
1678	UCSC_mm10_Dec2011	chr10.fa	10	1	112580617	112580805	ltr		NA	NA	NA	Intergenic	NA	0.099	11	NA
1679	UCSC_mm10_Dec2011	chr10.fa	10	-1	113205287	113205695	ltr		NA	NA	NA	Intergenic	NA	0.0215	2.38889	NA
1680	UCSC_mm10_Dec2011	chr10.fa	10	1	113511904	113517691	gag-pol-ltr		NA	NA	NA	Intergenic	NA	NA	NA	NA
1681	UCSC_mm10_Dec2011	chr10.fa	10	1	117728085	117728493	ltr		NA	NA	NA	Intergenic	NA	0.0199	2.21111	NA
1682	UCSC_mm10_Dec2011	chr10.fa	10	-1	118017761	118024146	ltr-gag-pol-ltr		NA	NA	NA	Intergenic	NA	0.0075	0.833333	No
1683	UCSC_mm10_Dec2011	chr10.fa	10	1	118117210	118117900	gag-pol		NA	NA	NA	Intergenic	NA	NA	NA	NA
1684	UCSC_mm10_Dec2011	chr10.fa	10	-1	118240910	118246742	ltr		NA	NA	NA	Intergenic	NA	0.0782	8.68889	NA
1685	UCSC_mm10_Dec2011	chr10.fa	10	1	118252726	118258394	ltr		NA	NA	NA	Intergenic	NA	0.0782	8.68889	NA
1686	UCSC_mm10_Dec2011	chr10.fa	10	-1	118327099	118355772	pol-ltr		NA	NA	NA	Intergenic	NA	NA	NA	NA
1687	UCSC_mm10_Dec2011	chr10.fa	10	1	118422190	118428248	ltr-gag-pol-ltr		NA	NA	NA	Intergenic	NA	0.0108	1.2	No
1688	UCSC_mm10_Dec2011	chr10.fa	10	-1	118937627	118943984	ltr-gag-pol-ltr		NA	NA	NA	Intergenic	NA	0	0	Yes
1689	UCSC_mm10_Dec2011	chr10.fa	10	-1	119236385	119236795	ltr		NA	NA	NA	Intergenic	NA	0.0145	1.61111	NA
1690	UCSC_mm10_Dec2011	chr10.fa	10	1	125260699	125260878	ltr		Slc16a7	protein_coding	ENSMUST00000063318	Intron	-1	0.0432	4.8	NA
1691	UCSC_mm10_Dec2011	chr10.fa	10	1	126109042	126109317	ltr		NA	NA	NA	Intergenic	NA	0.1174	13.0444	NA
1692	UCSC_mm10_Dec2011	chr10.fa	10	1	126941766	126942177	ltr		NA	NA	NA	Intergenic	NA	0.029	3.22222	NA
1693	UCSC_mm10_Dec2011	chr10.fa	10	1	127378076	127378268	ltr		NA	NA	NA	Intergenic	NA	0.021	2.33333	NA
1694	UCSC_mm10_Dec2011	chr10.fa	10	1	127409641	127410051	ltr		R3hdm2	protein_coding	ENSMUST00000105250	Intron	1	0.0244	2.71111	NA
1695	UCSC_mm10_Dec2011	chr10.fa	10	-1	128002750	128002953	pol		NA	NA	NA	Intergenic	NA	NA	NA	NA
1696	UCSC_mm10_Dec2011	chr10.fa	10	1	128841193	128841372	pol		NA	NA	NA	Intergenic	NA	NA	NA	NA
1697	UCSC_mm10_Dec2011	chr10.fa	10	1	129442097	129442509	ltr		NA	NA	NA	Intergenic	NA	0.0343	3.81111	NA
1698	UCSC_mm10_Dec2011	chr10.fa	10	-1	129906973	129907382	ltr		NA	NA	NA	Intergenic	NA	0.0297	3.3	NA
1699	UCSC_mm10_Dec2011	chr11.fa	11	-1	4775419	4776119	pol-ltr		Nf2	protein_coding	ENSMUST00000056290	Intron	-1	NA	NA	NA
1700	UCSC_mm10_Dec2011	chr11.fa	11	1	4897816	4898008	ltr		Thoc5	protein_coding	ENSMUST00000038237	Intron	1	0.0109	1.21111	NA
1701	UCSC_mm10_Dec2011	chr11.fa	11	1	5825698	5826009	pol		NA	NA	NA	Intergenic	NA	NA	NA	NA
1702	UCSC_mm10_Dec2011	chr11.fa	11	1	6236916	6237080	pol		NA	NA	NA	Intergenic	NA	NA	NA	NA
1703	UCSC_mm10_Dec2011	chr11.fa	11	1	6382626	6384269	gag-pol		NA	NA	NA	Intergenic	NA	NA	NA	NA
1704	UCSC_mm10_Dec2011	chr11.fa	11	1	7584053	7591891	ltr-gag-pol-ltr		NA	NA	NA	Intergenic	NA	0	0	Yes
1705	UCSC_mm10_Dec2011	chr11.fa	11	1	7637005	7637127	ltr		NA	NA	NA	Intergenic	NA	0.0889	9.87778	NA
1706	UCSC_mm10_Dec2011	chr11.fa	11	1	8076479	8082842	ltr-gag-pol-ltr		NA	NA	NA	Intergenic	NA	0	0	Yes
1707	UCSC_mm10_Dec2011	chr11.fa	11	-1	9089767	9090177	ltr		NA	NA	NA	Intergenic	NA	0.0264	2.93333	NA
1708	UCSC_mm10_Dec2011	chr11.fa	11	-1	9130597	9130998	ltr		Upp1	protein_coding	ENSMUST00000164791	Intron	1	0.0146	1.62222	NA
1709	UCSC_mm10_Dec2011	chr11.fa	11	1	9807703	9814056	ltr-gag-pol-ltr		NA	NA	NA	Intergenic	NA	0	0	Yes
1710	UCSC_mm10_Dec2011	chr11.fa	11	-1	10177614	10178023	ltr		NA	NA	NA	Intergenic	NA	0.0295	3.27778	NA
1711	UCSC_mm10_Dec2011	chr11.fa	11	-1	10953327	10953452	gag		NA	NA	NA	Intergenic	NA	NA	NA	NA
1712	UCSC_mm10_Dec2011	chr11.fa	11	-1	10953823	10954704	pol-ltr		NA	NA	NA	Intergenic	NA	NA	NA	NA
1713	UCSC_mm10_Dec2011	chr11.fa	11	-1	11078736	11079145	ltr		NA	NA	NA	Intergenic	NA	0.0319	3.54444	NA
1714	UCSC_mm10_Dec2011	chr11.fa	11	-1	11256291	11256512	pol		NA	NA	NA	Intergenic	NA	NA	NA	NA
1715	UCSC_mm10_Dec2011	chr11.fa	11	-1	14926482	14931013	pol		NA	NA	NA	Intergenic	NA	NA	NA	NA
1716	UCSC_mm10_Dec2011	chr11.fa	11	1	16277145	16277240	pol		NA	NA	NA	Intergenic	NA	NA	NA	NA
1717	UCSC_mm10_Dec2011	chr11.fa	11	1	16567022	16572916	ltr-gag-pol-ltr		NA	NA	NA	Intergenic	NA	NA	NA	NA
1718	UCSC_mm10_Dec2011	chr11.fa	11	-1	16644784	16644871	ltr		NA	NA	NA	Intergenic	NA	0.0718	7.97778	NA
1719	UCSC_mm10_Dec2011	chr11.fa	11	1	17247891	17248076	ltr		NA	NA	NA	Intergenic	NA	0.0281	3.12222	NA
1720	UCSC_mm10_Dec2011	chr11.fa	11	1	17294920	17295256	ltr		NA	NA	NA	Intergenic	NA	0.1255	13.9444	NA
1721	UCSC_mm10_Dec2011	chr11.fa	11	1	17986439	17986524	ltr		NA	NA	NA	Intergenic	NA	0.0838	9.31111	NA
1722	UCSC_mm10_Dec2011	chr11.fa	11	-1	19515918	19518012	ltr-gag-pol-ltr		NA	NA	NA	Intergenic	NA	0	0	No
1723	UCSC_mm10_Dec2011	chr11.fa	11	1	19543997	19544193	ltr		NA	NA	NA	Intergenic	NA	0.044	4.88889	NA
1724	UCSC_mm10_Dec2011	chr11.fa	11	-1	19565403	19565812	ltr		NA	NA	NA	Intergenic	NA	0.0249	2.76667	NA
1725	UCSC_mm10_Dec2011	chr11.fa	11	-1	19841463	19841849	ltr		NA	NA	NA	Intergenic	NA	0.0435	4.83333	NA
1726	UCSC_mm10_Dec2011	chr11.fa	11	1	20102478	20102867	ltr		Actr2	protein_coding	ENSMUST00000132022	Intron	-1	0.0759	8.43333	NA
1727	UCSC_mm10_Dec2011	chr11.fa	11	-1	21293770	21294204	ltr		Vps54	protein_coding	ENSMUST00000109578	Intron	1	0.0456	5.06667	NA
1728	UCSC_mm10_Dec2011	chr11.fa	11	1	21933682	21934408	gag		NA	NA	NA	Intergenic	NA	NA	NA	NA
1729	UCSC_mm10_Dec2011	chr11.fa	11	-1	22395505	22401819	ltr-gag-pol-ltr		NA	NA	NA	Intergenic	NA	0.0022	0.244444	Yes
1730	UCSC_mm10_Dec2011	chr11.fa	11	1	22466300	22466492	ltr		NA	NA	NA	Intergenic	NA	0.03	3.33333	NA
1731	UCSC_mm10_Dec2011	chr11.fa	11	-1	23546485	23552836	ltr-gag-pol-ltr		NA	NA	NA	Intergenic	NA	0	0	Yes
1732	UCSC_mm10_Dec2011	chr11.fa	11	1	23961502	23967213	gag-pol-ltr		NA	NA	NA	Intergenic	NA	NA	NA	NA
1733	UCSC_mm10_Dec2011	chr11.fa	11	1	24278184	24278678	pol		NA	NA	NA	Intergenic	NA	NA	NA	NA
1734	UCSC_mm10_Dec2011	chr11.fa	11	-1	24459831	24460241	ltr		NA	NA	NA	Intergenic	NA	0.0168	1.86667	NA
1735	UCSC_mm10_Dec2011	chr11.fa	11	1	24527496	24527905	ltr		NA	NA	NA	Intergenic	NA	0.0297	3.3	NA
1736	UCSC_mm10_Dec2011	chr11.fa	11	1	25795345	25802018	ltr-gag-pol-ltr		NA	NA	NA	Intergenic	NA	0.0026	0.288889	Yes
1737	UCSC_mm10_Dec2011	chr11.fa	11	-1	26030361	26033749	ltr-gag-ltr		5730522E02Rik	protein_coding	ENSMUST00000135168	Intron	-1	0	0	Yes
1738	UCSC_mm10_Dec2011	chr11.fa	11	-1	26617530	26618678	gag		NA	NA	NA	Intergenic	NA	NA	NA	NA
1739	UCSC_mm10_Dec2011	chr11.fa	11	1	27336964	27337149	ltr		NA	NA	NA	Intergenic	NA	0.0459	5.1	NA
1740	UCSC_mm10_Dec2011	chr11.fa	11	1	27856575	27857657	pol		NA	NA	NA	Intergenic	NA	NA	NA	NA
1741	UCSC_mm10_Dec2011	chr11.fa	11	1	27882333	27882902	gag-pol		NA	NA	NA	Intergenic	NA	NA	NA	NA
1742	UCSC_mm10_Dec2011	chr11.fa	11	-1	27883306	27883950	pol		NA	NA	NA	Intergenic	NA	NA	NA	NA
1743	UCSC_mm10_Dec2011	chr11.fa	11	1	27895187	27896269	pol		NA	NA	NA	Intergenic	NA	NA	NA	NA
1744	UCSC_mm10_Dec2011	chr11.fa	11	1	28124946	28125351	ltr		NA	NA	NA	Intergenic	NA	0.0171	1.9	NA
1745	UCSC_mm10_Dec2011	chr11.fa	11	1	29106185	29111784	gag-pol-ltr		NA	NA	NA	Intergenic	NA	NA	NA	NA
1746	UCSC_mm10_Dec2011	chr11.fa	11	1	29585988	29592301	ltr-gag-pol-ltr		NA	NA	NA	Intergenic	NA	0	0	Yes
1747	UCSC_mm10_Dec2011	chr11.fa	11	-1	30030751	30030947	ltr		NA	NA	NA	Intergenic	NA	0.057	6.33333	NA
1748	UCSC_mm10_Dec2011	chr11.fa	11	1	30304640	30305000	ltr		NA	NA	NA	Intergenic	NA	0.0469	5.21111	NA
1749	UCSC_mm10_Dec2011	chr11.fa	11	-1	30643583	30643966	pol		NA	NA	NA	Intergenic	NA	NA	NA	NA
1750	UCSC_mm10_Dec2011	chr11.fa	11	1	31004060	31004371	pol		Asb3	protein_coding	ENSMUST00000137306	Intron	1	NA	NA	NA
1751	UCSC_mm10_Dec2011	chr11.fa	11	1	31416734	31416842	ltr		NA	NA	NA	Intergenic	NA	0.0074	0.822222	NA
1752	UCSC_mm10_Dec2011	chr11.fa	11	1	32886342	32886727	ltr		NA	NA	NA	Intergenic	NA	0.0721	8.01111	NA
1753	UCSC_mm10_Dec2011	chr11.fa	11	1	33048735	33049144	ltr		NA	NA	NA	Intergenic	NA	0.0199	2.21111	NA
1754	UCSC_mm10_Dec2011	chr11.fa	11	1	33062306	33068657	ltr-gag-pol-ltr		NA	NA	NA	Intergenic	NA	0	0	Yes
1755	UCSC_mm10_Dec2011	chr11.fa	11	1	38181360	38181552	ltr		NA	NA	NA	Intergenic	NA	0.015	1.66667	NA
1756	UCSC_mm10_Dec2011	chr11.fa	11	1	38955934	38956092	pol		NA	NA	NA	Intergenic	NA	NA	NA	NA
1757	UCSC_mm10_Dec2011	chr11.fa	11	1	39617387	39617590	gag		NA	NA	NA	Intergenic	NA	NA	NA	NA
1758	UCSC_mm10_Dec2011	chr11.fa	11	-1	40271393	40271563	ltr		NA	NA	NA	Intergenic	NA	0.0289	3.21111	NA
1759	UCSC_mm10_Dec2011	chr11.fa	11	-1	40625605	40631958	ltr-gag-pol-ltr		NA	NA	NA	Intergenic	NA	0	0	Yes
1760	UCSC_mm10_Dec2011	chr11.fa	11	1	43068061	43068507	ltr		NA	NA	NA	Intergenic	NA	0.0619	6.87778	NA
1761	UCSC_mm10_Dec2011	chr11.fa	11	-1	43487299	43487697	ltr		C1qtnf2	protein_coding	ENSMUST00000151912	Intron	1	0.0712	7.91111	NA
1762	UCSC_mm10_Dec2011	chr11.fa	11	-1	44370049	44370385	ltr		NA	NA	NA	Intergenic	NA	0.1466	16.2889	NA
1763	UCSC_mm10_Dec2011	chr11.fa	11	1	45650217	45655510	ltr-gag-ltr		NA	NA	NA	Intergenic	NA	0	0	No
1764	UCSC_mm10_Dec2011	chr11.fa	11	-1	46495945	46500881	ltr-gag-ltr		NA	NA	NA	Intergenic	NA	0	0	Yes
1765	UCSC_mm10_Dec2011	chr11.fa	11	1	47863145	47863554	ltr		NA	NA	NA	Intergenic	NA	0.0244	2.71111	NA
1766	UCSC_mm10_Dec2011	chr11.fa	11	-1	48758168	48758609	ltr		NA	NA	NA	Intergenic	NA	0.0379	4.21111	NA
1767	UCSC_mm10_Dec2011	chr11.fa	11	-1	50805629	50806009	ltr		Adamts2	protein_coding	ENSMUST00000040523	3UTR	1	0.0842	9.35556	NA
1768	UCSC_mm10_Dec2011	chr11.fa	11	1	51890750	51890946	ltr		NA	NA	NA	Intergenic	NA	0.0495	5.5	NA
1769	UCSC_mm10_Dec2011	chr11.fa	11	1	52966409	52966604	ltr		NA	NA	NA	Intergenic	NA	0.0286	3.17778	NA
1770	UCSC_mm10_Dec2011	chr11.fa	11	-1	53975291	53975518	gag		NA	NA	NA	Intergenic	NA	NA	NA	NA
1771	UCSC_mm10_Dec2011	chr11.fa	11	1	54098580	54098989	ltr		NA	NA	NA	Intergenic	NA	0.0127	1.41111	NA
1772	UCSC_mm10_Dec2011	chr11.fa	11	-1	54104715	54105123	ltr		P4ha2	protein_coding	ENSMUST00000126840	Intron	1	0.0199	2.21111	NA
1773	UCSC_mm10_Dec2011	chr11.fa	11	-1	55898399	55898575	ltr		NA	NA	NA	Intergenic	NA	0.005	0.555556	NA
1774	UCSC_mm10_Dec2011	chr11.fa	11	1	56184188	56186270	gag		NA	NA	NA	Intergenic	NA	NA	NA	NA
1775	UCSC_mm10_Dec2011	chr11.fa	11	1	56915724	56915900	pol		NA	NA	NA	Intergenic	NA	NA	NA	NA
1776	UCSC_mm10_Dec2011	chr11.fa	11	-1	58552781	58553191	ltr		Olfr328	protein_coding	ENSMUST00000108824	Intron	-1	0.0218	2.42222	NA
1777	UCSC_mm10_Dec2011	chr11.fa	11	1	59887418	59887827	ltr		NA	NA	NA	Intergenic	NA	0.0268	2.97778	NA
1778	UCSC_mm10_Dec2011	chr11.fa	11	-1	60040118	60040494	ltr		Pemt	protein_coding	ENSMUST00000000310	Intron	-1	0.024	2.66667	NA
1779	UCSC_mm10_Dec2011	chr11.fa	11	-1	60651361	60657678	ltr-gag-pol-ltr		NA	NA	NA	Intergenic	NA	0.0076	0.844444	Yes
1780	UCSC_mm10_Dec2011	chr11.fa	11	-1	61548737	61549286	ltr		Epn2	protein_coding	ENSMUST00000001063	Intron	-1	0.1068	11.8667	NA
1781	UCSC_mm10_Dec2011	chr11.fa	11	-1	63623922	63624331	ltr		NA	NA	NA	Intergenic	NA	0.0245	2.72222	NA
1782	UCSC_mm10_Dec2011	chr11.fa	11	1	64536412	64537011	pol		NA	NA	NA	Intergenic	NA	NA	NA	NA
1783	UCSC_mm10_Dec2011	chr11.fa	11	1	67866348	67872660	ltr-gag-pol-ltr		Usp43	protein_coding	ENSMUST00000108677	Intron	-1	0	0	Yes
1784	UCSC_mm10_Dec2011	chr11.fa	11	-1	68297710	68297886	ltr		NA	NA	NA	Intergenic	NA	0.0162	1.8	NA
1785	UCSC_mm10_Dec2011	chr11.fa	11	1	70086256	70086561	pol		NA	NA	NA	Intergenic	NA	NA	NA	NA
1786	UCSC_mm10_Dec2011	chr11.fa	11	1	70155832	70162210	ltr-gag-pol-ltr		Clec10a	protein_coding	ENSMUST00000144935	Intron	1	0	0	Yes
[truncated: 1,185 more rows]
