# Supplementary material for: Reconstruction of a replication-competent ancestral murine endogenous retrovirus-L
Source: Retrovirology. 2018 May 2;15:34. doi: 10.1186/s12977-018-0416-3 (PMC5930517; doi:10.1186/s12977-018-0416-3)
Supplement: Supplementary file 2 — Additional file 2.ancML sequence in FASTA format. [file 12977_2018_416_MOESM2_ESM.fasta]

>ancML
TGTAGTGGCTATTCCTGGTTGTCAACTTGACAATATTTGGAATGAACTACAATCCGGAATTGGAAGGCTCACCAGTGACCCTTATCTGGAGGCTTGGAGATCCTTATCTGGATCTTGGTATGGAGATCTTGAGCCATAGTGGCTATGGATTCCAGAAGATTGAATCTCCGAGTTTAAGGAACACACCTTTAATCTGGGCTACGCCTTTCATCTGGGATTAAAGGTGTGGTGGAACACACCTTTAATCTGGGCTACACCTTCTGCTGGAGACAATATAAGGACATTGGAAGAAGGGAGTCTAGCTCTAGCTCTTGCTCTTGCTCCTTCGCCTGCTTGCTGCGTGAGACTGAGTAACTGCTAGATCCTTGGACTTCCATTCACAGCTGCGACTGAACAATTGTTGGGAATTGGGCTGCCGACTGTAAGTCATCAATAAATTCCTTTACTATCTAGAGACTATCCATAAGTTCTGTGACTCTAGAGAACCCTGACTAATACAGAAGTTGGTACCAGGAGTGGTTCTAGAGTAACAGAAGTACAAGGATGAATCTTTTAAAATTCTGGAATTGGCTTGTTGATCCACCAGCACTTTCAACTATTGAAACCTCTCCAGATTCTCTCCCTCCTGGGAGCTCAGAGAATTTTGAAGACCCATGGTTGAAACTATATTCCGAACTTAAAGAAGCTAATGCCCTTGATTTTCTTAATGAATTAGGTGATTCAGTGCACAAAGCTTTCTACAAGATGGGGAAAAAATCGAAAAATGATTTTACTGGCTGGCTGCTCTTAGTATCTGTGGAAAAAATGATGAATGAAAGGAAGGAGTTGTGTGATAAAATCGAAAGGCTCCAGACACAAGTAAACGATCTAAAAGTTGCTAAGTGTGTCCTTGAGGAGAATCTTCTCTCTTGTAGCAATAGAGCTCAAGTTGCAGAAAATCAAACAGAAACTCTCATTGTAAGGTTGGCTGAACTACAGCGAAAATTCAAGTCTCAGCCTCAGAGTGTGTCGACAGTTAAAGTAAGGGCTCTAATTGGCAAAGAATGGGATCCTACAACATGGGACGGGGATGTGTGGGAAGACCATGTTGAAGCTGAGAATTTTGAATCCTCAGATTCTCAAGGGTTTGCCCCACCTGAGGAAGTAGTACCCTCAGCCCCACCTCTTGAAATAATGCCTTCCCCACATGAGGAAATTAATTTTGCAGAGTCTGCTCACGGCCCACCAATAGTTTCTTCTAGACCTGTAACCAGACTCAAAGCAAAACAGGCTCCTAGAGGGGAGGTAGAAAGTGTAGTCCATGAGGAAATTCGCTACACTACTAAGGAGCTTAATGAGTTTGCTAATTCATTCAAGCAGAAACCTGGTGAATATGTGTGGGAATGGATTTTAAGGGTGTGGGATAAGGGTGGAAGGAACATAAAACTAGAGCAGGCTGAGTTTATTGACATGGGTCCTCTGAGTAGAGATTCTAGGTTTAATACGGAAGCTCGCATAGTTAAAAAAGGTGTCAAAAGTTTGTTTGAATGGTTGGCTGAGGTGTTTATCAAAAGATGGCCTACTGGAAATGACTTGGAGATGCCTGATATTCCGTGGCTTAGTGTTGATGAAGGGATTTTAAGACTTAGGGAAATTGCAATGCTAGAGTGGATATATTGTGTAAAGCATAATTGTCCACAATGGGAAGGTCCAGAAGATATGCCTTTCACCAGCTCTATAAGACGCAAATTGGTGAGAGGGGCACCAGCACATTTGAAGGGTTTTGTTCTTTCCCTTTTCCTTGTGCCAGATCTTAGCATTGGAGATGCTTCTGCTCAATTAGATGAATTAAATTCACTGGGTTTAGTTGGATTCCGAGGTAACAAGGGCCAGGTGGCAGCATTGAATCGCCCGAGACAAGGTGATTCTAGTTATTATAATGGACAGCGTAGACAAAAGAATGTTTATAATAACATACCCAGTAATGGTCAGCACAGGAGAGGTGAAATTTATAATGGCATGACTCGGTTGGACCTTTGGTACTGGCTAACCAATCATGGTGTTTCCAGGAATGAAATACATAGGAAGCCTACTGCATATTTGTTTGATCTGTATAAGCAGAAAAATTCTCAAACAAATGAAAGAAAGGCTACATTAGATCGTGGTAAACAGACAAATGAAAGAAAGGCTACATTAGATCGTGGTAAACAGCAATCTCGGCCAGTGAATCAATTTCCAGACTTGAGACAGTTTGCAGATCCAGAACCCCTTGAATGAAGGGGTGGCCAGGTTCCGCTGAGGAAGGATCTTGATAAGACACTCAAAGGTTTTGCTGTTACCCTTTCTCCAGTTCTTCCCCAGAGGGACCTACGGCCTTTTACAAGGGTAACTGTACACTGGGGAAAAGGAAATAATCAGACTTTTCGGGGTCTGCTGGATACTGGTTCTGAGTTGACACTGATCCCAGGGGATCCCAAGAAACATTGTGGCCCTCCAGTTAAAGTAGGGGCTTATGGAGGGCAGGTGATTAATGGAGTTTTGACTGATGTCCGACTCACAGTAGGTCCAGTAGGTCCCCGGACACATCCTGTGGTGATTTCCCCAGTTCCAGAATGTATAATTGGGATAGATATACTCAGAAATTGGCAGAATTCTCATATTGGTTCCCTGAACTGTAGAGTGAGGGCTATTATGGTTGGAAAGGCCAAATGGAAGCCTTTAGAGTTGCCTCTGCCAAAGAAAATAGTGAATCAAAAACAGTATCGTATTCCTGGAGGAATTGCAGAAATTACTGCCACTATCAAGGACTTGAAAGATGCAGGGGTGGTGGTTCCCACCACATCTCCGTTTAACTCTCCTATCTGGCCAGTGCAGAAAACAGATGGATCATGGAGAATGACAGTTGATTATCGAAAACTAAATCAGGTAGTAACTCCAATTGCAGCTGCTGTACCAGATGTAGTTTCGTTACTTGAGCAAATTAACACATCTCCTGGCACCTGGTATGCGGCTATTGATCTGGCAAATGCCTTCTTCTCAGTACCTGTCCATAAGGACCACCAGAAGCAATTTGCTTTCAGTTGGCAAGGCCAACAGTATACCTTCACAGTTTTGCCTCAAGGATATATTAACTCTCCTGCCCTGTGTCATAATTTAGTTAGAAGGGATCTTGATCGTTTGGATCTTCCACAAAATATCACATTGGTGCACTATATTGATGACATTATGCTGATTGGACCAAGTGAGCAGGAAGTAGCAACCACTTTGGACTCATTGGTAACACATATGCGTATCAGAGGATGGGAAATAAATCCAACCAAAATTCAAGGACCATCTACCTCAGTGAAATTCTTAGGAGTCCAGTGGTGTGGGGCATGCAGAGATATTCCTTCTAAGGTGAAAGATAAGTTATTGCACCTGGCCCCTCCTACAACCAAGAAAGAAGCACAACGTTTAGTGGGTCTATTTGGATTCTGGAGACAACACATCCCTCACTTGGGTGTGTTACTTAGGCCTATTTACCAAGTGACTCGGAAAGCTGCTAGCTTTGTGTGGGGCCTGGAACAGGAGAAGGCCCTTCAACAGGTCCAGGCTGCTGTGCAGGCTGCTCTACCACTTGGACCATATGACCCAGCAGACCCGATGGTACTTGAGGTGTCTGTGGCTGATAGAGATGCTGTTTGGAGCCTCTGGCAGGCCCCTGTAGGTGAATCACAGAAAAGACCTTTGGGATTTTGGAGCAAAGCTCTACCATCATCTGCAGACAACTATTCTCCCTTTGAAAAACAGCTCTTGGCCTGCTATTGGGCCTTAGTGGAAACTGAACGTTTGACAATAGGACACCAAGTTACTATGCGACCTGAACTACCCATCATGAGCTGGGTACTATCAGACCCTGCAAGTCATAAAGTGGGACGCGCACAGCAGCAGTCTATTATCAAATGGAAGTGGTATATACGTGATCGGGCCAGAGCAGGTCCTGAAGGCACAAGCAAGTTACATGAAGAAGTTGCTCAAATGCCTATGGTTTCTACTCCTGTTACAATGCCATCTGCTGCCAAGCATGCGCCTATAGCCTCATGGGGTGTTCCCTATGATCAACTGACCGAAGAGGAGAAGACTAGAGCCTGGTTTACTGATGGCTCTGCACGTTATGCAGGCACCACCCAGAAGTGGACAGCTGCAGCATTACAACCCCTTTCTGGGACAACCTTGAAAGACACAGGTGAAGGGAAATCTTCACAGTGGGCAGAACTTCGGGCAGTACACATGGTATTACAGTTTGTTTGCAAGAAGAAATGGCCAGATGTACGATTATTCACTGACTCATGGGCTGTAGCCAATGGATTGGCTGGATGGTCAGGGACTTGGAAAGATCACAATTGGAAAATTGGTGAGAAAGACATCTGGGGAAGAAGTATGTGGATAGATCTCTCCAAATGGGCAAAGGATGTGAAGATATTTGTGTCCCATGTAAATGCTCACCAAAAGGTGACTTCAGCCGAGGAGGAGTTCAATAATCAAGTGGATAAGATGACCCGTTCTGTGGACAGTCAGCCTCTCTCCCCAGCCATCCCTGTCATTGCTCAATGGGCACATGAACAAAGTGGCCATGGTGGTCGAGATGGAGGTTATGCTTGGGCTCAGCAACACGGGCTTCCACTCACCAAGGCTGACCTGGCTACAGCTGCTGCTGATTGCCAGATCTGCCAACAGCAGAAACCAACACTGAGCCCCAGATATGGCACCATTCCTCGAGGTGACCAGCCAGCAACCTGGTGGCAGGTTGACTACATTGGACCACTTCCTTCGTGGAAAGGACAGCGTTTTGTTCTTACTGGAGTAGATACTTATTCTGGTTATGGATTTGCCTTTCCTGCACGTAATGCCTCTGCTAAAACCACCATTCACGGACTGACAGAATGCCTTATCTATCGTCATGGTATTCCACACAGTATTGCTTCTGACCAAGGAACTCATTTCACAGCCAGAGAAGTACGACAGTGGGCCCACGATCATGGAATTCACTGGTCTTACCACATTCCCCATCATCCTGAAGCAGCTGGTCTGATAGAAAGATGGAATGGCCTTTTGAAGACGCAGTTACAGCGCCAATTAGGTGGTAACAGCTTGGAAGGCTGGGGCAGAGTTCTTCAGAAGGCAGTATATGCTTTGAATCAGCGCTCGATATATGGTACAGTTTCACCCATAGCCAGGATTCATGGGTCCAGGAATCAAGGGGTGGAAAACGGAATAGTTCCACTTACTATCACTCCTAGTGACCCTCTAGGAAAATTTTTGCTTCCTGTCCCCATAACTCTAGGTTCTGCTGGCCTAGAAGTTTTGGCTCCAGAGAGGGGAGTGCTCCTACCAGGAGCTACAACAAACATTCCATTGAACTGGAAGCTCAGACTTCCCCCTGGTCATTTTGGGCTTCTAATGCCCTTAAACCAACAGGCTAAAAAAGGAATAACAGTGTTAGGAGGGGTGATAGATCCAGATTACCATGGGGAAATTGGATTACCTCTTCACAATGGTGGTAAGCAAGATTATGTCTGGAGTGTAGGAGATCCCTTAGGGCGTCTCTTAGTACTACCATGTCCTGTGATTAAAGTCAATGGGAAACTACAACAGCCTAATCCAAGCAGGATGACAAAGGACGCAGACCCATCAGGAATGAAGGTATGGGTCAATCCTCCAGGAAAAGAGCCAAGACCTGCTGAGGTGCTGGCTGAAGGTGAAGGAAATACAGAATGGGTAGTAGAGGAAGGTAGTTATAAATACCAATTAAGGCCACGTAACCAGTTGCAGAAACGAGGATTATAAAGTAATATGAATGCCCCATTGTAAATTTACAAATGCGTTTGCGATTGTACGAGGGATAGTTATATCATGTTAGGCGTATTTACAACCTTGTTATTGTTTCATGTGAACATGAGATATTATTTGTGTCAAGTTGACAAGGGGTGGATTGTAGTGGCTATTCCTGGTTGTCAACTTGACAATATTTGGAATGAACTACAATCCGGAATTGGAAGGCTCACCAGTGACCCTTATCTGGAGGCTTGGAGATCCTTATCTGGATCTTGGTATGGAGATCTTGAGCCATAGTGGCTATGGATTCCAGAAGATTGAATCTCCGAGTTTAAGGAACACACCTTTAATCTGGGCTACGCCTTTCATCTGGGATTAAAGGTGTGGTGGAACACACCTTTAATCTGGGCTACACCTTCTGCTGGAGACAATATAAGGACATTGGAAGAAGGGAGTCTAGCTCTAGCTCTTGCTCTTGCTCCTTCGCCTGCTTGCTGCGTGAGACTGAGTAACTGCTAGATCCTTGGACTTCCATTCACAGCTGCGACTGAACAATTGTTGGGAATTGGGCTGCCGACTGTAAGTCATCAATAAATTCCTTTACTATCTAGAGACTATCCATAAGTTCTGTGACTCTAGAGAACCCTGACTAATACA
