# Supplementary material for: Reconstruction of a replication-competent ancestral murine endogenous retrovirus-L
Source: Retrovirology. 2018 May 2;15:34. doi: 10.1186/s12977-018-0416-3 (PMC5930517; doi:10.1186/s12977-018-0416-3)
Supplement: Supplementary file 3 — Additional file 3: Table S2. ancML integration sites cloned from CHO gDNA. [file 12977_2018_416_MOESM3_ESM.xlsx]

## Sheet: ancML IntSites
Table S2: ancML integration sites cloned from CHO gDNA
ID	Chr	strand	start	end	Region	Gene	Repeat	Notes
ancML1	KE381885	+	340717	340867	Intron	JP064393
ancML2	KE379930	+	342872	343020	Intergenic
ancML3	KE377538	+	145273	145423	Intergenic		L1 L1M4b
ancML4	KE378078	-	661954	662104	Intergenic		ERV-L
ancML5	KE379441	-	45852	46002	Intergenic		ERV-L
ancML6	KE380245	+	2923	3073	Intergenic		L1 L1MA4
ancML7	KE383346	-	192119	192269	Intergenic
ancML8	KE381812	-	1057294	1057444	Exon	ZNF462
ancML9	KE382795	-	1876320	1876468	Intergenic
ancML10	KE382060	+	6750448	6750563	Intergenic		Sine B4
ancML11	KE379127	+	588151	588301	Intron	JP048133
ancML12	NA	NA	NA	NA	NA		L1 L1MA8	Multiple chromosomal Locations
ancML13	KE382159	+	1085607	1085757	Intergenic		L1 Lx8
ancML14	KE379529	+	298519	298627	Intergenic
ancML15	KE376373	-	986092	986242	Intergenic
ancML16	KE379280	-	800088	800238	Intergenic
ancML17	KE380852	-	550987	551137	Intergenic
ancML18	KE381723	+	2004500	2004650	Intergenic
ancML19	KE377309	+	548867	549017	Intergenic
ancML20	KE383226	+	3723754	3723904	Intron	JI876162	Sine B4a
ancML21	KE382440	-	1741236	1741386	Intron	JI874119	Alu
ancML22	KE378369	+	173291	173432	Intergenic		Sine B4
ancML23	KE380364	-	88	238	Intergenic
ancML24	KE379482	+	230888	231036	Intergenic
ancML25	KE379368	+	220959	221109	Intron	JI886141
ancML26	KE379377	-	178559	178709	Intergenic
ID	Identifier
Chr	Scaffold
strand	Orientation
start	Start coordinate
end	End coordinate
Region	Genomic feature of the insertion
Gene	Gene name
Repeat	Repeat type
