# Supplementary material for: Reconstruction of a replication-competent ancestral murine endogenous retrovirus-L
Source: Retrovirology. 2018 May 2;15:34. doi: 10.1186/s12977-018-0416-3 (PMC5930517; doi:10.1186/s12977-018-0416-3)
Supplement: Supplementary file 4 — Additional file 4: Table S3. Analysis for hypermutation in MuERV-L elements in the mouse genome. [file 12977_2018_416_MOESM4_ESM.xlsx]

## Sheet: README
Table S3: Analysis for hypermutation in MuERV-L elements in the mouse genome
Sequence	Seqeunce identifier
G->A	Number of G to A substitutions in a hypermutation context compared to a consensus sequence
G to A possible sites	Number of possible sites that could lead to a G to A substitution given the hypermutation context
Hypermutation Ratio	Ratio of G to A substitutions over the number of possible G to A substitution sites in the hypermutation context
controls	Number of G to A substitutions in a control context compared to a consensus sequence
possible control sites	Number of possible sites that could lead to a G to A substitution given the control context
Control Ratio	Ratio of G to A substitutions over the number of possible G to A substitution sites in the control context
Rate ratio	Hypermutation Ratio over Control Ratio
Fisher exact P-Value	P-value associated to the Rate ratio in a Fisher exact test
Bold	Hypermutated loci (p-value < 0.05)
RED	Hypermuatated Loci shared by the two contexts (no 5' and no CpG)
No 5' context	Hyper mutation context	5' GRD 3'
	Control context	5' G(YN|RC) 3'
No CpG context	Hyper mutation context	5' DGRD 3'
	Control context	5' DG(YN|RC) 3'

## Sheet: No 5' Context
Sequence	G->A	G to A possible sites	Hypermutation Ratio	controls	possible control sites	Control Ratio	Rate ratio	Fisher exact P-Value
ML1491_02	26	723	0.0359613	7	762	0.00918635	3.91	0.000341238
ML1598_02	11	420	0.0261905	1	418	0.00239234	10.95	0.00307768
ML309_12	12	517	0.0232108	4	576	0.00694444	3.34	0.0227298
ML2228_02	10	362	0.0276243	3	326	0.00920245	3	0.0656372
ML2199_12	7	432	0.0162037	2	469	0.00426439	3.8	0.0702467
ML172_02	18	548	0.0328467	9	528	0.0170455	1.93	0.0710663
ML465_02	10	454	0.0220264	4	455	0.00879121	2.51	0.0874293
ML1399_12	8	740	0.0108108	3	778	0.00385604	2.8	0.0971283
ML413_02	9	411	0.0218978	4	432	0.00925926	2.36	0.113004
ML2998_02	8	476	0.0168067	3	458	0.00655022	2.57	0.124763
ML1373_00	5	389	0.0128535	1	363	0.00275482	4.67	0.125457
ML1634_02	36	735	0.0489796	27	754	0.035809	1.37	0.128452
ML2398_10	5	422	0.0118483	1	387	0.00258398	4.59	0.130079
ML794_02	7	499	0.0140281	3	548	0.00547445	2.56	0.135014
ML2419_10	3	368	0.00815217	0	348	0	inf	0.135231
ML1785_12	41	551	0.0744102	35	616	0.0568182	1.31	0.136344
ML2959_02	31	620	0.05	25	681	0.0367107	1.36	0.148528
ML2104_02	35	312	0.112179	27	320	0.084375	1.33	0.148898
ML2669_00	13	736	0.017663	8	781	0.0102433	1.72	0.15478
ML2070_00	13	716	0.0181564	8	757	0.010568	1.72	0.156768
ML2270_12	4	489	0.00817996	1	530	0.00188679	4.34	0.162753
ML2390_02	30	516	0.0581395	24	556	0.0431655	1.35	0.163477
ML736_00	8	657	0.0121766	4	696	0.00574713	2.12	0.166104
ML1192_12	41	481	0.0852391	36	525	0.0685714	1.24	0.190861
ML1736_02	28	508	0.0551181	20	483	0.0414079	1.33	0.195957
ML2606_00	11	754	0.0145889	7	790	0.00886076	1.65	0.208942
ML1280_00	11	683	0.0161054	7	702	0.00997151	1.62	0.220898
ML2378_02	4	442	0.00904977	1	394	0.00253807	3.57	0.224702
ML2971_02	6	586	0.0102389	3	619	0.00484653	2.11	0.22684
ML1546_12	5	569	0.00878735	2	555	0.0036036	2.44	0.236184
ML873_02	8	386	0.0207254	4	353	0.0113314	1.83	0.237998
ML746_10	7	699	0.0100143	4	737	0.00542741	1.85	0.244531
ML996_00	35	730	0.0479452	30	759	0.0395257	1.21	0.252068
ML1254_10	2	161	0.0124224	0	159	0	inf	0.252351
ML2701_10	8	753	0.0106242	5	789	0.00633714	1.68	0.261002
ML2918_02	5	369	0.0135501	2	339	0.00589971	2.3	0.261669
ML2052_12	2	319	0.00626959	0	295	0	inf	0.269519
ML1247_12	5	527	0.00948767	2	476	0.00420168	2.26	0.269588
ML1844_02	2	312	0.00641026	0	286	0	inf	0.271794
ML1324_02	16	653	0.0245023	13	705	0.0184397	1.33	0.279374
ML2306_02	11	346	0.0317919	7	322	0.0217391	1.46	0.288133
ML625_10	6	433	0.0138568	3	402	0.00746269	1.86	0.29069
ML2114_00	4	559	0.00715564	2	614	0.00325733	2.2	0.300415
ML2915_02	22	674	0.0326409	19	718	0.0264624	1.23	0.300433
ML2768_12	16	532	0.0300752	14	599	0.0233723	1.29	0.302806
ML1224_02	4	411	0.00973236	2	443	0.00451467	2.16	0.308683
ML2993_02	7	479	0.0146138	4	449	0.00890869	1.64	0.310926
ML2389_12	5	550	0.00909091	3	602	0.00498339	1.82	0.314526
ML624_12	19	384	0.0494792	18	448	0.0401786	1.23	0.314771
ML3387_00	3	245	0.0122449	1	236	0.00423729	2.89	0.32591
ML1525_10	5	753	0.00664011	3	790	0.00379747	1.75	0.336978
ML1836_02	33	640	0.0515625	31	686	0.0451895	1.14	0.339598
ML921_12	7	403	0.0173697	4	359	0.0111421	1.56	0.341889
ML3383_12	7	254	0.0275591	6	316	0.0189873	1.45	0.342625
ML813_10	72	379	0.189974	77	436	0.176606	1.08	0.343612
ML1368_12	5	519	0.00963391	3	536	0.00559701	1.72	0.345233
ML798_12	6	751	0.00798935	4	787	0.00508259	1.57	0.348035
ML2881_10	6	743	0.00807537	4	778	0.00514139	1.57	0.348506
ML801_10	4	484	0.00826446	2	478	0.0041841	1.98	0.349138
ML2900_00	8	718	0.0111421	6	762	0.00787402	1.42	0.351727
ML1215_10	6	750	0.008	4	780	0.00512821	1.56	0.35261
ML193_00	8	736	0.0108696	6	780	0.00769231	1.41	0.352746
ML1547_12	7	528	0.0132576	5	554	0.00902527	1.47	0.354329
ML721_12	3	368	0.00815217	1	328	0.00304878	2.67	0.356321
ML1329_02	23	224	0.102679	20	227	0.0881057	1.17	0.357085
ML2249_12	8	722	0.0110803	6	758	0.00791557	1.4	0.359434
ML2307_12	6	659	0.0091047	4	676	0.00591716	1.54	0.360878
ML1307_02	12	709	0.0169252	10	752	0.0132979	1.27	0.361413
ML3023_02	15	359	0.0417827	12	353	0.0339943	1.23	0.364522
ML831_12	7	743	0.00942127	5	766	0.00652742	1.44	0.366224
ML607_12	10	481	0.02079	8	503	0.0159046	1.31	0.369256
ML728_02	5	370	0.0135135	3	361	0.00831025	1.63	0.376131
ML2909_02	6	445	0.0134831	4	445	0.00898876	1.5	0.376256
ML2784_02	6	646	0.00928793	4	646	0.00619195	1.5	0.376474
ML1650_02	58	624	0.0929487	59	682	0.0865103	1.07	0.377947
ML1628_12	4	378	0.010582	2	351	0.00569801	1.86	0.378538
ML708_12	17	546	0.0311355	16	606	0.0264026	1.18	0.379816
ML2132_02	23	591	0.0389171	20	590	0.0338983	1.15	0.380375
ML2431_02	7	492	0.0142276	5	485	0.0103093	1.38	0.39629
ML2637_02	4	255	0.0156863	2	228	0.00877193	1.79	0.396768
ML874_00	11	460	0.023913	9	467	0.0192719	1.24	0.397554
ML223_12	6	606	0.00990099	4	585	0.00683761	1.45	0.398387
ML1221_00	8	349	0.0229226	6	338	0.0177515	1.29	0.418048
ML1635_02	36	715	0.0503497	35	746	0.0469169	1.07	0.427045
ML251_00	10	625	0.016	9	674	0.0133531	1.2	0.433359
ML2248_12	6	312	0.0192308	4	282	0.0141844	1.36	0.439854
ML1376_02	7	651	0.0107527	6	706	0.00849858	1.27	0.440502
ML3405_02	26	321	0.0809969	23	308	0.0746753	1.08	0.442024
ML2979_00	37	369	0.100271	38	401	0.0947631	1.06	0.445483
ML2067_02	10	729	0.0137174	9	775	0.0116129	1.18	0.445938
ML1007_02	11	538	0.0204461	9	515	0.0174757	1.17	0.450247
ML334_00	8	749	0.0106809	7	794	0.00881612	1.21	0.454065
ML1103_02	7	506	0.013834	6	531	0.0112994	1.22	0.464486
ML1443_12	6	561	0.0106952	5	589	0.00848896	1.26	0.466933
ML2466_12	5	744	0.00672043	4	785	0.00509554	1.32	0.46695
ML2712_00	11	530	0.0207547	9	497	0.0181087	1.15	0.468902
ML2825_10	12	544	0.0220588	10	513	0.0194932	1.13	0.470454
ML2031_12	4	723	0.0055325	3	757	0.00396301	1.4	0.474836
ML375_10	5	640	0.0078125	4	653	0.00612557	1.28	0.487592
ML2837_02	16	670	0.0238806	16	719	0.0222531	1.07	0.490013
ML2484_02	40	577	0.0693241	39	580	0.0672414	1.03	0.49045
ML2773_10	5	654	0.00764526	4	660	0.00606061	1.26	0.494364
ML640_10	40	219	0.182648	42	236	0.177966	1.03	0.496509
ML2182_12	3	344	0.00872093	2	341	0.0058651	1.49	0.504118
ML1369_00	30	633	0.0473934	31	673	0.0460624	1.03	0.506396
ML2126_10	2	408	0.00490196	1	394	0.00253807	1.93	0.513107
ML2456_12	4	549	0.00728597	3	532	0.0056391	1.29	0.517244
ML1188_12	4	233	0.0171674	3	222	0.0135135	1.27	0.526603
ML2771_12	4	464	0.00862069	3	441	0.00680272	1.27	0.527872
ML1694_12	2	370	0.00540541	1	339	0.00294985	1.83	0.532818
ML1742_02	29	696	0.0416667	31	753	0.0411687	1.01	0.532965
ML_ref	10	760	0.0131579	10	800	0.0125	1.05	0.542729
ML1648_10	7	627	0.0111643	7	681	0.010279	1.09	0.543433
ML1595_00	9	744	0.0120968	9	787	0.0114358	1.06	0.545588
ML2296_02	10	602	0.0166113	10	631	0.0158479	1.05	0.546647
ML3056_00	11	756	0.0145503	11	786	0.0139949	1.04	0.54816
ML2411_10	4	551	0.00725953	3	504	0.00595238	1.22	0.548768
ML430_12	4	239	0.0167364	3	213	0.0140845	1.19	0.563125
ML90_00	7	682	0.0102639	7	719	0.00973574	1.05	0.565909
ML1840_00	10	721	0.0138696	10	738	0.0135501	1.02	0.567937
ML1411_00	32	447	0.0715884	36	494	0.0728745	0.98	0.57934
ML879_12	6	750	0.008	6	785	0.00764331	1.05	0.581945
ML2610_12	11	586	0.0187713	11	585	0.0188034	1	0.586488
ML1834_10	5	355	0.0140845	5	376	0.0132979	1.06	0.587876
ML898_02	26	733	0.0354707	28	769	0.0364109	0.97	0.59296
ML1422_10	5	756	0.00661376	5	793	0.00630517	1.05	0.593647
ML2841_10	58	384	0.151042	70	452	0.154867	0.98	0.597787
ML2024_10	21	213	0.0985915	23	227	0.101322	0.97	0.599761
ML2231_12	44	363	0.121212	56	449	0.124722	0.97	0.600971
ML2499_12	4	727	0.00550206	4	775	0.00516129	1.07	0.601535
ML1210_02	16	703	0.0227596	17	725	0.0234483	0.97	0.603071
ML1759_02	61	549	0.111111	66	577	0.114385	0.97	0.605311
ML1607_12	4	744	0.00537634	4	783	0.00510856	1.05	0.608748
ML2697_12	4	749	0.00534045	4	787	0.00508259	1.05	0.609644
ML1617_10	4	753	0.00531208	4	787	0.00508259	1.05	0.612624
ML2508_00	42	322	0.130435	47	348	0.135057	0.97	0.613659
ML3169_02	14	646	0.0216718	15	665	0.0225564	0.96	0.616036
ML627_10	9	729	0.0123457	10	772	0.0129534	0.95	0.63039
ML608_10	30	552	0.0543478	35	612	0.0571895	0.95	0.631776
ML2055_02	26	550	0.0472727	30	601	0.0499168	0.95	0.634337
ML1679_02	30	643	0.0466563	34	691	0.0492041	0.95	0.634635
ML2102_00	6	591	0.0101523	6	569	0.0105448	0.96	0.6389
ML373_02	17	476	0.0357143	19	498	0.0381526	0.94	0.644212
ML1753_02	32	603	0.053068	37	656	0.0564024	0.94	0.648743
ML619_12	3	489	0.00613497	3	489	0.00613497	1	0.656731
ML2288_02	56	529	0.10586	65	580	0.112069	0.94	0.665134
ML467_02	15	483	0.0310559	18	530	0.0339623	0.91	0.668013
ML3174_12	5	461	0.010846	5	424	0.0117925	0.92	0.674216
ML1321_00	31	420	0.0738095	36	451	0.0798226	0.92	0.67674
ML889_10	5	427	0.0117096	5	389	0.0128535	0.91	0.679874
ML275_12	4	279	0.0143369	5	317	0.0157729	0.91	0.680913
ML239_02	3	371	0.00808625	3	352	0.00852273	0.95	0.681269
ML689_12	4	293	0.0136519	4	269	0.0148699	0.92	0.683562
ML995_00	44	666	0.0660661	50	697	0.071736	0.92	0.698136
ML2454_10	3	490	0.00612245	3	445	0.00674157	0.91	0.700809
ML2061_10	9	737	0.0122117	11	779	0.0141207	0.86	0.708015
ML859_12	3	354	0.00847458	3	316	0.00949367	0.89	0.708651
ML2450_00	8	722	0.0110803	10	770	0.012987	0.85	0.715898
ML2385_02	45	576	0.078125	52	607	0.0856672	0.91	0.718302
ML1992_12	2	251	0.00796813	2	231	0.00865801	0.92	0.718799
ML1167_02	29	386	0.0751295	37	441	0.0839002	0.9	0.72272
ML2144_02	34	385	0.0883117	42	428	0.0981308	0.9	0.72554
ML2618_10	7	736	0.00951087	9	785	0.011465	0.83	0.732642
ML1959_00	3	613	0.00489396	4	642	0.00623053	0.79	0.754686
ML2904_00	4	479	0.00835073	5	470	0.0106383	0.78	0.756402
ML2705_12	39	296	0.131757	51	345	0.147826	0.89	0.756946
ML1638_12	18	200	0.09	21	198	0.106061	0.85	0.760188
ML1953_10	1	338	0.00295858	1	310	0.00322581	0.92	0.771524
ML1558_12	5	676	0.00739645	7	717	0.0097629	0.76	0.777465
ML175_12	2	486	0.00411523	3	517	0.00580271	0.71	0.793209
ML2174_10	5	652	0.00766871	7	670	0.0104478	0.73	0.793811
ML643_02	40	518	0.0772201	51	571	0.089317	0.86	0.796554
ML3038_10	3	338	0.00887574	4	316	0.0126582	0.7	0.801389
ML2548_12	9	425	0.0211765	14	504	0.0277778	0.76	0.803565
ML1561_10	4	708	0.00564972	6	744	0.00806452	0.7	0.807877
ML1084_12	4	751	0.00532623	6	788	0.00761421	0.7	0.808491
ML3168_00	22	322	0.068323	28	335	0.0835821	0.82	0.811659
ML1302_12	4	620	0.00645161	6	629	0.00953895	0.68	0.823139
ML3017_10	2	399	0.00501253	3	384	0.0078125	0.64	0.825043
ML852_00	2	346	0.00578035	3	323	0.00928793	0.62	0.834182
ML101_12	26	255	0.101961	38	305	0.12459	0.82	0.834303
ML3092_02	16	209	0.076555	21	213	0.0985915	0.78	0.83452
ML260_02	20	713	0.0280505	26	729	0.0356653	0.79	0.834565
ML1687_00	5	356	0.0140449	7	329	0.0212766	0.66	0.844146
ML2579_12	44	246	0.178862	56	266	0.210526	0.85	0.84484
ML1924_00	5	753	0.00664011	8	792	0.010101	0.66	0.84678
ML2367_02	37	637	0.0580848	45	636	0.0707547	0.82	0.849649
ML3388_02	13	335	0.038806	20	377	0.0530504	0.73	0.86033
ML1214_10	2	259	0.00772201	4	291	0.0137457	0.56	0.862283
ML1087_12	17	150	0.113333	22	147	0.14966	0.76	0.864067
ML2714_02	29	306	0.0947712	37	311	0.118971	0.8	0.864973
ML2790_00	4	736	0.00543478	7	776	0.00902062	0.6	0.869639
ML1379_00	4	754	0.00530504	7	790	0.00886076	0.6	0.871845
ML314_12	13	335	0.038806	21	386	0.0544041	0.71	0.877739
ML1108_10	34	273	0.124542	48	310	0.154839	0.8	0.879058
ML3051_00	1	372	0.00268817	2	363	0.00550964	0.49	0.88004
ML1531_00	6	582	0.0103093	10	607	0.0164745	0.63	0.880314
ML1707_00	1	419	0.00238663	2	407	0.004914	0.49	0.880817
ML1832_02	14	680	0.0205882	21	722	0.0290859	0.71	0.883414
ML393_02	11	728	0.0151099	17	761	0.022339	0.68	0.888695
ML2467_10	1	350	0.00285714	2	324	0.00617284	0.46	0.88945
ML1323_02	2	390	0.00512821	4	385	0.0103896	0.49	0.894522
ML1611_12	5	743	0.00672948	9	781	0.0115237	0.58	0.895076
ML2675_02	32	548	0.0583942	44	583	0.0754717	0.77	0.897353
ML2176_12	7	579	0.0120898	11	557	0.0197487	0.61	0.89854
ML2137_12	20	351	0.0569801	31	398	0.0778894	0.73	0.900041
ML421_02	6	594	0.010101	11	651	0.0168971	0.6	0.900153
ML1385_02	66	483	0.136646	89	543	0.163904	0.83	0.904133
ML404_02	31	512	0.0605469	46	575	0.08	0.76	0.914519
ML609_10	1	327	0.0030581	3	375	0.008	0.38	0.919179
ML1712_02	75	439	0.170843	102	498	0.204819	0.83	0.920881
ML894_12	5	490	0.0102041	10	520	0.0192308	0.53	0.927408
ML752_10	5	743	0.00672948	10	783	0.0127714	0.53	0.928767
ML1812_12	19	386	0.0492228	32	449	0.0712695	0.69	0.930243
ML1831_00	5	754	0.0066313	10	789	0.0126743	0.52	0.93061
ML255_02	1	295	0.00338983	3	296	0.0101351	0.33	0.937713
ML2871_00	5	615	0.00813008	11	668	0.0164671	0.49	0.946796
ML987_02	17	377	0.0450928	26	372	0.0698925	0.65	0.947367
ML2425_10	4	499	0.00801603	8	456	0.0175439	0.46	0.947522
ML2842_02	14	247	0.0566802	19	205	0.0926829	0.61	0.949929
ML904_02	23	310	0.0741935	38	336	0.113095	0.66	0.966542
ML999_02	34	668	0.0508982	52	709	0.0733427	0.69	0.966943
ML1223_12	1	148	0.00675676	4	141	0.0283688	0.24	0.973357
ML2935_00	13	428	0.0303738	26	444	0.0585586	0.52	0.985987
ML663_00	27	506	0.0533597	50	550	0.0909091	0.59	0.993475
ML2274_00	13	298	0.0436242	30	320	0.09375	0.47	0.995884
ML737_02	18	462	0.038961	43	525	0.0819048	0.48	0.998544
ML925_00	31	462	0.0670996	61	505	0.120792	0.56	0.998561
ML3069_12	0	137	0	0	123	0	undef	1
ML238_10	0	154	0	0	154	0	undef	1

## Sheet: No CpG context
Sequence	G->A	G to A possible sites	Hypermutation Ratio	controls	possible control sites	Control Ratio	Rate ratio	Fisher exact P-Value
ML1491_02	19	690	0.0275362	6	714	0.00840336	3.28	0.00541396
ML1598_02	10	398	0.0251256	1	390	0.0025641	9.8	0.00613835
ML172_02	16	522	0.0306513	4	492	0.00813008	3.77	0.00797043
ML465_02	7	433	0.0161663	1	424	0.00235849	6.85	0.0368525
ML1844_02	5	291	0.0171821	0	263	0	inf	0.0393346
ML625_10	5	414	0.0120773	0	373	0	inf	0.0398225
ML1373_00	5	374	0.013369	0	334	0	inf	0.0406144
ML2398_10	5	404	0.0123762	0	360	0	inf	0.0408645
ML873_02	7	371	0.0188679	1	332	0.00301205	6.26	0.0481519
ML2199_12	6	406	0.0147783	1	439	0.0022779	6.49	0.0499536
ML2228_02	9	347	0.0259366	2	305	0.00655738	3.96	0.0501474
ML1785_12	31	519	0.0597303	21	568	0.0369718	1.62	0.0532165
ML736_00	6	626	0.00958466	1	650	0.00153846	6.23	0.0560666
ML2606_00	9	719	0.0125174	3	737	0.00407056	3.08	0.0664025
ML2248_12	4	297	0.013468	0	266	0	inf	0.0767047
ML1399_12	7	708	0.00988701	2	728	0.00274725	3.6	0.082511
ML2390_02	22	489	0.0449898	14	521	0.0268714	1.67	0.0832686
ML309_12	9	486	0.0185185	4	539	0.00742115	2.5	0.0954954
ML1192_12	31	451	0.0687361	23	488	0.0471311	1.46	0.100183
ML1280_00	11	653	0.0168453	5	658	0.00759878	2.22	0.100894
REF	8	725	0.0110345	3	747	0.00401606	2.75	0.103077
ML1221_00	7	334	0.0209581	2	315	0.00634921	3.3	0.103506
ML1215_10	5	716	0.00698324	1	729	0.00137174	5.09	0.104733
ML2998_02	7	459	0.0152505	2	428	0.0046729	3.26	0.10709
ML2307_12	5	629	0.00794913	1	632	0.00158228	5.02	0.107707
ML794_02	6	476	0.012605	2	518	0.003861	3.26	0.117585
ML2768_12	11	507	0.0216963	6	556	0.0107914	2.01	0.120763
ML874_00	9	440	0.0204545	4	438	0.00913242	2.24	0.133416
ML2419_10	3	353	0.00849858	0	326	0	inf	0.139938
ML831_12	6	709	0.00846262	2	717	0.0027894	3.03	0.140191
ML2306_02	8	332	0.0240964	3	304	0.00986842	2.44	0.142059
ML1634_02	26	700	0.0371429	18	699	0.0257511	1.44	0.142832
ML3383_12	7	241	0.0290456	4	297	0.013468	2.16	0.167758
ML2993_02	6	455	0.0131868	2	423	0.00472813	2.79	0.168622
ML1224_02	4	394	0.0101523	1	416	0.00240385	4.22	0.170214
ML2971_02	4	561	0.00713012	1	581	0.00172117	4.14	0.176198
ML1595_00	8	710	0.0112676	4	735	0.00544218	2.07	0.176541
ML1525_10	4	719	0.00556328	1	737	0.00135685	4.1	0.179439
ML2959_02	22	589	0.0373514	17	635	0.0267717	1.4	0.186705
ML2712_00	10	506	0.0197628	5	461	0.010846	1.82	0.19561
ML921_12	6	386	0.015544	2	332	0.0060241	2.58	0.198123
ML801_10	4	464	0.00862069	1	444	0.00225225	3.83	0.200881
ML3023_02	13	338	0.0384615	8	328	0.0243902	1.58	0.20738
ML746_10	5	666	0.00750751	2	689	0.00290276	2.59	0.21226
ML879_12	5	716	0.00698324	2	734	0.0027248	2.56	0.215933
ML798_12	5	718	0.00696379	2	736	0.00271739	2.56	0.215961
ML1329_02	17	210	0.0809524	12	211	0.056872	1.42	0.217044
ML624_12	14	362	0.038674	11	418	0.0263158	1.47	0.219394
ML3174_12	4	443	0.00902935	1	394	0.00253807	3.56	0.225489
ML2411_10	4	529	0.00756144	1	469	0.0021322	3.55	0.226711
ML375_10	5	613	0.00815661	2	611	0.00327332	2.49	0.227234
ML1247_12	4	506	0.00790514	1	445	0.00224719	3.52	0.229508
ML2070_00	6	679	0.00883652	3	709	0.00423131	2.09	0.232357
ML2909_02	5	427	0.0117096	2	420	0.0047619	2.46	0.232433
ML813_10	56	347	0.161383	55	394	0.139594	1.16	0.233695
ML1103_02	6	479	0.0125261	3	497	0.00603622	2.08	0.235042
ML413_02	6	394	0.0152284	3	408	0.00735294	2.07	0.235751
ML1547_12	6	501	0.011976	3	519	0.00578035	2.07	0.235844
ML2249_12	6	690	0.00869565	3	709	0.00423131	2.06	0.239996
ML2701_10	6	719	0.00834492	3	736	0.00407609	2.05	0.241846
ML607_12	6	461	0.0130152	3	471	0.00636943	2.04	0.242374
ML2450_00	7	686	0.0102041	4	717	0.0055788	1.83	0.249198
ML223_12	5	578	0.00865052	2	545	0.00366972	2.36	0.250661
ML2104_02	27	291	0.0927835	22	295	0.0745763	1.24	0.258991
ML2431_02	6	464	0.012931	3	453	0.00662252	1.95	0.264802
ML3405_02	20	308	0.0649351	14	282	0.0496454	1.31	0.268657
ML2052_12	2	306	0.00653595	0	277	0	inf	0.275061
ML2270_12	3	462	0.00649351	1	496	0.00201613	3.22	0.285947
ML1324_02	13	621	0.020934	10	659	0.0151745	1.38	0.286143
ML2231_12	38	346	0.109827	39	409	0.0953545	1.15	0.296116
ML996_00	26	693	0.037518	22	706	0.0311615	1.2	0.306479
ML3169_02	11	617	0.0178282	8	618	0.012945	1.38	0.321215
ML2466_12	4	711	0.00562588	2	732	0.00273224	2.06	0.329864
ML2881_10	4	709	0.00564175	2	728	0.00274725	2.05	0.331094
ML1007_02	8	512	0.015625	5	479	0.0104384	1.5	0.33262
ML1368_12	4	493	0.00811359	2	501	0.00399202	2.03	0.335747
ML1648_10	6	600	0.01	4	633	0.00631912	1.58	0.343888
ML3038_10	3	324	0.00925926	1	298	0.0033557	2.76	0.343936
ML1834_10	5	336	0.014881	3	345	0.00869565	1.71	0.348052
ML1650_02	45	584	0.0770548	44	632	0.0696203	1.11	0.349042
ML2979_00	27	345	0.0782609	25	368	0.0679348	1.15	0.349567
ML2773_10	4	624	0.00641026	2	615	0.00325203	1.97	0.350216
ML251_00	9	596	0.0151007	7	630	0.0111111	1.36	0.358036
ML2454_10	3	470	0.00638298	1	416	0.00240385	2.66	0.359178
ML1836_02	23	604	0.0380795	21	641	0.0327613	1.16	0.361278
ML1546_12	4	540	0.00740741	2	518	0.003861	1.92	0.363035
ML721_12	3	354	0.00847458	1	308	0.00324675	2.61	0.365858
ML2378_02	3	425	0.00705882	1	367	0.0027248	2.59	0.368936
ML1188_12	4	221	0.0180995	2	208	0.00961538	1.88	0.371609
ML2484_02	32	549	0.0582878	28	536	0.0522388	1.12	0.38124
ML1628_12	4	364	0.010989	2	328	0.00609756	1.8	0.393171
ML2918_02	4	353	0.0113314	2	318	0.00628931	1.8	0.393291
ML2610_12	9	561	0.0160428	7	546	0.0128205	1.25	0.422654
ML708_12	11	521	0.0211132	10	566	0.0176678	1.2	0.423143
ML2841_10	45	352	0.127841	49	406	0.12069	1.06	0.424957
ML889_10	5	408	0.0122549	3	362	0.00828729	1.48	0.429894
ML2132_02	16	568	0.028169	14	554	0.0252708	1.11	0.45432
ML1376_02	6	618	0.00970874	5	660	0.00757576	1.28	0.455424
ML640_10	32	204	0.156863	31	209	0.148325	1.06	0.458318
ML1759_02	48	514	0.0933852	48	534	0.0898876	1.04	0.4643
ML2389_12	3	522	0.00574713	2	562	0.00355872	1.61	0.465373
ML2669_00	8	700	0.0114286	7	731	0.00957592	1.19	0.465836
ML2067_02	7	693	0.010101	6	725	0.00827586	1.22	0.466803
ML2114_00	2	536	0.00373134	1	576	0.00173611	2.15	0.473009
ML2061_10	8	703	0.0113798	7	727	0.00962861	1.18	0.47352
ML1214_10	2	253	0.00790514	1	271	0.00369004	2.14	0.474197
ML90_00	6	647	0.00927357	5	671	0.00745156	1.24	0.475273
ML2144_02	28	363	0.077135	29	395	0.0734177	1.05	0.477034
ML2499_12	3	694	0.00432277	2	726	0.00275482	1.57	0.478851
ML1443_12	4	533	0.00750469	3	552	0.00543478	1.38	0.480799
ML1561_10	3	674	0.00445104	2	695	0.0028777	1.55	0.4856
ML1607_12	3	710	0.00422535	2	732	0.00273224	1.55	0.485679
ML1422_10	4	722	0.00554017	3	740	0.00405405	1.37	0.486508
ML3056_00	8	721	0.0110957	7	733	0.0095498	1.16	0.486973
ML2031_12	3	690	0.00434783	2	705	0.00283688	1.53	0.489906
ML175_12	2	468	0.0042735	1	480	0.00208333	2.05	0.490497
ML255_02	1	282	0.0035461	0	280	0	inf	0.501779
ML2024_10	16	200	0.08	16	212	0.0754717	1.06	0.50437
ML2784_02	3	614	0.00488599	2	603	0.00331675	1.47	0.508487
ML1736_02	20	476	0.0420168	18	448	0.0401786	1.05	0.510616
ML728_02	2	350	0.00571429	1	338	0.00295858	1.93	0.513099
ML619_12	3	472	0.00635593	2	459	0.0043573	1.46	0.513117
ML1254_10	1	156	0.00641026	0	148	0	inf	0.513158
ML2182_12	3	324	0.00925926	2	315	0.00634921	1.46	0.513244
ML1321_00	24	402	0.0597015	24	415	0.0578313	1.03	0.513717
ML2126_10	1	393	0.00254453	0	370	0	inf	0.515072
ML3387_00	2	234	0.00854701	1	222	0.0045045	1.9	0.519776
ML1953_10	1	324	0.00308642	0	292	0	inf	0.525974
ML2508_00	33	299	0.110368	35	321	0.109034	1.01	0.529589
ML239_02	3	353	0.00849858	2	331	0.0060423	1.41	0.530221
ML2456_12	4	524	0.00763359	3	494	0.00607287	1.26	0.5323
ML2915_02	12	638	0.0188088	12	668	0.0179641	1.05	0.536098
ML1694_12	2	354	0.00564972	1	318	0.00314465	1.8	0.5402
ML689_12	3	278	0.0107914	2	253	0.00790514	1.37	0.54424
ML2771_12	4	444	0.00900901	3	408	0.00735294	1.23	0.546295
ML2714_02	27	295	0.0915254	26	285	0.0912281	1	0.552586
ML430_12	2	228	0.00877193	1	198	0.00505051	1.74	0.552854
ML1742_02	18	659	0.0273141	19	702	0.0270655	1.01	0.554339
ML1687_00	4	342	0.0116959	3	309	0.00970874	1.2	0.555557
ML995_00	34	631	0.0538827	35	647	0.0540958	1	0.555681
ML2637_02	3	245	0.0122449	2	217	0.00921659	1.33	0.556925
ML608_10	22	522	0.0421456	24	568	0.0422535	1	0.56256
ML1411_00	23	426	0.0539906	25	461	0.0542299	1	0.564463
ML643_02	31	481	0.0644491	34	523	0.0650096	0.99	0.564627
ML2296_02	8	572	0.013986	8	590	0.0135593	1.03	0.574211
ML1307_02	7	672	0.0104167	7	700	0.01	1.04	0.574934
ML2705_12	29	276	0.105072	33	309	0.106796	0.98	0.579259
ML2825_10	10	520	0.0192308	9	474	0.0189873	1.01	0.581753
ML1210_02	9	671	0.0134128	9	680	0.0132353	1.01	0.582136
ML1108_10	29	259	0.111969	32	280	0.114286	0.98	0.586807
ML898_02	17	698	0.0243553	18	717	0.0251046	0.97	0.602815
ML3388_02	8	319	0.0250784	9	350	0.0257143	0.98	0.615381
ML2618_10	4	702	0.00569801	4	730	0.00547945	1.04	0.615469
ML2900_00	4	685	0.00583942	4	712	0.00561798	1.04	0.615729
ML2385_02	36	541	0.0665434	39	563	0.0692718	0.96	0.617462
ML1924_00	4	719	0.00556328	4	739	0.00541272	1.03	0.62196
ML1753_02	16	573	0.0279232	18	612	0.0294118	0.95	0.627468
ML1635_02	24	678	0.0353982	26	698	0.0372493	0.95	0.627967
ML1832_02	11	648	0.0169753	12	668	0.0179641	0.94	0.635013
ML2697_12	3	716	0.00418994	3	735	0.00408163	1.03	0.644202
ML1084_12	3	718	0.00417827	3	737	0.00407056	1.03	0.644235
ML1302_12	4	596	0.00671141	4	588	0.00680272	0.99	0.644566
ML1617_10	3	719	0.00417246	3	735	0.00408163	1.02	0.646186
ML1959_00	3	587	0.00511073	3	599	0.00500835	1.02	0.647097
ML1087_12	15	144	0.104167	15	135	0.111111	0.94	0.648449
ML1369_00	22	599	0.0367279	25	633	0.0394945	0.93	0.655609
ML2904_00	4	462	0.00865801	4	437	0.00915332	0.95	0.667398
ML2548_12	7	402	0.0174129	9	466	0.0193133	0.9	0.674951
ML1167_02	22	370	0.0594595	27	411	0.0656934	0.91	0.692937
ML2425_10	4	478	0.0083682	4	425	0.00941176	0.89	0.69962
ML334_00	5	713	0.00701262	6	741	0.00809717	0.87	0.704186
ML3017_10	2	384	0.00520833	2	358	0.00558659	0.93	0.71385
ML859_12	3	338	0.00887574	3	296	0.0101351	0.88	0.717043
ML1679_02	20	605	0.0330579	24	640	0.0375	0.88	0.717763
ML1638_12	15	193	0.0777202	16	179	0.0893855	0.87	0.724019
ML1992_12	2	240	0.00833333	2	217	0.00921659	0.9	0.725165
ML193_00	4	701	0.00570613	5	729	0.00685871	0.83	0.727108
ML1611_12	4	711	0.00562588	5	730	0.00684932	0.82	0.733611
ML467_02	10	460	0.0217391	13	498	0.0261044	0.83	0.74189
ML2055_02	13	518	0.0250965	17	564	0.0301418	0.83	0.754238
ML894_12	3	466	0.00643777	4	487	0.00821355	0.78	0.755809
ML1558_12	3	646	0.00464396	4	671	0.00596125	0.78	0.758184
ML373_02	12	453	0.0264901	15	466	0.0321888	0.82	0.759668
ML1379_00	3	720	0.00416667	4	738	0.00542005	0.77	0.763742
ML101_12	20	239	0.083682	28	285	0.0982456	0.85	0.765887
ML2288_02	41	492	0.0833333	50	529	0.094518	0.88	0.769096
ML2579_12	36	231	0.155844	42	237	0.177215	0.88	0.771516
ML3092_02	14	198	0.0707071	17	198	0.0858586	0.82	0.772609
ML2467_10	1	336	0.00297619	1	305	0.00327869	0.91	0.773986
ML2174_10	3	625	0.0048	4	623	0.00642055	0.75	0.77541
ML2367_02	30	608	0.0493421	34	590	0.0576271	0.86	0.778125
ML1712_02	61	410	0.14878	75	450	0.166667	0.89	0.791344
ML2871_00	4	587	0.00681431	6	627	0.00956938	0.71	0.800771
ML1812_12	18	369	0.0487805	25	415	0.060241	0.81	0.804952
ML3168_00	18	302	0.0596026	23	312	0.0737179	0.81	0.805518
ML2137_12	19	336	0.0565476	26	370	0.0702703	0.8	0.81565
ML2176_12	6	551	0.0108893	8	520	0.0153846	0.71	0.820051
ML2837_02	9	637	0.0141287	13	675	0.0192593	0.73	0.825761
ML1840_00	4	689	0.00580552	6	684	0.00877193	0.66	0.831995
ML904_02	20	298	0.0671141	26	307	0.0846906	0.79	0.833647
ML2790_00	3	702	0.0042735	5	724	0.00690608	0.62	0.845807
ML1831_00	3	720	0.00416667	5	734	0.00681199	0.61	0.849741
ML609_10	1	316	0.00316456	2	348	0.00574713	0.55	0.856634
ML1385_02	51	449	0.113586	68	502	0.135458	0.84	0.867865
ML2102_00	3	567	0.00529101	5	528	0.0094697	0.56	0.878478
ML1323_02	1	370	0.0027027	2	363	0.00550964	0.49	0.879054
ML314_12	9	318	0.0283019	15	356	0.0421348	0.67	0.880665
ML3051_00	1	357	0.00280112	2	340	0.00588235	0.48	0.88445
ML1707_00	1	404	0.00247525	2	380	0.00526316	0.47	0.886596
ML2675_02	22	517	0.0425532	31	544	0.0569853	0.75	0.888942
ML404_02	22	483	0.0455487	33	534	0.0617978	0.74	0.90067
ML663_00	23	478	0.0481172	33	504	0.0654762	0.73	0.905266
ML1531_00	3	555	0.00540541	6	562	0.0106762	0.51	0.907927
ML260_02	10	674	0.0148368	16	681	0.0234949	0.63	0.913609
ML852_00	1	332	0.00301205	3	304	0.00986842	0.31	0.948339
ML752_10	4	709	0.00564175	9	730	0.0123288	0.46	0.949306
ML421_02	2	570	0.00350877	6	610	0.00983607	0.36	0.957295
ML393_02	5	695	0.00719424	11	714	0.0154062	0.47	0.957765
ML275_12	1	266	0.0037594	4	294	0.0136054	0.28	0.96076
ML627_10	3	694	0.00432277	8	722	0.0110803	0.39	0.96277
ML987_02	11	362	0.0303867	19	345	0.0550725	0.55	0.965758
ML999_02	24	632	0.0379747	39	660	0.0590909	0.64	0.971222
ML2842_02	9	234	0.0384615	16	192	0.0833333	0.46	0.984965
ML925_00	23	436	0.0527523	43	462	0.0930736	0.57	0.993076
ML737_02	12	439	0.0273349	28	485	0.057732	0.47	0.993175
ML2935_00	7	408	0.0171569	19	415	0.0457831	0.37	0.995284
ML2274_00	10	286	0.034965	27	296	0.0912162	0.38	0.99868
ML3069_12	0	131	0	0	116	0	undef	1
ML1223_12	0	142	0	3	132	0.0227273	0	1
ML238_10	0	147	0	0	143	0	undef	1
